# Supplementary material for: IL-2 delivery to CD8+ T cells during infection requires MRTF/SRF-dependent gene expression and cytoskeletal dynamics
Source: Nat Commun. 2024 Sep 11;15:7956. doi: 10.1038/s41467-024-52230-8 (PMC11391060; doi:10.1038/s41467-024-52230-8)
Supplement: Supplementary file 4 — Supplementary Data 1 [file 41467_2024_52230_MOESM4_ESM.xlsx]

## Sheet: 1. Table summary
SUPPLEMENTARY DATASET TABLE S1
Gene expression in CD8+ T cells
2. Differential gene expression
A	Gene identifier
B-F	Naive to TCR 24h transition (z-scores and clusters)
B-E	Z scores for individual genes during TCR activation as in Figure S8B. B-C, WT cells, D-E, KO cells.
F	Lists which cluster these fall into in the analysis shown in Figure S8B.
G-K	TCR 24h to rested IL-12 transition (z-scores and clusters)
G-J	Z scores for individual genes during upon resting of TCR-activated cells in IL-12 transition as in Figure S8C. G-H, WT cells, I-J, KO cells.
K	Lists which cluster these fall into in the analysis shown in Figure S8C
L-T	IL-2 time course (z-scores and clusters)
L-O, P-S	Z scores for individual genes in naive cells or after 30, 60 or 120 minutes of IL-2 stimulation. L-O, WT cells, P-S, KO cells
T	Lists which cluster these fall into as in Figure 8B
U	Whether gene concerned is a TCF direct target
V	Whether gene concerned is an Actin cytoskeleton gene as defined by MsigDB: https://www.gsea-msigdb.org/gsea/msigdb/mouse/geneset/GOCC_ACTIN_CYTOSKELETON.html
3. All_reads_analysis
B	Gene ID (Symbol _ NCBI ID)
C-N	Normalised read counts for the individual conditions reported
DEG DESeq2 analysis ( abs(Log2FC >= 1 and adjpval <=0.05)
O-R	naive_to_TCR 24h (WT)	Log2FC, adjpval, UP and DOWN calls at >2 fold, padj <0.05
S-V	TCR 24h_to_rested IL-12 16h_ (WT)	Log2FC, adjpval, UP and DOWN calls at >2 fold, padj <0.05
W-Z	rested_to_30 min IL-2 (WT)	Log2FC, adjpval, UP and DOWN calls at >2 fold, padj <0.05
AA-AD	rested_to_60 min IL-2 (WT)	Log2FC, adjpval, UP and DOWN calls at >2 fold, padj <0.05
AE-AH	rested_to_120 min IL-2 (WT)	Log2FC, adjpval, UP and DOWN calls at >2 fold, padj <0.05
AI-AL	naive_to_TCR 24h (KO)	Log2FC, adjpval, UP and DOWN calls at >2 fold, padj <0.05
AM-AP	TCR 24h_to_rested IL-12 16h (KO)	Log2FC, adjpval, UP and DOWN calls at >2 fold, padj <0.05
AQ-AT	rested_to_30 min IL-2 (KO)	Log2FC, adjpval, UP and DOWN calls at >2 fold, padj <0.05
AU-AX	rested_to_60 min IL-2 (KO)	Log2FC, adjpval, UP and DOWN calls at >2 fold, padj <0.05
AY-BB	rested_to_120 min IL-2 (KO)	Log2FC, adjpval, UP and DOWN calls at >2 fold, padj <0.05
BC-BF	KO_vs_WT (NAIVE)	Log2FC, adjpval, UP and DOWN calls at >2 fold, padj <0.05
BG-BJ	KO_vs_WT (TCR 24h)	Log2FC, adjpval, UP and DOWN calls at >2 fold, padj <0.05
BK-BN	KO_vs_WT (rested IL-12 16h)	Log2FC, adjpval, UP and DOWN calls at >2 fold, padj <0.05
BO-BR	KO_vs_WT (30 min IL-2)	Log2FC, adjpval, UP and DOWN calls at >2 fold, padj <0.05
BS-BV	KO_vs_WT (60 min IL-2)	Log2FC, adjpval, UP and DOWN calls at >2 fold, padj <0.05
BW-BZ	KO_vs_WT (120 min IL-2)	Log2FC, adjpval, UP and DOWN calls at >2 fold, padj <0.05
4. Intronic_reads_analysis
B	Gene ID (Symbol _ NCBI ID)
C-N	Normalised read counts for the individual conditions reported
DEG DESeq2 analysis ( abs(Log2FC >= 1 and adjpval <=0.05)
O-R	naive_to_TCR 24h (WT)	Log2FC, adjpval, UP and DOWN calls at >2 fold, padj <0.05
S-V	TCR 24h_to_rested IL-12 16h_ (WT)	Log2FC, adjpval, UP and DOWN calls at >2 fold, padj <0.05
W-Z	rested_to_30 min IL-2 (WT)	Log2FC, adjpval, UP and DOWN calls at >2 fold, padj <0.05
AA-AD	rested_to_60 min IL-2 (WT)	Log2FC, adjpval, UP and DOWN calls at >2 fold, padj <0.05
AE-AH	rested_to_120 min IL-2 (WT)	Log2FC, adjpval, UP and DOWN calls at >2 fold, padj <0.05
AI-AL	naive_to_TCR 24h (KO)	Log2FC, adjpval, UP and DOWN calls at >2 fold, padj <0.05
AM-AP	TCR 24h_to_rested IL-12 16h (KO)	Log2FC, adjpval, UP and DOWN calls at >2 fold, padj <0.05
AQ-AT	rested_to_30 min IL-2 (KO)	Log2FC, adjpval, UP and DOWN calls at >2 fold, padj <0.05
AU-AX	rested_to_60 min IL-2 (KO)	Log2FC, adjpval, UP and DOWN calls at >2 fold, padj <0.05
AY-BB	rested_to_120 min IL-2 (KO)	Log2FC, adjpval, UP and DOWN calls at >2 fold, padj <0.05
BC-BF	KO_vs_WT (NAIVE)	Log2FC, adjpval, UP and DOWN calls at >2 fold, padj <0.05
BG-BJ	KO_vs_WT (TCR 24h)	Log2FC, adjpval, UP and DOWN calls at >2 fold, padj <0.05
BK-BN	KO_vs_WT (rested IL-12 16h)	Log2FC, adjpval, UP and DOWN calls at >2 fold, padj <0.05
BO-BR	KO_vs_WT (30 min IL-2)	Log2FC, adjpval, UP and DOWN calls at >2 fold, padj <0.05
BS-BV	KO_vs_WT (60 min IL-2)	Log2FC, adjpval, UP and DOWN calls at >2 fold, padj <0.05
BW-BZ	KO_vs_WT (120 min IL-2)	Log2FC, adjpval, UP and DOWN calls at >2 fold, padj <0.05

## Sheet: 2. Differential gene expression
	Naive to TCR 24h transition (z-scores and clusters)					TCR 24h to rested IL-12 transition (z-scores and clusters)					IL-2 time course (z-scores and clusters)
Gene_ID	WT_naive	WT_TCR 24h	KO_naive	KO_TCR 24h	Clusters	WT_TCR 24h	WT_restedIL12	KO_TCR 24h	KO_restedIL12	Clusters	WT_restedIL12	WT_30minIL2	WT_60minIL2	WT_120minIL2	KO_restedIL12	KO_30minIL2	KO_60minIL2	KO_120minIL2	Clusters	TCF_direc_target (TPA induced TCF dependent direct/linked)	Actin_cytoskeleton
Vasp_22323	-0.111271	1.41822	-0.406281	-0.900669	Cluster_10	1.47211	-0.453962	-0.741971	-0.276181	Cluster_2'	-1.20352	-0.343628	1.80504	0.210149	-0.833497	-0.62723	-0.0281922	1.02088	Cluster_A	Vasp_22323	Vasp_22323
Pfdn2_18637	0.613625	0.849085	-0.0860805	-1.37663	Cluster_10	#N/A	#N/A	#N/A	#N/A	#N/A	-0.60311	-0.34731	2.38969	-0.306714	-0.200593	-0.433391	-0.672723	0.174154	Cluster_A	Pfdn2_18637	Pfdn2_18637
Pdlim5_56376	-0.0811408	-0.607359	1.43684	-0.748343	Cluster_5	#N/A	#N/A	#N/A	#N/A	#N/A	0.38259	-0.361136	2.33906	-0.150303	-0.498097	-0.527542	-0.566012	-0.618565	Cluster_A	Pdlim5_56376	Pdlim5_56376
Rhog_56212	0.612627	-0.343282	0.976762	-1.24611	Cluster_5	#N/A	#N/A	#N/A	#N/A	#N/A	-0.74603	1.51481	1.62342	-0.02528	-0.427093	-0.616839	-0.854606	-0.468389	Cluster_A	#N/A	Rhog_56212
Brsk2_75770	#N/A	#N/A	#N/A	#N/A	#N/A	#N/A	#N/A	#N/A	#N/A	#N/A	-0.156762	1.45891	1.50006	-0.588616	-0.844819	0.323287	-0.863708	-0.828345	Cluster_A	#N/A	Brsk2_75770
Plekhg2_101497	#N/A	#N/A	#N/A	#N/A	#N/A	#N/A	#N/A	#N/A	#N/A	#N/A	-0.463436	-0.66292	1.7863	1.24944	-0.907971	-0.331004	0.131232	-0.801635	Cluster_A	Plekhg2_101497	Plekhg2_101497
Gpd1l_333433	-0.732941	0.880142	0.842181	-0.989382	Cluster_4	#N/A	#N/A	#N/A	#N/A	#N/A	-0.47504	1.44465	0.595449	-0.137448	-1.7661	0.9409	-0.0481952	-0.55421	Cluster_A	#N/A	Gpd1l_333433
Cyria_76820	#N/A	#N/A	#N/A	#N/A	#N/A	#N/A	#N/A	#N/A	#N/A	#N/A	-0.26394	1.40286	1.66748	-0.890242	-0.0888416	-0.333123	-0.469499	-1.0247	Cluster_A	#N/A	Cyria_76820
Arid3b_56380	#N/A	#N/A	#N/A	#N/A	#N/A	#N/A	#N/A	#N/A	#N/A	#N/A	-0.624077	0.108286	2.3598	-0.45699	-0.801741	-0.377946	-0.187827	-0.0195063	Cluster_A	Arid3b_56380	#N/A
Errfi1_74155	#N/A	#N/A	#N/A	#N/A	#N/A	#N/A	#N/A	#N/A	#N/A	#N/A	-0.913617	-0.589066	1.96544	0.743709	-0.0916487	0.387931	-0.512386	-0.990362	Cluster_A	Errfi1_74155	#N/A
Gmeb2_229004	#N/A	#N/A	#N/A	#N/A	#N/A	#N/A	#N/A	#N/A	#N/A	#N/A	-0.97288	-0.527123	1.06822	0.672412	-0.336276	1.35868	0.212782	-1.47582	Cluster_A	Gmeb2_229004	#N/A
Kctd9_105440	#N/A	#N/A	#N/A	#N/A	#N/A	#N/A	#N/A	#N/A	#N/A	#N/A	-0.926065	-0.162342	1.52413	1.55389	-0.798457	-0.237296	-0.138012	-0.815849	Cluster_A	Kctd9_105440	#N/A
Camk2b_12323	0.658881	0.741577	0.0192496	-1.41971	Cluster_7	0.203287	1.32679	-0.882821	-0.647253	Cluster_9'	0.0071424	0.909465	1.81065	0.491555	-1.00773	-0.778371	-0.766602	-0.666111	Cluster_A	#N/A	Camk2b_12323
Mboat7_77582	#N/A	#N/A	#N/A	#N/A	#N/A	#N/A	#N/A	#N/A	#N/A	#N/A	-0.0319103	-0.0353105	1.2947	1.48472	-0.707019	0.253944	-1.10819	-1.15093	Cluster_A	Mboat7_77582	#N/A
Mphosph10_67973	#N/A	#N/A	#N/A	#N/A	#N/A	#N/A	#N/A	#N/A	#N/A	#N/A	-0.321455	-0.73871	2.26708	-0.0787248	-0.686828	-0.16574	-0.715717	0.440098	Cluster_A	Mphosph10_67973	#N/A
Pfkfb3_170768	#N/A	#N/A	#N/A	#N/A	#N/A	#N/A	#N/A	#N/A	#N/A	#N/A	-0.339095	-0.362323	2.08088	0.976099	-0.705754	-0.590116	-0.707465	-0.352228	Cluster_A	Pfkfb3_170768	#N/A
Mkks_59030	#N/A	#N/A	#N/A	#N/A	#N/A	#N/A	#N/A	#N/A	#N/A	#N/A	-0.934984	0.751266	2.01286	0.33472	-0.472209	-0.893075	-0.228503	-0.570075	Cluster_A	#N/A	Mkks_59030
Gpr65_14744	#N/A	#N/A	#N/A	#N/A	#N/A	#N/A	#N/A	#N/A	#N/A	#N/A	-1.34486	0.744738	1.0671	-0.872007	-1.11984	1.09429	-0.0956744	0.526257	Cluster_A	#N/A	Gpr65_14744
Pygo2_68911	#N/A	#N/A	#N/A	#N/A	#N/A	#N/A	#N/A	#N/A	#N/A	#N/A	0.0504208	0.0515341	1.90104	0.823974	-0.487547	-0.126666	-1.10674	-1.10602	Cluster_A	Pygo2_68911	#N/A
Akap13_75547	-0.113001	-0.589384	1.44508	-0.742696	Cluster_5	#N/A	#N/A	#N/A	#N/A	#N/A	-0.294285	0.407689	1.13613	0.724276	-1.95983	0.157739	-0.810863	0.63914	Cluster_A	#N/A	Akap13_75547
Rnf41_67588	#N/A	#N/A	#N/A	#N/A	#N/A	#N/A	#N/A	#N/A	#N/A	#N/A	0.331212	0.734548	0.349107	-0.278247	-1.51928	1.68456	-0.369856	-0.932048	Cluster_A	Rnf41_67588	#N/A
Trex1_22040	#N/A	#N/A	#N/A	#N/A	#N/A	#N/A	#N/A	#N/A	#N/A	#N/A	-0.268649	-0.534577	2.39417	0.227949	-0.597971	-0.404727	-0.365801	-0.450396	Cluster_A	Trex1_22040	#N/A
Ttc19_72795	#N/A	#N/A	#N/A	#N/A	#N/A	-0.04008	0.0679129	1.20948	-1.23731	Cluster_6'	0.912049	0.11537	1.16261	-0.861083	-1.21709	0.326331	-1.30949	0.871301	Cluster_A	Ttc19_72795	#N/A
Mob3a_208228	-0.672164	1.23327	-0.940031	0.378925	Cluster_1	#N/A	#N/A	#N/A	#N/A	#N/A	-0.974655	1.56773	0.678457	0.427646	-0.936658	0.781692	-0.405773	-1.13844	Cluster_A	Mob3a_208228	#N/A
Ppt2_54397	1.48001	-0.272808	-0.660526	-0.546675	Cluster_6	#N/A	#N/A	#N/A	#N/A	#N/A	0.215005	1.3912	1.55805	-0.262967	-0.729469	-0.337075	-1.22783	-0.606911	Cluster_A	Ppt2_54397	#N/A
Map1a_17754	-0.588409	1.48905	-0.574649	-0.325996	Cluster_10	#N/A	#N/A	#N/A	#N/A	#N/A	-0.150003	0.155862	2.3512	-0.762057	-0.356935	-0.395771	-0.741756	-0.100537	Cluster_A	#N/A	Map1a_17754
Arcn1_213827	-0.681686	-0.502308	-0.297404	1.4814	Cluster_11	0.0268051	-1.1823	1.26108	-0.105585	Cluster_5'	-1.09684	-0.413949	2.09641	0.0377144	-0.607039	-0.732238	0.173202	0.542734	Cluster_A	Arcn1_213827	#N/A
Actn2_11472	#N/A	#N/A	#N/A	#N/A	#N/A	#N/A	#N/A	#N/A	#N/A	#N/A	1.10737	0.0804728	0.935524	0.117112	-0.778667	1.04663	-1.13081	-1.37763	Cluster_A	#N/A	Actn2_11472
Atp8b2_54667	0.564159	-1.26528	-0.295576	0.996702	Cluster_11	#N/A	#N/A	#N/A	#N/A	#N/A	-0.765601	0.263721	1.38034	0.68089	-1.32319	-0.77044	-0.595472	1.12975	Cluster_A	Atp8b2_54667	#N/A
Anxa6_11749	-0.302946	-0.140851	1.40298	-0.959183	Cluster_8	#N/A	#N/A	#N/A	#N/A	#N/A	-0.646769	0.011297	1.46354	0.683397	-1.85672	0.147193	0.590917	-0.392861	Cluster_A	#N/A	Anxa6_11749
Rcsd1_226594	#N/A	#N/A	#N/A	#N/A	#N/A	#N/A	#N/A	#N/A	#N/A	#N/A	-0.365028	0.0047732	2.075	0.464889	-1.27895	-0.687996	0.220248	-0.432939	Cluster_A	#N/A	Rcsd1_226594
Dgkh_380921	0.465003	-0.446982	1.12761	-1.14563	Cluster_5	#N/A	#N/A	#N/A	#N/A	#N/A	-0.728569	-0.12133	2.20151	0.278704	-0.869569	-0.464292	0.358952	-0.655409	Cluster_A	#N/A	Dgkh_380921
Etf1_225363	0.863928	0.261695	0.317992	-1.44362	Cluster_7	1.464	-0.190076	-0.56935	-0.704572	Cluster_2'	-0.483808	-0.439472	2.13928	-0.298393	-1.01185	0.797543	-0.348908	-0.354385	Cluster_A	Etf1_225363	#N/A
Zfp36_22695	0.538017	-0.875504	1.1401	-0.802617	Cluster_5	#N/A	#N/A	#N/A	#N/A	#N/A	-1.15683	1.54637	1.04081	-0.719694	-0.640474	0.706762	0.089894	-0.866851	Cluster_A	Zfp36_22695	#N/A
E030018B13Rik_381994	-0.734874	0.193282	1.33755	-0.795961	Cluster_8	-0.5366	1.40516	-0.858771	-0.0097906	Cluster_1'	0.00198752	-0.278579	2.44168	-0.402189	-0.314661	-0.495428	-0.491157	-0.461656	Cluster_A	E030018B13Rik_381994	#N/A
Rel_19696	-0.0949706	-0.492999	1.42868	-0.840713	Cluster_8	#N/A	#N/A	#N/A	#N/A	#N/A	0.497372	-0.326987	1.83649	-0.127925	-0.342736	-0.990824	0.729487	-1.27487	Cluster_A	Rel_19696	#N/A
Pdlim7_67399	#N/A	#N/A	#N/A	#N/A	#N/A	#N/A	#N/A	#N/A	#N/A	#N/A	-0.487634	-0.544463	2.31434	-0.450434	0.0430758	0.366491	-0.616905	-0.624471	Cluster_A	#N/A	Pdlim7_67399
Capn10_23830	#N/A	#N/A	#N/A	#N/A	#N/A	#N/A	#N/A	#N/A	#N/A	#N/A	-0.381108	-0.587041	2.25767	-0.143787	-0.563863	-0.602446	-0.586073	0.606645	Cluster_A	#N/A	Capn10_23830
Ube2q1_70093	#N/A	#N/A	#N/A	#N/A	#N/A	#N/A	#N/A	#N/A	#N/A	#N/A	1.09857	-1.47969	1.21554	0.942941	-0.870054	-0.0776742	-0.160048	-0.66959	Cluster_A	#N/A	Ube2q1_70093
Ncbp3_66874	-0.683725	1.00447	-1.01831	0.697567	Cluster_1	0.94525	-1.2513	-0.343917	0.649971	Cluster_2'	-0.221836	0.512253	2.25451	-0.459136	-0.0577557	-0.621638	-0.613645	-0.792748	Cluster_A	#N/A	#N/A
Aplf_72103	-0.896918	1.05273	-0.811105	0.655296	Cluster_1	#N/A	#N/A	#N/A	#N/A	#N/A	0.283506	-0.303519	2.35697	-0.426431	-0.181966	-0.403546	-0.753453	-0.571565	Cluster_A	#N/A	#N/A
Dscc1_72107	-0.852394	1.07508	-0.850542	0.627852	Cluster_1	#N/A	#N/A	#N/A	#N/A	#N/A	-0.770884	-0.778231	1.15043	0.519518	-1.32103	1.23726	-0.70047	0.663399	Cluster_A	#N/A	#N/A
E2f7_52679	-0.86315	1.12445	-0.822186	0.560888	Cluster_1	#N/A	#N/A	#N/A	#N/A	#N/A	-0.292807	1.26843	1.80975	-0.170063	-0.606772	-0.241973	-0.967279	-0.799291	Cluster_A	#N/A	#N/A
Ncapd2_68298	-0.962166	1.18922	-0.676651	0.449597	Cluster_1	#N/A	#N/A	#N/A	#N/A	#N/A	0.259382	-0.320174	1.70043	0.0367901	-0.360902	0.362825	0.225505	-1.90385	Cluster_A	#N/A	#N/A
Zfp524_66056	-0.800109	0.995563	-0.919182	0.723728	Cluster_1	#N/A	#N/A	#N/A	#N/A	#N/A	0.0932062	-0.597755	1.73105	1.30801	-0.390858	-0.488247	-1.11516	-0.540244	Cluster_A	#N/A	#N/A
Zfp341_228807	#N/A	#N/A	#N/A	#N/A	#N/A	-0.602961	1.43465	-0.0749746	-0.75671	Cluster_1'	0.534415	-0.0664333	2.27526	-0.594626	-0.653976	-0.444135	-0.56317	-0.487335	Cluster_A	#N/A	#N/A
Bscl2_14705	#N/A	#N/A	#N/A	#N/A	#N/A	-0.410904	1.49317	-0.45185	-0.630418	Cluster_1'	0.248156	-0.715394	2.23567	0.381304	-0.729113	-0.397986	-0.698537	-0.324105	Cluster_A	#N/A	#N/A
Mid1-ps1_107988026	#N/A	#N/A	#N/A	#N/A	#N/A	-0.377864	1.49332	-0.507266	-0.60819	Cluster_1'	0.444903	-0.373724	2.32496	-0.188298	-0.569473	-0.50585	-0.569222	-0.563296	Cluster_A	#N/A	#N/A
Csnk1e_27373	#N/A	#N/A	#N/A	#N/A	#N/A	1.14182	0.395933	-0.34631	-1.19145	Cluster_10'	-0.245095	-0.618846	2.25724	-0.323941	-0.738462	0.608297	-0.454015	-0.48518	Cluster_A	#N/A	#N/A
Pnkp_59047	#N/A	#N/A	#N/A	#N/A	#N/A	0.634172	1.02116	-0.523546	-1.13179	Cluster_10'	0.918222	0.013369	1.00743	-0.490954	-1.04111	1.44375	-1.02492	-0.825792	Cluster_A	#N/A	#N/A
Rnf8_58230	#N/A	#N/A	#N/A	#N/A	#N/A	0.859977	0.649303	-0.163082	-1.3462	Cluster_10'	0.720233	-0.721164	2.0916	0.0901068	-0.838849	-0.859159	-0.141544	-0.341223	Cluster_A	#N/A	#N/A
Lrrc29_234684	#N/A	#N/A	#N/A	#N/A	#N/A	1.26671	0.268571	-0.498603	-1.03668	Cluster_10'	-0.454158	1.20798	1.50604	-0.95891	-1.21704	-0.208059	0.616467	-0.492316	Cluster_A	#N/A	#N/A
Sorcs2_81840	#N/A	#N/A	#N/A	#N/A	#N/A	0.672841	1.03525	-0.762541	-0.945553	Cluster_10'	0.977664	-0.410356	1.75121	-0.377051	-1.11725	-1.15529	0.28618	0.0448915	Cluster_A	#N/A	#N/A
Zfp942_73233	#N/A	#N/A	#N/A	#N/A	#N/A	1.48319	-0.67016	-0.507804	-0.305227	Cluster_2'	-1.50937	-0.13304	1.51807	-0.333339	-0.896698	0.539571	1.06364	-0.248831	Cluster_A	#N/A	#N/A
Mcub_66815	#N/A	#N/A	#N/A	#N/A	#N/A	1.47245	-0.655555	-0.593492	-0.223402	Cluster_2'	-0.52258	-0.295316	2.45684	-0.449649	-0.290529	-0.12973	-0.337144	-0.431894	Cluster_A	#N/A	#N/A
Ppme1_72590	#N/A	#N/A	#N/A	#N/A	#N/A	0.942796	-1.2234	-0.395919	0.676521	Cluster_2'	-0.839602	-0.642884	2.05752	0.0523165	0.819472	-0.357743	-0.188811	-0.900268	Cluster_A	#N/A	#N/A
Pus7_78697	#N/A	#N/A	#N/A	#N/A	#N/A	0.658102	-1.15085	-0.502309	0.995055	Cluster_3'	-0.975779	-0.934679	1.97402	0.313815	0.405208	-0.502302	-0.74148	0.461196	Cluster_A	#N/A	#N/A
Zfp688_69234	#N/A	#N/A	#N/A	#N/A	#N/A	-0.237415	-0.914443	1.42565	-0.273789	Cluster_5'	-0.817	0.0259775	2.2511	-0.656949	-0.551947	-0.536257	-0.173662	0.458742	Cluster_A	#N/A	#N/A
Cops2_12848	#N/A	#N/A	#N/A	#N/A	#N/A	-0.340402	-0.996947	1.37436	-0.0370057	Cluster_5'	-1.10117	0.785472	1.96448	-0.938573	0.233236	-0.350907	-0.0997309	-0.492806	Cluster_A	#N/A	#N/A
Gm41590_105246286	#N/A	#N/A	#N/A	#N/A	#N/A	-0.218838	-0.142725	1.37794	-1.01638	Cluster_5'	0.740429	0.458997	1.94816	-0.711059	-1.01367	-0.79612	-0.110353	-0.516378	Cluster_A	#N/A	#N/A
Rasgef1b_320292	#N/A	#N/A	#N/A	#N/A	#N/A	-0.46924	-0.541512	1.4993	-0.488548	Cluster_5'	-0.385044	-0.390226	2.46197	-0.363461	-0.104554	-0.399115	-0.409882	-0.409686	Cluster_A	#N/A	#N/A
Eef2kmt_70511	#N/A	#N/A	#N/A	#N/A	#N/A	-0.595525	0.645154	1.03062	-1.08025	Cluster_6'	0.774207	-1.20536	1.62898	-0.00421799	-0.505673	-1.04396	-0.487269	0.843293	Cluster_A	#N/A	#N/A
Atp6v1fnb_668210	#N/A	#N/A	#N/A	#N/A	#N/A	-0.0728451	-0.0589064	1.28705	-1.1553	Cluster_6'	-0.388848	-0.042154	2.36163	-0.218994	-0.776522	-0.135132	-0.0254675	-0.774513	Cluster_A	#N/A	#N/A
Gorasp2_70231	#N/A	#N/A	#N/A	#N/A	#N/A	0.283571	0.224447	0.916498	-1.42452	Cluster_6'	-0.0337972	-0.767694	1.7583	0.83663	-1.39148	-0.727852	-0.0593538	0.385246	Cluster_A	#N/A	#N/A
Matk_17179	#N/A	#N/A	#N/A	#N/A	#N/A	-0.728157	0.442468	1.19954	-0.913848	Cluster_6'	-0.234155	-0.766479	0.761747	1.09241	-0.960633	1.55447	-0.409473	-1.03789	Cluster_A	#N/A	#N/A
Epas1_13819	#N/A	#N/A	#N/A	#N/A	#N/A	1.24488	-0.794018	0.373814	-0.824672	Cluster_7'	-0.413871	-0.199096	2.44369	-0.0239497	-0.464719	-0.466364	-0.437031	-0.438659	Cluster_A	#N/A	#N/A
Prps1l3_328099	#N/A	#N/A	#N/A	#N/A	#N/A	0.259079	-0.819246	1.30595	-0.745787	Cluster_7'	-0.809234	1.50348	1.67293	-0.359553	-0.731292	-0.448393	-0.611617	-0.21632	Cluster_A	#N/A	#N/A
Cnksr3_215748	#N/A	#N/A	#N/A	#N/A	#N/A	1.30842	-0.78833	0.255373	-0.775467	Cluster_7'	-0.553546	-0.513481	2.31628	-0.592336	-0.513403	-0.557417	0.371209	0.0426942	Cluster_A	#N/A	#N/A
Edem3_66967	#N/A	#N/A	#N/A	#N/A	#N/A	0.425097	-0.262045	1.08837	-1.25143	Cluster_7'	-0.432471	0.993109	-0.271469	0.442126	-1.2527	1.78408	-0.567427	-0.695245	Cluster_A	#N/A	#N/A
Pdia4_12304	#N/A	#N/A	#N/A	#N/A	#N/A	0.836803	-0.776188	0.890414	-0.951029	Cluster_7'	-0.659308	1.63344	1.50825	-0.828401	-0.845151	-0.287406	-0.301502	-0.219912	Cluster_A	#N/A	#N/A
Trat1_77647	#N/A	#N/A	#N/A	#N/A	#N/A	1.27979	-0.692297	0.3022	-0.889689	Cluster_7'	0.0206509	-0.422389	2.29137	-0.456962	-0.589209	0.436435	-0.691329	-0.588565	Cluster_A	#N/A	#N/A
Marchf6_223455	#N/A	#N/A	#N/A	#N/A	#N/A	1.18836	-0.0319617	0.0993588	-1.25575	Cluster_7'	-0.364646	-0.494482	1.83235	0.954363	-1.41816	-0.570121	0.120207	-0.0595033	Cluster_A	#N/A	#N/A
Pigh_110417	#N/A	#N/A	#N/A	#N/A	#N/A	-0.275877	1.04364	0.493609	-1.26137	Cluster_8'	-0.0071709	-0.00854294	2.39522	-0.203794	-0.652917	-0.386773	-0.561033	-0.574989	Cluster_A	#N/A	#N/A
Fxn_14297	#N/A	#N/A	#N/A	#N/A	#N/A	0.045835	1.39441	-0.810556	-0.629691	Cluster_9'	0.924159	-0.378527	2.1349	-0.541642	-0.472735	-0.594267	-0.549078	-0.522815	Cluster_A	#N/A	#N/A
Gm35315_102638847	#N/A	#N/A	#N/A	#N/A	#N/A	#N/A	#N/A	#N/A	#N/A	#N/A	-0.700483	-0.670268	1.75596	-0.380384	-0.658772	-0.208772	-0.564198	1.42692	Cluster_A	#N/A	#N/A
Haus2_66296	#N/A	#N/A	#N/A	#N/A	#N/A	#N/A	#N/A	#N/A	#N/A	#N/A	-0.623589	-0.86642	2.07149	-0.523249	-0.346715	0.960027	-0.216918	-0.454624	Cluster_A	#N/A	#N/A
Narf_67608	#N/A	#N/A	#N/A	#N/A	#N/A	#N/A	#N/A	#N/A	#N/A	#N/A	-0.0941281	-1.057	2.31459	-0.368997	0.132484	-0.139392	-0.5228	-0.264755	Cluster_A	#N/A	#N/A
Ppifos_68173	#N/A	#N/A	#N/A	#N/A	#N/A	#N/A	#N/A	#N/A	#N/A	#N/A	-1.06418	-1.1829	1.97069	0.267373	-0.418155	0.572402	-0.0656213	-0.079607	Cluster_A	#N/A	#N/A
Prpsap1_67763	#N/A	#N/A	#N/A	#N/A	#N/A	#N/A	#N/A	#N/A	#N/A	#N/A	-0.858924	0.0466157	0.571787	1.41517	-0.898435	1.33533	-0.66153	-0.950012	Cluster_A	#N/A	#N/A
4430402I18Rik_381218	#N/A	#N/A	#N/A	#N/A	#N/A	#N/A	#N/A	#N/A	#N/A	#N/A	-0.426138	-0.1306	2.28619	-0.85215	-0.511459	0.472367	-0.498138	-0.340075	Cluster_A	#N/A	#N/A
Lmbr1_56873	#N/A	#N/A	#N/A	#N/A	#N/A	#N/A	#N/A	#N/A	#N/A	#N/A	-0.662579	-0.163884	2.01364	-0.884201	-0.692099	-0.514608	-0.0703345	0.974064	Cluster_A	#N/A	#N/A
Nipsnap2_14467	#N/A	#N/A	#N/A	#N/A	#N/A	#N/A	#N/A	#N/A	#N/A	#N/A	0.102384	-0.589129	2.0516	-1.14868	-0.906255	-0.155514	0.149538	0.496048	Cluster_A	#N/A	#N/A
Mtmr4_170749	#N/A	#N/A	#N/A	#N/A	#N/A	#N/A	#N/A	#N/A	#N/A	#N/A	-0.404286	-0.555095	2.36744	-0.899384	-0.019337	-0.100691	-0.31413	-0.07452	Cluster_A	#N/A	#N/A
Prkdc_19090	#N/A	#N/A	#N/A	#N/A	#N/A	#N/A	#N/A	#N/A	#N/A	#N/A	0.420892	0.471074	0.85416	-1.3991	-1.03494	1.55133	-0.609755	-0.253664	Cluster_A	#N/A	#N/A
1810055G02Rik_72056	#N/A	#N/A	#N/A	#N/A	#N/A	#N/A	#N/A	#N/A	#N/A	#N/A	0.321201	0.161922	2.28828	-0.648343	-0.479244	-0.721645	-0.322561	-0.599612	Cluster_A	#N/A	#N/A
Blcap_53619	#N/A	#N/A	#N/A	#N/A	#N/A	#N/A	#N/A	#N/A	#N/A	#N/A	-0.431412	0.1916	2.02633	0.909021	-0.757031	-0.758261	-0.602561	-0.577682	Cluster_A	#N/A	#N/A
Gm13736_100503508	#N/A	#N/A	#N/A	#N/A	#N/A	#N/A	#N/A	#N/A	#N/A	#N/A	1.2379	-0.27076	1.81179	-0.365908	-0.42046	-1.18772	-0.220101	-0.584737	Cluster_A	#N/A	#N/A
Rab33b_19338	#N/A	#N/A	#N/A	#N/A	#N/A	#N/A	#N/A	#N/A	#N/A	#N/A	-0.456657	0.792082	2.15256	-0.279456	-0.562978	-0.899128	-0.217448	-0.528973	Cluster_A	#N/A	#N/A
Slc14a1_108052	#N/A	#N/A	#N/A	#N/A	#N/A	#N/A	#N/A	#N/A	#N/A	#N/A	-0.376956	1.23414	1.82845	0.0946021	-0.885258	-0.60809	-0.619467	-0.667415	Cluster_A	#N/A	#N/A
Ube2j2_140499	#N/A	#N/A	#N/A	#N/A	#N/A	#N/A	#N/A	#N/A	#N/A	#N/A	0.081404	0.0453976	2.36215	-0.661733	-0.394884	-0.739416	-0.222125	-0.470797	Cluster_A	#N/A	#N/A
Zfp287_170740	#N/A	#N/A	#N/A	#N/A	#N/A	#N/A	#N/A	#N/A	#N/A	#N/A	0.452481	-0.526065	1.98276	0.821228	-0.682712	-0.829616	-0.518022	-0.700051	Cluster_A	#N/A	#N/A
4933434E20Rik_99650	#N/A	#N/A	#N/A	#N/A	#N/A	#N/A	#N/A	#N/A	#N/A	#N/A	-0.310942	0.588394	2.01498	0.595382	-0.644798	-0.902849	-0.587784	-0.752386	Cluster_A	#N/A	#N/A
Itgb2_16414	#N/A	#N/A	#N/A	#N/A	#N/A	#N/A	#N/A	#N/A	#N/A	#N/A	-1.46101	0.353041	1.29386	0.387141	-1.24226	-0.678452	0.724965	0.622716	Cluster_A	#N/A	#N/A
Qsox1_104009	#N/A	#N/A	#N/A	#N/A	#N/A	#N/A	#N/A	#N/A	#N/A	#N/A	-0.499294	1.38254	1.3012	-1.26821	0.549643	-0.0740103	-1.05758	-0.334302	Cluster_A	#N/A	#N/A
Taf12_66464	#N/A	#N/A	#N/A	#N/A	#N/A	#N/A	#N/A	#N/A	#N/A	#N/A	-0.422449	0.215832	2.17539	-0.780842	0.57562	-0.790821	-0.525711	-0.447016	Cluster_A	#N/A	#N/A
A530088E08Rik_664702	#N/A	#N/A	#N/A	#N/A	#N/A	#N/A	#N/A	#N/A	#N/A	#N/A	-0.730094	1.005	1.78428	0.322104	-0.86676	-0.0663247	-1.15141	-0.296796	Cluster_A	#N/A	#N/A
Abcf3_27406	#N/A	#N/A	#N/A	#N/A	#N/A	#N/A	#N/A	#N/A	#N/A	#N/A	-0.747828	-0.239261	1.46769	0.538631	-0.756437	-0.64794	-1.00598	1.39113	Cluster_A	#N/A	#N/A
Armc8_74125	#N/A	#N/A	#N/A	#N/A	#N/A	#N/A	#N/A	#N/A	#N/A	#N/A	-0.415152	0.0127522	2.13495	0.468048	-0.408864	-0.470256	-1.28881	-0.032672	Cluster_A	#N/A	#N/A
Cpne3_70568	#N/A	#N/A	#N/A	#N/A	#N/A	#N/A	#N/A	#N/A	#N/A	#N/A	-0.68147	-0.683817	2.29576	0.217366	0.100661	-0.44781	-0.731245	-0.0694493	Cluster_A	#N/A	#N/A
Dgkz_104418	#N/A	#N/A	#N/A	#N/A	#N/A	#N/A	#N/A	#N/A	#N/A	#N/A	-0.243775	1.11865	1.78514	-0.268849	-0.444588	-0.659914	-1.3395	0.0528415	Cluster_A	#N/A	#N/A
Eaf2_106389	#N/A	#N/A	#N/A	#N/A	#N/A	#N/A	#N/A	#N/A	#N/A	#N/A	0.322449	0.785727	1.78483	-0.91567	-0.458969	-0.536808	-1.28892	0.307361	Cluster_A	#N/A	#N/A
Ece1_230857	#N/A	#N/A	#N/A	#N/A	#N/A	#N/A	#N/A	#N/A	#N/A	#N/A	-0.46964	0.417427	2.05984	-0.135853	-0.417666	-0.242917	-1.43531	0.224121	Cluster_A	#N/A	#N/A
Eya3_14050	#N/A	#N/A	#N/A	#N/A	#N/A	#N/A	#N/A	#N/A	#N/A	#N/A	0.154254	0.208874	1.98041	0.235099	-0.166075	-0.155218	-1.55045	-0.706899	Cluster_A	#N/A	#N/A
G530011O06Rik:1_654820	#N/A	#N/A	#N/A	#N/A	#N/A	#N/A	#N/A	#N/A	#N/A	#N/A	0.629922	-0.511695	2.27583	-0.515625	-0.504093	-0.492941	-0.513457	-0.367936	Cluster_A	#N/A	#N/A
Glt8d1_76485	#N/A	#N/A	#N/A	#N/A	#N/A	#N/A	#N/A	#N/A	#N/A	#N/A	-0.101119	-0.585721	2.36554	-0.298597	-0.406743	-0.542007	-0.66819	0.236839	Cluster_A	#N/A	#N/A
Gm10851_100038528	#N/A	#N/A	#N/A	#N/A	#N/A	#N/A	#N/A	#N/A	#N/A	#N/A	-0.0894596	-0.414324	2.44087	-0.141621	-0.481181	-0.453981	-0.561937	-0.298366	Cluster_A	#N/A	#N/A
Gm14198_102635682	#N/A	#N/A	#N/A	#N/A	#N/A	#N/A	#N/A	#N/A	#N/A	#N/A	0.660416	-0.236861	2.23812	-0.635898	-0.634056	-0.321962	-0.625247	-0.444508	Cluster_A	#N/A	#N/A
Gm19412_100502849	#N/A	#N/A	#N/A	#N/A	#N/A	#N/A	#N/A	#N/A	#N/A	#N/A	-0.697289	-0.28382	2.39212	-0.139328	-0.19243	-0.225965	-0.772644	-0.0806466	Cluster_A	#N/A	#N/A
Gm29886_102631586	#N/A	#N/A	#N/A	#N/A	#N/A	#N/A	#N/A	#N/A	#N/A	#N/A	0.0260544	1.08504	1.76468	0.0731201	-0.149195	-0.813919	-1.14481	-0.840977	Cluster_A	#N/A	#N/A
Gm30369_102632236	#N/A	#N/A	#N/A	#N/A	#N/A	#N/A	#N/A	#N/A	#N/A	#N/A	0.169912	-0.305652	2.39855	-0.510327	-0.319772	-0.589869	-0.592973	-0.249864	Cluster_A	#N/A	#N/A
Gm36338_102640217	#N/A	#N/A	#N/A	#N/A	#N/A	#N/A	#N/A	#N/A	#N/A	#N/A	-0.393438	1.24452	1.87312	-0.100263	-0.848945	-0.53918	-0.580996	-0.654813	Cluster_A	#N/A	#N/A
Gm39303_105243356	#N/A	#N/A	#N/A	#N/A	#N/A	#N/A	#N/A	#N/A	#N/A	#N/A	-0.631851	-0.651248	1.73398	1.43086	-0.049379	-0.605881	-0.591611	-0.63487	Cluster_A	#N/A	#N/A
Gm39309_105243362	#N/A	#N/A	#N/A	#N/A	#N/A	#N/A	#N/A	#N/A	#N/A	#N/A	-0.429416	-0.192821	2.45984	-0.172236	-0.418335	-0.444441	-0.442022	-0.360574	Cluster_A	#N/A	#N/A
Gm43380_115490149	#N/A	#N/A	#N/A	#N/A	#N/A	#N/A	#N/A	#N/A	#N/A	#N/A	-0.520279	-0.811709	2.1054	0.618203	-0.368882	0.354157	-0.840294	-0.5366	Cluster_A	#N/A	#N/A
Gm51912_115487794	#N/A	#N/A	#N/A	#N/A	#N/A	#N/A	#N/A	#N/A	#N/A	#N/A	-0.491432	-0.107184	2.41091	-0.347202	0.080015	-0.567348	-0.550809	-0.426951	Cluster_A	#N/A	#N/A
Gm52099_115488301	#N/A	#N/A	#N/A	#N/A	#N/A	#N/A	#N/A	#N/A	#N/A	#N/A	-0.41759	-0.91413	1.0438	1.06386	-0.467205	1.42409	-0.96885	-0.763983	Cluster_A	#N/A	#N/A
Gpr137b-ps_664862	#N/A	#N/A	#N/A	#N/A	#N/A	#N/A	#N/A	#N/A	#N/A	#N/A	-0.528578	-0.117895	2.3839	-0.371907	-0.473134	0.216248	-0.54253	-0.566102	Cluster_A	#N/A	#N/A
Heatr3_234549	#N/A	#N/A	#N/A	#N/A	#N/A	#N/A	#N/A	#N/A	#N/A	#N/A	-0.669233	-0.37052	1.67785	1.4199	-0.738706	-0.701272	-0.730374	0.112353	Cluster_A	#N/A	#N/A
Ifi27l2a_76933	#N/A	#N/A	#N/A	#N/A	#N/A	#N/A	#N/A	#N/A	#N/A	#N/A	0.326795	-0.20185	1.93039	0.76928	-0.412541	-0.298631	-1.20091	-0.912533	Cluster_A	#N/A	#N/A
Ints3_229543	#N/A	#N/A	#N/A	#N/A	#N/A	#N/A	#N/A	#N/A	#N/A	#N/A	-0.252961	-0.394348	1.7953	-0.370216	-0.412966	-0.677803	-1.01427	1.32726	Cluster_A	#N/A	#N/A
Iqcb1_320299	#N/A	#N/A	#N/A	#N/A	#N/A	#N/A	#N/A	#N/A	#N/A	#N/A	0.510572	0.319095	2.0312	-0.812286	-0.480629	-0.409463	-1.20463	0.0461467	Cluster_A	#N/A	#N/A
LOC115489981_115489981	#N/A	#N/A	#N/A	#N/A	#N/A	#N/A	#N/A	#N/A	#N/A	#N/A	-0.370597	-0.544848	2.29849	0.469151	-0.628757	-0.531329	-0.615784	-0.0763213	Cluster_A	#N/A	#N/A
Marf1_223989	#N/A	#N/A	#N/A	#N/A	#N/A	#N/A	#N/A	#N/A	#N/A	#N/A	0.531492	0.576689	1.78827	-0.321719	-1.18496	0.0448065	-1.28668	-0.147896	Cluster_A	#N/A	#N/A
Mid1_17318	#N/A	#N/A	#N/A	#N/A	#N/A	#N/A	#N/A	#N/A	#N/A	#N/A	0.650904	-0.343647	2.23726	-0.362364	-0.728331	-0.327545	-0.720562	-0.40572	Cluster_A	#N/A	#N/A
Mphosph9_269702	#N/A	#N/A	#N/A	#N/A	#N/A	#N/A	#N/A	#N/A	#N/A	#N/A	-0.166443	-0.113795	2.44503	-0.439068	-0.279319	-0.443985	-0.427659	-0.574762	Cluster_A	#N/A	#N/A
Pycr2_69051	#N/A	#N/A	#N/A	#N/A	#N/A	#N/A	#N/A	#N/A	#N/A	#N/A	-0.421921	-0.493309	2.09486	0.988521	-0.416952	-0.507052	-0.685813	-0.55833	Cluster_A	#N/A	#N/A
Recql5_170472	#N/A	#N/A	#N/A	#N/A	#N/A	#N/A	#N/A	#N/A	#N/A	#N/A	-0.58785	-0.14185	2.37056	-0.618987	-0.102458	-0.0354069	-0.780472	-0.103536	Cluster_A	#N/A	#N/A
Ska3_219114	#N/A	#N/A	#N/A	#N/A	#N/A	#N/A	#N/A	#N/A	#N/A	#N/A	-0.469614	-0.32632	2.10132	-0.776465	0.679675	0.282668	-0.765043	-0.726218	Cluster_A	#N/A	#N/A
Snai3_30927	#N/A	#N/A	#N/A	#N/A	#N/A	#N/A	#N/A	#N/A	#N/A	#N/A	-0.465854	-0.28362	2.20874	0.764935	-0.584228	-0.538275	-0.572935	-0.528758	Cluster_A	#N/A	#N/A
Snrpd1_20641	#N/A	#N/A	#N/A	#N/A	#N/A	#N/A	#N/A	#N/A	#N/A	#N/A	-0.311073	-0.514552	0.524136	0.820458	-0.560011	1.88173	-1.18681	-0.653879	Cluster_A	#N/A	#N/A
Tagap1_380608	#N/A	#N/A	#N/A	#N/A	#N/A	#N/A	#N/A	#N/A	#N/A	#N/A	-0.324979	-0.514216	1.81326	-0.375393	-0.666277	1.37749	-0.685356	-0.624526	Cluster_A	#N/A	#N/A
Tnks2_74493	#N/A	#N/A	#N/A	#N/A	#N/A	#N/A	#N/A	#N/A	#N/A	#N/A	-0.254814	0.41812	1.89941	0.347745	-0.751478	0.438051	-1.24365	-0.853387	Cluster_A	#N/A	#N/A
Ulk3_71742	#N/A	#N/A	#N/A	#N/A	#N/A	#N/A	#N/A	#N/A	#N/A	#N/A	-0.572825	1.59252	1.62364	-0.61092	-0.248664	-0.544883	-0.629284	-0.609584	Cluster_A	#N/A	#N/A
Zfp329_67230	#N/A	#N/A	#N/A	#N/A	#N/A	#N/A	#N/A	#N/A	#N/A	#N/A	-0.326849	-0.48241	2.42093	0.0987873	-0.48237	-0.220022	-0.521235	-0.486833	Cluster_A	#N/A	#N/A
Zfp963_620419	#N/A	#N/A	#N/A	#N/A	#N/A	#N/A	#N/A	#N/A	#N/A	#N/A	0.00621205	-0.461456	1.50716	1.53943	-0.265274	-0.71928	-1.16879	-0.437998	Cluster_A	#N/A	#N/A
Zxdb_668166	#N/A	#N/A	#N/A	#N/A	#N/A	#N/A	#N/A	#N/A	#N/A	#N/A	-0.473985	-0.168662	2.19047	0.0612216	0.553598	-0.549078	-0.939534	-0.674027	Cluster_A	#N/A	#N/A
3110053B16Rik_382686	#N/A	#N/A	#N/A	#N/A	#N/A	#N/A	#N/A	#N/A	#N/A	#N/A	-0.68536	0.237341	2.25278	0.274146	-0.200169	-0.360303	-0.782054	-0.736386	Cluster_A	#N/A	#N/A
4930502C15Rik_320733	#N/A	#N/A	#N/A	#N/A	#N/A	#N/A	#N/A	#N/A	#N/A	#N/A	-0.103491	-1.04333	1.84723	0.908025	0.0331884	-0.841866	-0.963059	0.163298	Cluster_A	#N/A	#N/A
Acad8_66948	#N/A	#N/A	#N/A	#N/A	#N/A	#N/A	#N/A	#N/A	#N/A	#N/A	-0.57804	-0.509965	2.17547	-0.588292	-0.65582	0.708899	-0.623921	0.07167	Cluster_A	#N/A	#N/A
Blzf1_66352	#N/A	#N/A	#N/A	#N/A	#N/A	#N/A	#N/A	#N/A	#N/A	#N/A	-1.00326	-0.260475	2.0545	0.523401	-0.805622	-0.182919	-0.752387	0.426768	Cluster_A	#N/A	#N/A
Clhc1_73324	#N/A	#N/A	#N/A	#N/A	#N/A	#N/A	#N/A	#N/A	#N/A	#N/A	-0.367416	-0.361272	2.47327	-0.360809	-0.364073	-0.376706	-0.376492	-0.266506	Cluster_A	#N/A	#N/A
Ctps_51797	#N/A	#N/A	#N/A	#N/A	#N/A	#N/A	#N/A	#N/A	#N/A	#N/A	0.281604	-0.490949	2.38165	-0.225393	-0.556882	-0.451378	-0.436124	-0.50253	Cluster_A	#N/A	#N/A
Foxo4_54601	#N/A	#N/A	#N/A	#N/A	#N/A	#N/A	#N/A	#N/A	#N/A	#N/A	-0.638268	-0.726135	1.94683	-0.280789	-0.636526	-0.873291	0.990544	0.217633	Cluster_A	#N/A	#N/A
Ganc_76051	#N/A	#N/A	#N/A	#N/A	#N/A	#N/A	#N/A	#N/A	#N/A	#N/A	-0.34193	-0.593167	2.05182	0.396386	-0.322034	-1.00854	-0.807723	0.625192	Cluster_A	#N/A	#N/A
Gm33335_102636200	#N/A	#N/A	#N/A	#N/A	#N/A	#N/A	#N/A	#N/A	#N/A	#N/A	0.314822	-0.553503	2.29638	-0.0665476	-0.736086	-0.417001	-0.772471	-0.065595	Cluster_A	#N/A	#N/A
Gm51932_115487826	#N/A	#N/A	#N/A	#N/A	#N/A	#N/A	#N/A	#N/A	#N/A	#N/A	-0.412238	-0.273444	2.47051	-0.254062	-0.415353	-0.376982	-0.365711	-0.372723	Cluster_A	#N/A	#N/A
Lrch1_380916	#N/A	#N/A	#N/A	#N/A	#N/A	#N/A	#N/A	#N/A	#N/A	#N/A	-0.637736	0.445375	1.57681	0.699652	-0.939102	-0.563933	-1.30304	0.721979	Cluster_A	#N/A	#N/A
Lrrc61_243371	#N/A	#N/A	#N/A	#N/A	#N/A	#N/A	#N/A	#N/A	#N/A	#N/A	0.511855	-0.0188099	1.28106	0.140762	0.353441	-0.19283	0.137167	-2.21265	Cluster_A	#N/A	#N/A
Ndufa5_68202	#N/A	#N/A	#N/A	#N/A	#N/A	#N/A	#N/A	#N/A	#N/A	#N/A	0.829132	-0.906146	1.77163	-0.988235	-0.0396615	0.666866	-0.809394	-0.524187	Cluster_A	#N/A	#N/A
Rwdd1_66521	#N/A	#N/A	#N/A	#N/A	#N/A	#N/A	#N/A	#N/A	#N/A	#N/A	-0.0991809	-0.860702	2.0119	0.167143	0.766302	-0.935793	-0.807546	-0.242122	Cluster_A	#N/A	#N/A
Sgsh_27029	#N/A	#N/A	#N/A	#N/A	#N/A	#N/A	#N/A	#N/A	#N/A	#N/A	-0.537329	0.647364	2.22143	-0.632418	-0.161238	-0.219818	-0.573477	-0.744513	Cluster_A	#N/A	#N/A
Slc12a6_107723	#N/A	#N/A	#N/A	#N/A	#N/A	#N/A	#N/A	#N/A	#N/A	#N/A	0.253589	0.454005	2.02742	-0.44582	-0.996657	0.19028	-1.12318	-0.359634	Cluster_A	#N/A	#N/A
Trim25_217069	#N/A	#N/A	#N/A	#N/A	#N/A	#N/A	#N/A	#N/A	#N/A	#N/A	0.187093	0.130526	2.247	-0.818633	-0.70368	-0.827076	0.00730332	-0.222533	Cluster_A	#N/A	#N/A
Ube2q2_109161	#N/A	#N/A	#N/A	#N/A	#N/A	#N/A	#N/A	#N/A	#N/A	#N/A	-0.154991	1.15612	1.77106	-0.434538	-0.752638	-0.678481	-1.11515	0.208616	Cluster_A	#N/A	#N/A
Wdr59_319481	#N/A	#N/A	#N/A	#N/A	#N/A	#N/A	#N/A	#N/A	#N/A	#N/A	0.597914	0.704129	1.89403	-0.691055	-0.0608695	-1.05037	-0.738902	-0.654875	Cluster_A	#N/A	#N/A
Wrap73_59002	#N/A	#N/A	#N/A	#N/A	#N/A	#N/A	#N/A	#N/A	#N/A	#N/A	0.142944	0.592858	0.974254	-0.916349	-1.16331	1.61658	-0.405412	-0.841563	Cluster_A	#N/A	#N/A
1300002E11Rik_100043489	#N/A	#N/A	#N/A	#N/A	#N/A	#N/A	#N/A	#N/A	#N/A	#N/A	-0.467863	-0.153412	2.07292	0.847562	-0.596494	-0.0418892	-0.778019	-0.882804	Cluster_A	#N/A	#N/A
Acsl5_433256	#N/A	#N/A	#N/A	#N/A	#N/A	#N/A	#N/A	#N/A	#N/A	#N/A	-0.749339	0.657061	1.03031	1.22728	-0.433006	0.582855	-0.817148	-1.49802	Cluster_A	#N/A	#N/A
Adck1_72113	#N/A	#N/A	#N/A	#N/A	#N/A	#N/A	#N/A	#N/A	#N/A	#N/A	0.194885	-0.313517	0.843855	0.966949	-0.994443	1.40411	-0.897109	-1.20473	Cluster_A	#N/A	#N/A
Ccdc115_69668	#N/A	#N/A	#N/A	#N/A	#N/A	#N/A	#N/A	#N/A	#N/A	#N/A	-0.680404	0.554411	1.62877	0.447874	-0.414403	0.750342	-1.02668	-1.25991	Cluster_A	#N/A	#N/A
Gm13420_433415	#N/A	#N/A	#N/A	#N/A	#N/A	#N/A	#N/A	#N/A	#N/A	#N/A	0.923311	-0.938557	0.761219	0.736939	-1.24511	0.479929	0.667262	-1.385	Cluster_A	#N/A	#N/A
Qser1_99003	#N/A	#N/A	#N/A	#N/A	#N/A	#N/A	#N/A	#N/A	#N/A	#N/A	-0.840255	-0.543774	1.94755	0.366565	-0.865105	0.204984	0.65371	-0.923678	Cluster_A	#N/A	#N/A
Rtp4_67775	#N/A	#N/A	#N/A	#N/A	#N/A	#N/A	#N/A	#N/A	#N/A	#N/A	-0.665514	-0.462352	1.79398	1.30724	-0.585747	-0.748631	0.0731966	-0.712169	Cluster_A	#N/A	#N/A
Wrnip1_78903	#N/A	#N/A	#N/A	#N/A	#N/A	#N/A	#N/A	#N/A	#N/A	#N/A	-0.657736	-0.326764	1.9973	0.834493	0.131106	-0.859784	-0.116048	-1.00257	Cluster_A	#N/A	#N/A
Aamp_227290	#N/A	#N/A	#N/A	#N/A	#N/A	#N/A	#N/A	#N/A	#N/A	#N/A	-0.540926	1.76467	0.7475	-0.733699	-0.430079	0.869095	-0.56394	-1.11262	Cluster_A	#N/A	#N/A
Ddhd1_114874	#N/A	#N/A	#N/A	#N/A	#N/A	#N/A	#N/A	#N/A	#N/A	#N/A	0.428002	-0.543916	2.16318	0.430481	-0.425264	-0.872528	-0.495086	-0.684869	Cluster_A	#N/A	#N/A
Nsg1_18196	#N/A	#N/A	#N/A	#N/A	#N/A	#N/A	#N/A	#N/A	#N/A	#N/A	-0.67751	-0.175767	2.12577	-0.186648	-0.556267	-0.573959	0.833526	-0.789141	Cluster_A	#N/A	#N/A
Tmem192_73067	#N/A	#N/A	#N/A	#N/A	#N/A	#N/A	#N/A	#N/A	#N/A	#N/A	-0.2026	-0.102849	1.35538	1.35765	-1.30545	0.204352	-0.0750076	-1.23148	Cluster_A	#N/A	#N/A
Zfp825_235956	#N/A	#N/A	#N/A	#N/A	#N/A	#N/A	#N/A	#N/A	#N/A	#N/A	-0.452728	-0.499806	2.13176	-0.438248	0.831259	-0.0815081	-0.744415	-0.746313	Cluster_A	#N/A	#N/A
Ckap2_80986	#N/A	#N/A	#N/A	#N/A	#N/A	#N/A	#N/A	#N/A	#N/A	#N/A	-0.0900945	0.627657	1.25892	-0.981984	-1.13179	1.24392	0.165628	-1.09226	Cluster_A	#N/A	#N/A
Gm34596_102637900	#N/A	#N/A	#N/A	#N/A	#N/A	#N/A	#N/A	#N/A	#N/A	#N/A	-0.498473	0.257015	1.33393	-0.0312817	-1.53295	1.27507	0.149124	-0.952432	Cluster_A	#N/A	#N/A
Tmem68_72098	#N/A	#N/A	#N/A	#N/A	#N/A	#N/A	#N/A	#N/A	#N/A	#N/A	-0.790897	1.42263	0.406195	-0.593017	-1.48517	1.12529	0.380751	-0.46578	Cluster_A	#N/A	#N/A
Zfp560_434377	#N/A	#N/A	#N/A	#N/A	#N/A	#N/A	#N/A	#N/A	#N/A	#N/A	0.153973	0.580957	0.595763	-1.02964	-0.84034	1.89643	-0.670412	-0.686734	Cluster_A	#N/A	#N/A
Arhgap30_226652	#N/A	#N/A	#N/A	#N/A	#N/A	#N/A	#N/A	#N/A	#N/A	#N/A	-1.09854	0.437897	1.75232	-0.14799	-1.23451	0.424848	0.563643	-0.697662	Cluster_A	#N/A	#N/A
Cish_12700	#N/A	#N/A	#N/A	#N/A	#N/A	#N/A	#N/A	#N/A	#N/A	#N/A	-1.34501	0.105701	1.73203	0.257974	-1.34934	0.326727	0.408783	-0.136861	Cluster_A	#N/A	#N/A
Dnajc24_99349	#N/A	#N/A	#N/A	#N/A	#N/A	#N/A	#N/A	#N/A	#N/A	#N/A	-0.395155	1.35511	0.00757638	-0.65816	-0.779171	1.75066	-0.437846	-0.843014	Cluster_A	#N/A	#N/A
Rlim_19820	#N/A	#N/A	#N/A	#N/A	#N/A	#N/A	#N/A	#N/A	#N/A	#N/A	-0.190593	1.30333	1.03117	-0.581351	-1.82545	-0.132872	0.66452	-0.268758	Cluster_A	#N/A	#N/A
Sf3b6_66055	#N/A	#N/A	#N/A	#N/A	#N/A	#N/A	#N/A	#N/A	#N/A	#N/A	-0.836265	0.544261	1.57767	0.025809	-1.12748	0.292425	0.772858	-1.24928	Cluster_A	#N/A	#N/A
Zbtb43_71834	#N/A	#N/A	#N/A	#N/A	#N/A	#N/A	#N/A	#N/A	#N/A	#N/A	0.540524	1.38293	0.747403	-0.56924	-1.18903	0.885351	-1.12119	-0.676747	Cluster_A	#N/A	#N/A
Lpcat3_14792	#N/A	#N/A	#N/A	#N/A	#N/A	#N/A	#N/A	#N/A	#N/A	#N/A	-0.777704	-0.384011	1.58054	0.0666099	-1.07516	-1.01588	1.16901	0.436597	Cluster_A	#N/A	#N/A
Nudt18_213484	#N/A	#N/A	#N/A	#N/A	#N/A	#N/A	#N/A	#N/A	#N/A	#N/A	-0.495471	-0.652538	2.12418	0.239086	-0.671822	-0.66557	0.715904	-0.593768	Cluster_A	#N/A	#N/A
Slamf1_27218	#N/A	#N/A	#N/A	#N/A	#N/A	#N/A	#N/A	#N/A	#N/A	#N/A	-0.889508	-0.13472	2.05953	0.601965	-1.01186	-0.507769	0.327188	-0.444825	Cluster_A	#N/A	#N/A
Tespa1_67596	#N/A	#N/A	#N/A	#N/A	#N/A	#N/A	#N/A	#N/A	#N/A	#N/A	-0.59411	-0.350548	2.3713	-0.118369	-0.799942	-0.439055	0.126589	-0.195867	Cluster_A	#N/A	#N/A
Arhgef7_54126	#N/A	#N/A	#N/A	#N/A	#N/A	#N/A	#N/A	#N/A	#N/A	#N/A	-0.0154095	-0.576082	1.92907	0.235108	-0.838049	0.448869	0.210471	-1.39398	Cluster_A	#N/A	#N/A
Ccnj_240665	#N/A	#N/A	#N/A	#N/A	#N/A	#N/A	#N/A	#N/A	#N/A	#N/A	0.186139	-0.575878	1.70296	-1.08545	-1.13267	1.1004	0.048036	-0.24354	Cluster_A	#N/A	#N/A
Micos10_433771	#N/A	#N/A	#N/A	#N/A	#N/A	#N/A	#N/A	#N/A	#N/A	#N/A	-0.409587	-1.0838	2.09828	0.497886	-0.826097	-0.437109	-0.165312	0.325737	Cluster_A	#N/A	#N/A
Parp2_11546	#N/A	#N/A	#N/A	#N/A	#N/A	#N/A	#N/A	#N/A	#N/A	#N/A	-0.0342894	0.220591	1.53327	0.169341	-1.50799	-1.34086	0.617645	0.342295	Cluster_A	#N/A	#N/A
Ssr2_66256	#N/A	#N/A	#N/A	#N/A	#N/A	#N/A	#N/A	#N/A	#N/A	#N/A	-0.5135	-0.559972	2.3916	-0.584157	-0.489105	-0.333644	0.104792	-0.0160093	Cluster_A	#N/A	#N/A
Nfs1_18041	#N/A	#N/A	#N/A	#N/A	#N/A	#N/A	#N/A	#N/A	#N/A	#N/A	-0.817937	0.170667	0.997422	-0.645293	-1.23945	1.05758	-0.791567	1.26858	Cluster_A	#N/A	#N/A
Phtf1os_100125931	#N/A	#N/A	#N/A	#N/A	#N/A	#N/A	#N/A	#N/A	#N/A	#N/A	-0.399784	-0.345661	1.9743	-0.349355	-0.802817	-0.795764	-0.403509	1.12259	Cluster_A	#N/A	#N/A
Rps6ka4_56613	#N/A	#N/A	#N/A	#N/A	#N/A	#N/A	#N/A	#N/A	#N/A	#N/A	-0.479927	-0.237817	2.08022	-0.43838	-0.693181	-0.625	-0.591899	0.985988	Cluster_A	#N/A	#N/A
Tuba4a_22145	#N/A	#N/A	#N/A	#N/A	#N/A	#N/A	#N/A	#N/A	#N/A	#N/A	-0.291254	-0.455595	1.53789	-0.352472	-1.53373	-0.620362	0.788631	0.926898	Cluster_A	#N/A	#N/A
Chd1l_68058	#N/A	#N/A	#N/A	#N/A	#N/A	#N/A	#N/A	#N/A	#N/A	#N/A	-0.239217	-0.771596	2.09496	-0.434979	-1.08025	-0.42938	0.27555	0.584907	Cluster_A	#N/A	#N/A
Dhdds_67422	#N/A	#N/A	#N/A	#N/A	#N/A	#N/A	#N/A	#N/A	#N/A	#N/A	-0.186042	0.465153	2.08562	-0.72963	-0.724446	-0.734881	-0.714997	0.539223	Cluster_A	#N/A	#N/A
Pdha1_18597	#N/A	#N/A	#N/A	#N/A	#N/A	#N/A	#N/A	#N/A	#N/A	#N/A	-0.56317	-0.0802664	2.29612	0.0159794	-1.09137	-0.0528673	-0.0716929	-0.452731	Cluster_A	#N/A	#N/A
Scd2_20250	#N/A	#N/A	#N/A	#N/A	#N/A	#N/A	#N/A	#N/A	#N/A	#N/A	-0.0929465	-0.6345	1.52901	1.49124	-1.11142	-0.5258	0.059816	-0.715397	Cluster_A	#N/A	#N/A
Tstd2_272027	#N/A	#N/A	#N/A	#N/A	#N/A	#N/A	#N/A	#N/A	#N/A	#N/A	-0.492894	-0.356506	2.33866	-0.029897	-0.492219	-0.778148	-0.477962	0.288967	Cluster_A	#N/A	#N/A
Txn2_56551	#N/A	#N/A	#N/A	#N/A	#N/A	#N/A	#N/A	#N/A	#N/A	#N/A	-1.57061	1.12377	0.684118	0.239005	-1.0605	1.18553	-0.431504	-0.169824	Cluster_A	#N/A	#N/A
Cep295_319675	#N/A	#N/A	#N/A	#N/A	#N/A	#N/A	#N/A	#N/A	#N/A	#N/A	0.634632	-0.749784	1.70845	-0.222902	-0.146309	-1.05974	-1.05906	0.894719	Cluster_A	#N/A	#N/A
Plin3_66905	#N/A	#N/A	#N/A	#N/A	#N/A	#N/A	#N/A	#N/A	#N/A	#N/A	-0.731188	0.478851	1.90229	0.705806	0.086142	-0.838807	-0.553323	-1.04977	Cluster_A	#N/A	#N/A
Fuca1_71665	#N/A	#N/A	#N/A	#N/A	#N/A	#N/A	#N/A	#N/A	#N/A	#N/A	-0.0212495	-0.448378	2.43512	-0.500011	-0.203325	-0.250221	-0.469122	-0.542815	Cluster_A	#N/A	#N/A
Acer2_230379	#N/A	#N/A	#N/A	#N/A	#N/A	#N/A	#N/A	#N/A	#N/A	#N/A	-1.2845	0.0893256	0.929548	0.148103	-1.19385	1.19647	-0.834924	0.949829	Cluster_A	#N/A	#N/A
Gm38405_233561	#N/A	#N/A	#N/A	#N/A	#N/A	#N/A	#N/A	#N/A	#N/A	#N/A	-1.02945	1.30053	1.34391	-1.02979	-0.967261	0.125667	0.574303	-0.317913	Cluster_A	#N/A	#N/A
Abcb10_56199	#N/A	#N/A	#N/A	#N/A	#N/A	#N/A	#N/A	#N/A	#N/A	#N/A	-0.873114	-0.469333	2.14085	-0.169268	0.76114	-0.135178	-0.526884	-0.728213	Cluster_A	#N/A	#N/A
Casp8_12370	#N/A	#N/A	#N/A	#N/A	#N/A	#N/A	#N/A	#N/A	#N/A	#N/A	-1.14784	1.0689	1.63561	-0.454956	-1.13907	0.0706845	0.404451	-0.437771	Cluster_A	#N/A	#N/A
Chchd5_66170	#N/A	#N/A	#N/A	#N/A	#N/A	#N/A	#N/A	#N/A	#N/A	#N/A	-0.807601	0.326884	2.21739	-0.706394	-0.040619	-0.656002	0.243957	-0.577609	Cluster_A	#N/A	#N/A
Gm41564_105246256	#N/A	#N/A	#N/A	#N/A	#N/A	#N/A	#N/A	#N/A	#N/A	#N/A	-0.396096	-0.396487	2.47155	-0.263855	-0.292406	-0.399618	-0.338252	-0.384839	Cluster_A	#N/A	#N/A
Plekhf2_71801	#N/A	#N/A	#N/A	#N/A	#N/A	#N/A	#N/A	#N/A	#N/A	#N/A	-1.10157	-0.432884	1.59343	0.171146	-0.90737	0.540062	1.04492	-0.907739	Cluster_A	#N/A	#N/A
Rab3d_19340	#N/A	#N/A	#N/A	#N/A	#N/A	#N/A	#N/A	#N/A	#N/A	#N/A	-0.984785	0.287592	1.74148	-0.518995	-0.387156	1.24196	-0.70869	-0.671407	Cluster_A	#N/A	#N/A
Ccnt1_12455	#N/A	#N/A	#N/A	#N/A	#N/A	#N/A	#N/A	#N/A	#N/A	#N/A	-0.367874	-0.102597	1.72805	0.170568	-0.778962	-1.19192	-0.640812	1.18355	Cluster_A	#N/A	#N/A
Crybg2_230806	#N/A	#N/A	#N/A	#N/A	#N/A	#N/A	#N/A	#N/A	#N/A	#N/A	-0.502261	-0.537305	2.39338	-0.338126	0.257835	-0.502434	-0.396558	-0.374529	Cluster_A	#N/A	#N/A
Gm39170_105243179	#N/A	#N/A	#N/A	#N/A	#N/A	#N/A	#N/A	#N/A	#N/A	#N/A	-0.582869	0.409181	2.34584	-0.502636	-0.29543	-0.35698	-0.457313	-0.559794	Cluster_A	#N/A	#N/A
Il27ra_50931	#N/A	#N/A	#N/A	#N/A	#N/A	#N/A	#N/A	#N/A	#N/A	#N/A	-0.861117	0.928385	2.08415	-0.154219	-0.432099	-0.6444	-0.501158	-0.419536	Cluster_A	#N/A	#N/A
Josd1_74158	#N/A	#N/A	#N/A	#N/A	#N/A	#N/A	#N/A	#N/A	#N/A	#N/A	-0.797336	-1.02641	1.96941	0.272409	-0.52272	-0.805898	0.353515	0.557031	Cluster_A	#N/A	#N/A
Pex6_224824	#N/A	#N/A	#N/A	#N/A	#N/A	#N/A	#N/A	#N/A	#N/A	#N/A	-0.772497	0.0182133	1.62852	0.648338	0.583563	-1.14131	0.299233	-1.26405	Cluster_A	#N/A	#N/A
Rad17_19356	#N/A	#N/A	#N/A	#N/A	#N/A	#N/A	#N/A	#N/A	#N/A	#N/A	-0.846213	-0.0543072	2.36851	0.106148	-0.294397	-0.561431	-0.362202	-0.356106	Cluster_A	#N/A	#N/A
Surf4_20932	#N/A	#N/A	#N/A	#N/A	#N/A	#N/A	#N/A	#N/A	#N/A	#N/A	-1.07075	-0.385396	1.73073	0.258022	-0.489501	-1.20556	0.951583	0.210869	Cluster_A	#N/A	#N/A
Vav1_22324	#N/A	#N/A	#N/A	#N/A	#N/A	#N/A	#N/A	#N/A	#N/A	#N/A	-1.10459	-0.425547	1.28955	1.44688	-1.15376	0.39359	0.13528	-0.581398	Cluster_A	#N/A	#N/A
AA388235_433100	#N/A	#N/A	#N/A	#N/A	#N/A	#N/A	#N/A	#N/A	#N/A	#N/A	0.440306	-0.688497	2.28959	-0.0732408	-0.222479	-0.567311	-0.491966	-0.686402	Cluster_A	#N/A	#N/A
Med16_216154	#N/A	#N/A	#N/A	#N/A	#N/A	#N/A	#N/A	#N/A	#N/A	#N/A	0.800448	-1.00408	1.80632	-0.487297	-0.181951	-0.217416	0.512084	-1.22811	Cluster_A	#N/A	#N/A
Thoc5_107829	0.223094	1.22516	-0.276643	-1.17161	Cluster_10	1.35911	-0.765646	-0.738608	0.145145	Cluster_2'	-0.917393	-0.516094	1.92094	-0.625191	-0.588217	0.689145	-0.685008	0.721822	Cluster_A	#N/A	#N/A
Ddx41_72935	-0.241724	1.45704	-0.407523	-0.807793	Cluster_10	1.40893	-0.554364	-0.841074	-0.0134952	Cluster_2'	-0.580784	-0.524828	1.65055	1.19288	0.618773	-0.83776	-0.789689	-0.729141	Cluster_A	#N/A	#N/A
Atp6v1g2_66237	-0.565306	1.4954	-0.388597	-0.541492	Cluster_10	#N/A	#N/A	#N/A	#N/A	#N/A	-0.479128	-0.565599	2.06195	-0.512475	-0.558699	1.05254	-0.405253	-0.593337	Cluster_A	#N/A	#N/A
Gm34632_102637946	-0.443253	1.49847	-0.553838	-0.501378	Cluster_10	#N/A	#N/A	#N/A	#N/A	#N/A	-0.451584	0.24918	2.387	-0.269074	-0.471785	-0.305357	-0.573544	-0.564835	Cluster_A	#N/A	#N/A
Carhsp1_52502	-0.219718	1.46386	-0.754161	-0.489981	Cluster_10	#N/A	#N/A	#N/A	#N/A	#N/A	-0.334852	0.957785	1.86536	0.202695	-0.846158	-0.972488	-0.88764	0.0152952	Cluster_A	#N/A	#N/A
Gm46719_108168688	-0.500497	-0.499005	-0.500497	1.5	Cluster_11	-0.499909	-0.501401	1.5	-0.49869	Cluster_5'	-0.767954	0.626677	1.75678	1.02738	-0.763068	-0.765628	-0.765175	-0.349005	Cluster_A	#N/A	#N/A
Rab19_19331	-0.424072	-0.886489	-0.111373	1.42193	Cluster_11	-0.524983	-0.757357	1.45622	-0.173878	Cluster_5'	-0.855064	-0.573187	1.91556	-0.201548	-0.120324	-0.540754	1.15021	-0.774893	Cluster_A	#N/A	#N/A
Zfp180_210135	-0.270711	-0.600554	-0.609953	1.48122	Cluster_11	-0.732006	-0.135251	1.45093	-0.583674	Cluster_6'	-0.236368	-0.245836	2.33957	0.303234	-0.500559	-0.655012	-0.244147	-0.760883	Cluster_A	#N/A	#N/A
Tprkb_69786	-0.767419	-0.597304	-0.0669926	1.43172	Cluster_11	-0.937285	0.590542	1.09875	-0.752004	Cluster_6'	-0.0827935	1.40771	0.190135	-0.522865	-0.947642	1.54618	-0.523291	-1.06744	Cluster_A	#N/A	#N/A
Gtpbp3_70359	-0.763785	0.194227	-0.768006	1.33756	Cluster_11	#N/A	#N/A	#N/A	#N/A	#N/A	-0.358678	1.01011	1.29183	-1.08939	-0.887867	1.17246	-0.872894	-0.265568	Cluster_A	#N/A	#N/A
Chek2_50883	-0.668958	-0.0154558	-0.734372	1.41879	Cluster_11	#N/A	#N/A	#N/A	#N/A	#N/A	0.791305	-0.544371	2.14188	-0.5827	0.0134074	-0.767523	-0.463961	-0.588035	Cluster_A	#N/A	#N/A
Habp4_56541	-0.52913	-0.329823	-0.629377	1.48833	Cluster_11	#N/A	#N/A	#N/A	#N/A	#N/A	-0.455168	0.0818982	2.39928	-0.72114	-0.401377	-0.240463	-0.143396	-0.519637	Cluster_A	#N/A	#N/A
Pabpc4_230721	-0.436343	0.11881	-1.01279	1.33032	Cluster_11	#N/A	#N/A	#N/A	#N/A	#N/A	-0.661839	-0.21296	2.10469	0.813339	-0.661415	-0.693319	0.0233061	-0.711804	Cluster_A	#N/A	#N/A
Mboat1_218121	-0.827433	0.00135587	-0.580478	1.40656	Cluster_11	#N/A	#N/A	#N/A	#N/A	#N/A	0.51559	-0.52432	2.25602	-0.286043	-0.153489	-0.626263	-0.885764	-0.295733	Cluster_A	#N/A	#N/A
Necab3_56846	-0.34484	0.662884	-1.25243	0.934389	Cluster_2	-0.368967	1.46561	-0.308989	-0.787649	Cluster_1'	0.100641	-0.398691	2.31254	-0.622368	-0.688928	-0.465535	0.314833	-0.552496	Cluster_A	#N/A	#N/A
Ccnf_12449	-0.753238	0.373846	-0.864083	1.24348	Cluster_2	-0.913848	0.765957	-0.811282	0.959173	Cluster_4'	0.232195	0.467191	2.03022	-0.910734	0.371862	-0.670175	-0.888983	-0.631574	Cluster_A	#N/A	#N/A
Alg8_381903	-0.960852	0.696334	-0.750039	1.01456	Cluster_2	0.270033	0.549245	0.660363	-1.47964	Cluster_8'	-0.055769	-0.0804472	1.50858	-0.787547	-1.85833	0.511556	0.170056	0.5919	Cluster_A	#N/A	#N/A
Prkar2b_19088	-1.23816	0.0615422	-0.0325673	1.20918	Cluster_2	-0.267819	0.755845	0.813788	-1.30181	Cluster_8'	-0.123431	-0.32617	2.44293	-0.506461	-0.510507	-0.11733	-0.502335	-0.356698	Cluster_A	#N/A	#N/A
Blvra_109778	-0.742577	0.378375	-0.875985	1.24019	Cluster_2	#N/A	#N/A	#N/A	#N/A	#N/A	0.313708	1.11009	1.70194	-0.519009	0.0020884	-0.547799	-1.22968	-0.831338	Cluster_A	#N/A	#N/A
Ccnb1_268697	-0.858915	0.635508	-0.845752	1.06916	Cluster_2	#N/A	#N/A	#N/A	#N/A	#N/A	-0.63374	-0.699292	2.14599	0.317548	0.482796	-0.909515	-0.133593	-0.570191	Cluster_A	#N/A	#N/A
Gm38664_102643210	-0.881048	0.66781	-0.830144	1.04338	Cluster_2	#N/A	#N/A	#N/A	#N/A	#N/A	-0.919324	-0.824733	2.18679	-0.0638278	0.525408	-0.00586776	-0.515652	-0.382797	Cluster_A	#N/A	#N/A
Nutf2_68051	-0.936866	0.792286	-0.789137	0.933717	Cluster_2	#N/A	#N/A	#N/A	#N/A	#N/A	-0.11957	1.25748	1.75026	-0.0376439	-0.889326	-0.793712	-0.239359	-0.928135	Cluster_A	#N/A	#N/A
Rad54b_623474	-0.874827	0.817841	-0.855868	0.912854	Cluster_2	#N/A	#N/A	#N/A	#N/A	#N/A	-0.583956	-0.586883	2.39208	-0.319026	-0.468123	0.0874771	-0.00789239	-0.513681	Cluster_A	#N/A	#N/A
Gm41257_105245874	-0.872028	0.849907	-0.859853	0.881974	Cluster_2	#N/A	#N/A	#N/A	#N/A	#N/A	-0.918771	0.944805	1.28894	0.841694	-0.942304	-0.94292	0.598953	-0.870401	Cluster_A	#N/A	#N/A
4933404O12Rik_66752	-0.588949	0.638694	-1.08411	1.03437	Cluster_2	#N/A	#N/A	#N/A	#N/A	#N/A	-0.035402	0.923594	1.8127	-0.415325	0.312282	-0.390011	-1.08886	-1.11898	Cluster_A	#N/A	#N/A
Agfg2_231801	0.346863	0.58254	-1.49145	0.56205	Cluster_2	#N/A	#N/A	#N/A	#N/A	#N/A	-0.00679006	-0.751646	2.16516	0.251535	0.0607081	-0.903859	0.107675	-0.922787	Cluster_A	#N/A	#N/A
St6galnac5_26938	-0.369644	0.733686	-1.24475	0.880712	Cluster_2	#N/A	#N/A	#N/A	#N/A	#N/A	0.139101	1.11251	0.823222	0.100682	-0.750156	-0.405278	-1.88987	0.869791	Cluster_A	#N/A	#N/A
Trub1_72133	-0.927418	0.901545	-0.80155	0.827423	Cluster_2	#N/A	#N/A	#N/A	#N/A	#N/A	0.0146191	-0.206994	2.21077	-0.928908	0.0970083	0.0814556	-0.194286	-1.07367	Cluster_A	#N/A	#N/A
Ptma-ps2_623796	-0.813116	1.41794	-0.572034	-0.0327861	Cluster_3	#N/A	#N/A	#N/A	#N/A	#N/A	-0.366835	-0.546116	2.29812	0.467878	-0.637441	-0.526739	-0.614519	-0.0743443	Cluster_A	#N/A	#N/A
Tmem164_209497	-1.20455	1.22806	0.130815	-0.154322	Cluster_3	#N/A	#N/A	#N/A	#N/A	#N/A	-0.718643	-0.101436	1.84493	0.543386	-0.907858	-0.355058	-1.09536	0.790036	Cluster_A	#N/A	#N/A
Diablo_66593	-0.799203	1.03704	0.674032	-0.911869	Cluster_4	1.49975	-0.519595	-0.504598	-0.475557	Cluster_2'	-0.879814	-0.307667	1.95843	0.858684	-0.746612	-0.985088	-0.0617647	0.163832	Cluster_A	#N/A	#N/A
Gm15337_100503620	-0.74932	1.12917	0.548776	-0.928624	Cluster_4	1.49062	-0.438493	-0.653122	-0.399005	Cluster_2'	-0.733396	-0.520691	1.73045	-0.311286	-0.683039	1.13952	0.444687	-1.06624	Cluster_A	#N/A	#N/A
Atg7_74244	-1.44904	0.392227	0.835006	0.221809	Cluster_4	#N/A	#N/A	#N/A	#N/A	#N/A	0.505996	1.07847	0.268923	-0.161868	-0.467208	1.0011	-2.0576	-0.167811	Cluster_A	#N/A	#N/A
Lif_16878	-1.43214	0.303676	0.895923	0.232542	Cluster_4	#N/A	#N/A	#N/A	#N/A	#N/A	-1.31555	1.1169	1.21729	-0.161647	-1.47312	0.449662	-0.169559	0.336021	Cluster_A	#N/A	#N/A
Nfkb2_18034	0.557137	-0.53117	1.08409	-1.11005	Cluster_5	1.36484	-0.19643	-0.128113	-1.0403	Cluster_10'	0.887021	-0.306072	1.87956	-0.766659	-0.950329	-0.930641	0.419364	-0.232238	Cluster_A	#N/A	#N/A
Phxr4_18689	0.0470101	-0.647947	1.39532	-0.794381	Cluster_5	1.1407	0.418118	-0.386334	-1.17249	Cluster_10'	0.651816	0.134833	2.14131	-0.798338	-0.799176	-0.273314	-0.705019	-0.35211	Cluster_A	#N/A	#N/A
Abcg1_11307	0.310797	-0.787806	1.2799	-0.802889	Cluster_5	#N/A	#N/A	#N/A	#N/A	#N/A	0.975769	-0.458482	1.97538	-0.891565	-0.112427	-0.00184637	-0.636939	-0.849889	Cluster_A	#N/A	#N/A
Cd69_12515	0.55224	-0.71615	1.12328	-0.959373	Cluster_5	#N/A	#N/A	#N/A	#N/A	#N/A	-0.855825	0.978088	1.65387	-0.813	-1.03968	0.511278	0.271427	-0.706149	Cluster_A	#N/A	#N/A
Il21r_60504	0.36313	-0.878591	1.24853	-0.733068	Cluster_5	#N/A	#N/A	#N/A	#N/A	#N/A	-1.17141	0.188207	1.95426	0.163251	-0.915105	-0.791088	0.530703	0.0411796	Cluster_A	#N/A	#N/A
Tgfbr2_21813	0.115494	-0.913219	1.3566	-0.558872	Cluster_5	#N/A	#N/A	#N/A	#N/A	#N/A	0.349695	0.242125	1.51762	-0.179851	-1.20403	0.660204	0.21206	-1.59782	Cluster_A	#N/A	#N/A
Zfp36l2_12193	0.399405	-0.951095	1.22023	-0.668537	Cluster_5	#N/A	#N/A	#N/A	#N/A	#N/A	-0.255275	0.145363	0.814982	-0.452069	-0.601157	1.48351	-1.75898	0.623626	Cluster_A	#N/A	#N/A
Hmces_232210	0.335548	-0.798973	1.26652	-0.803099	Cluster_5	#N/A	#N/A	#N/A	#N/A	#N/A	-0.841421	-0.110771	2.27814	0.332356	-0.745493	-0.615398	-0.166825	-0.130589	Cluster_A	#N/A	#N/A
Rbm42_68035	0.273381	-0.717215	1.29718	-0.853344	Cluster_5	#N/A	#N/A	#N/A	#N/A	#N/A	-0.246295	-0.610291	1.46874	1.01675	-1.44518	-0.0128575	0.712251	-0.883114	Cluster_A	#N/A	#N/A
Ski_20481	0.432056	-0.465147	1.15594	-1.12284	Cluster_5	#N/A	#N/A	#N/A	#N/A	#N/A	-0.678067	0.435116	1.45474	1.10218	-0.912632	-0.467965	-1.342	0.408625	Cluster_A	#N/A	#N/A
Yju2_72886	0.276278	-0.754588	1.29743	-0.819116	Cluster_5	#N/A	#N/A	#N/A	#N/A	#N/A	-0.443621	-0.016811	2.37319	-0.18044	-0.402896	-0.254996	-0.945743	-0.12868	Cluster_A	#N/A	#N/A
Naa30_70646	-0.0853127	-0.709502	1.43987	-0.645057	Cluster_5	#N/A	#N/A	#N/A	#N/A	#N/A	-0.513572	-0.210229	2.24836	0.0301812	-0.784315	-0.991319	0.0275165	0.193378	Cluster_A	#N/A	#N/A
Rnf144a_108089	0.875861	0.853827	-0.927842	-0.801846	Cluster_6	1.04807	0.649869	-0.711662	-0.986281	Cluster_10'	0.966604	0.496566	1.6092	-0.206035	-1.14175	0.0646407	-0.521334	-1.26789	Cluster_A	#N/A	#N/A
Gm52481_115489304	1.26823	0.331352	-0.764638	-0.834943	Cluster_6	1.47998	-0.263474	-0.620719	-0.595783	Cluster_2'	0.680011	-0.435983	1.92053	0.731724	-0.591866	-0.7964	-0.786016	-0.721997	Cluster_A	#N/A	#N/A
Nacc1_66830	0.310395	0.910724	-1.42563	0.204509	Cluster_6	1.10823	-0.757009	0.578412	-0.929629	Cluster_7'	-0.289059	1.42058	1.55731	0.159245	-0.610443	-0.652576	-1.23589	-0.349163	Cluster_A	#N/A	#N/A
B230398E01Rik_109334	1.44776	-0.726215	-0.11966	-0.60189	Cluster_6	#N/A	#N/A	#N/A	#N/A	#N/A	-1.19333	1.06051	1.62744	-0.372529	-1.01413	0.020692	-0.624154	0.495495	Cluster_A	#N/A	#N/A
Gm52135_115488340	1.24728	0.363432	-0.891973	-0.718741	Cluster_6	#N/A	#N/A	#N/A	#N/A	#N/A	1.0322	-0.329056	2.03131	-0.555517	-0.258272	-0.772983	-0.759119	-0.388567	Cluster_A	#N/A	#N/A
4930513N10Rik_319960	1.30038	-0.473483	-1.02294	0.196047	Cluster_6	#N/A	#N/A	#N/A	#N/A	#N/A	-0.543406	0.989492	2.06021	-0.701708	-0.450486	-0.271419	-0.792411	-0.290266	Cluster_A	#N/A	#N/A
Gria3_53623	0.978322	0.070434	0.338171	-1.38693	Cluster_7	1.111	0.574178	-0.932318	-0.752855	Cluster_10'	-0.0235162	0.0107408	2.37999	-0.0722893	-0.581753	-0.481692	-0.593453	-0.638032	Cluster_A	#N/A	#N/A
Gm32287_102634786	0.740004	-0.790002	0.980782	-0.930784	Cluster_7	1.32085	-0.583944	-0.935399	0.198495	Cluster_2'	-0.715644	-0.794503	1.36459	0.173475	-0.495889	1.70889	-0.73928	-0.501647	Cluster_A	#N/A	#N/A
Gem_14579	0.696264	-0.866605	1.02051	-0.850165	Cluster_7	0.0868466	-0.607291	1.37562	-0.855176	Cluster_5'	-0.559738	0.693577	2.23432	-0.208568	-0.567114	-0.545962	-0.55964	-0.486878	Cluster_A	#N/A	#N/A
Fam222a_433940	1.04144	-0.786049	0.66758	-0.922969	Cluster_7	1.2035	-0.345499	0.300432	-1.15843	Cluster_7'	0.212262	0.939156	1.9943	-0.572724	-0.802675	-0.404828	-0.566017	-0.799471	Cluster_A	#N/A	#N/A
Rnf215_71673	1.38962	-0.86605	0.0397514	-0.563322	Cluster_7	-0.695008	0.88523	0.830966	-1.02119	Cluster_8'	1.23211	-0.504662	1.87667	-0.384655	-0.779952	-0.620185	-0.0714337	-0.747885	Cluster_A	#N/A	#N/A
Kctd10_330171	0.400868	-1.29965	1.06026	-0.161478	Cluster_7	-0.620633	1.20399	0.413687	-0.997042	Cluster_8'	0.838322	-0.44984	0.71589	1.01385	-0.969229	0.902999	-0.436802	-1.61519	Cluster_A	#N/A	#N/A
Gm30989_105245328	0.517739	-1.18242	1.07831	-0.413625	Cluster_7	#N/A	#N/A	#N/A	#N/A	#N/A	0.53837	-0.633431	1.77245	-0.373033	-0.741067	-0.673576	-0.949652	1.05994	Cluster_A	#N/A	#N/A
Klf2_16598	0.903392	-0.901336	0.827065	-0.82912	Cluster_7	#N/A	#N/A	#N/A	#N/A	#N/A	1.2258	-0.644894	1.69439	-0.024113	0.0583994	-0.249469	-0.92452	-1.1356	Cluster_A	#N/A	#N/A
Pvr_52118	1.34855	-0.783331	0.169099	-0.734315	Cluster_7	#N/A	#N/A	#N/A	#N/A	#N/A	-0.946005	-0.165652	1.79028	0.657243	-0.927868	-0.812273	-0.445213	0.849489	Cluster_A	#N/A	#N/A
Kremen1_84035	1.10956	-1.31993	0.0576182	0.152756	Cluster_7	#N/A	#N/A	#N/A	#N/A	#N/A	-0.367866	1.29267	0.489131	0.581442	-1.04414	0.88291	-1.64664	-0.187504	Cluster_A	#N/A	#N/A
Prkx_19108	1.17306	-0.668979	0.472306	-0.976386	Cluster_7	#N/A	#N/A	#N/A	#N/A	#N/A	-1.80474	0.201967	0.485554	-0.178252	-0.878102	1.55272	0.483401	0.137457	Cluster_A	#N/A	#N/A
Syvn1_74126	0.640267	-0.893303	1.06462	-0.811579	Cluster_7	#N/A	#N/A	#N/A	#N/A	#N/A	-0.569942	0.430269	1.86475	-0.0466281	-1.51956	-0.291416	-0.484998	0.61753	Cluster_A	#N/A	#N/A
Ube2b_22210	1.193	-0.627926	0.432592	-0.997663	Cluster_7	#N/A	#N/A	#N/A	#N/A	#N/A	-0.691998	-0.202125	2.13239	-1.05	-0.611644	-0.30779	0.148154	0.583005	Cluster_A	#N/A	#N/A
Cnot7_18983	0.796647	-0.705055	0.919621	-1.01121	Cluster_7	#N/A	#N/A	#N/A	#N/A	#N/A	0.387678	-0.839578	1.81024	0.785267	-1.33503	0.134473	-0.416062	-0.526985	Cluster_A	#N/A	#N/A
Gm39260_105243299	0.89197	-0.626709	0.809825	-1.07509	Cluster_7	#N/A	#N/A	#N/A	#N/A	#N/A	-0.103171	-0.0750485	2.23046	0.113423	-0.555921	-0.873671	-0.939281	0.203205	Cluster_A	#N/A	#N/A
Nub1_53312	0.93088	-0.285408	0.637391	-1.28286	Cluster_7	#N/A	#N/A	#N/A	#N/A	#N/A	-0.194336	0.395621	2.31147	-0.419484	-0.20062	-0.597169	-0.488283	-0.8072	Cluster_A	#N/A	#N/A
Rasgrp2_19395	1.12282	-0.718959	0.55333	-0.957187	Cluster_7	#N/A	#N/A	#N/A	#N/A	#N/A	0.087616	-0.0725767	2.07867	-0.282229	-0.919452	0.524371	-0.227025	-1.18938	Cluster_A	#N/A	#N/A
Plekho2_102595	1.28437	-0.494401	0.235073	-1.02504	Cluster_7	#N/A	#N/A	#N/A	#N/A	#N/A	-0.391438	0.0673731	1.8008	1.28697	-0.785503	-0.555982	-0.658325	-0.763896	Cluster_A	#N/A	#N/A
Slc25a3_18674	0.55994	-1.06012	1.09789	-0.597712	Cluster_7	#N/A	#N/A	#N/A	#N/A	#N/A	0.792941	-0.377995	2.06327	0.155025	-0.281364	-0.900397	-0.770418	-0.681058	Cluster_A	#N/A	#N/A
E230001N04Rik_320187	-0.304497	-0.624841	1.4857	-0.556365	Cluster_8	-0.769558	1.34616	0.175052	-0.751656	Cluster_1'	-0.356499	-0.017037	2.32807	-0.607237	-0.661835	-0.558118	0.340273	-0.467616	Cluster_A	#N/A	#N/A
Tnfrsf11a_21934	-0.376763	-0.546275	1.49439	-0.571349	Cluster_8	-0.512894	1.49962	-0.518496	-0.46823	Cluster_1'	0.727585	-0.747629	1.66139	-0.627797	-0.84519	-0.743499	-0.526309	1.10145	Cluster_A	#N/A	#N/A
Cars_27267	-0.76789	0.491741	1.17016	-0.894012	Cluster_8	0.837413	0.858615	-0.599757	-1.09627	Cluster_10'	0.795915	0.489603	1.98117	-0.42881	-0.671054	-0.762916	-0.708085	-0.695822	Cluster_A	#N/A	#N/A
Klhl21_242785	-0.0444486	0.453748	0.959046	-1.36835	Cluster_8	1.29194	-0.801218	-0.778525	0.2878	Cluster_2'	-0.604316	0.00335529	2.38235	-0.341725	0.106613	-0.365303	-0.579391	-0.601585	Cluster_A	#N/A	#N/A
Tacc2_57752	-0.332575	0.671883	0.92131	-1.26062	Cluster_8	1.49809	-0.428625	-0.527219	-0.54225	Cluster_2'	-0.0729275	0.692686	2.14928	-0.29484	-0.420061	-0.298748	-0.910224	-0.845168	Cluster_A	#N/A	#N/A
Frat2_212398	-0.0148578	-0.544652	1.40816	-0.848653	Cluster_8	0.431986	-0.705665	-0.930394	1.20407	Cluster_3'	-0.542057	0.638733	2.21527	-0.535763	0.0419438	-0.610779	-0.596563	-0.610779	Cluster_A	#N/A	#N/A
Camsap2_67886	-0.454705	-0.278213	1.47264	-0.739718	Cluster_8	1.3475	-0.601398	0.148601	-0.8947	Cluster_7'	-0.568903	0.917186	1.83011	0.590784	-0.784437	-1.03037	-0.430308	-0.524063	Cluster_A	#N/A	#N/A
Bzw2_66912	-0.216099	-0.419966	1.45263	-0.816569	Cluster_8	#N/A	#N/A	#N/A	#N/A	#N/A	-1.07084	0.813636	1.67117	0.525918	-0.866727	-0.547753	-0.945576	0.420173	Cluster_A	#N/A	#N/A
Derl1_67819	-0.269991	-0.406046	1.46357	-0.78753	Cluster_8	#N/A	#N/A	#N/A	#N/A	#N/A	0.415347	0.528298	1.56584	0.46478	-0.149611	-0.052086	-1.46329	-1.30928	Cluster_A	#N/A	#N/A
Ints6l_236790	-0.387959	-0.48358	1.49309	-0.62155	Cluster_8	#N/A	#N/A	#N/A	#N/A	#N/A	-0.538297	0.356602	2.04755	-0.28663	-0.921073	-0.893609	0.68067	-0.445215	Cluster_A	#N/A	#N/A
Slc30a9_109108	-0.266514	-0.528222	1.47768	-0.682944	Cluster_8	#N/A	#N/A	#N/A	#N/A	#N/A	-0.701568	0.188837	2.10617	-0.196572	-0.938403	-0.293254	-0.795808	0.630602	Cluster_A	#N/A	#N/A
Slc35e1_270066	-0.43064	-0.0221293	1.39076	-0.937995	Cluster_8	#N/A	#N/A	#N/A	#N/A	#N/A	-1.21733	0.641288	1.53158	-0.438527	-1.1828	0.884664	0.316719	-0.535591	Cluster_A	#N/A	#N/A
1600014C10Rik_72244	-0.321655	0.14175	1.28583	-1.10593	Cluster_8	#N/A	#N/A	#N/A	#N/A	#N/A	-0.0170103	-0.761936	1.69344	1.2492	-0.898956	-0.0564539	-0.130002	-1.07829	Cluster_A	#N/A	#N/A
Phf6_70998	-0.351924	-0.378159	1.47559	-0.745506	Cluster_8	#N/A	#N/A	#N/A	#N/A	#N/A	-0.30788	-0.285421	0.380728	0.416235	-1.10826	1.96317	-1.18615	0.127582	Cluster_A	#N/A	#N/A
Spint2_20733	-0.497334	-0.69042	1.48005	-0.292294	Cluster_9	-1.21259	0.758861	0.879101	-0.425373	Cluster_6'	0.0399964	-0.486309	2.11595	-0.740113	-0.679012	0.304026	0.440241	-0.99478	Cluster_A	#N/A	#N/A
Gm36417_102640320	-0.851082	-0.231809	1.44577	-0.362876	Cluster_9	0.313475	0.978432	0.0989935	-1.3909	Cluster_8'	-0.0796363	-0.162117	2.41089	-0.633103	-0.699814	-0.225658	-0.421711	-0.188851	Cluster_A	#N/A	#N/A
Uhmk1_16589	-1.17953	-0.0291091	1.26669	-0.0580471	Cluster_9	#N/A	#N/A	#N/A	#N/A	#N/A	-0.127391	1.2046	1.62285	-1.12624	-0.506554	-0.349589	-1.06393	0.346254	Cluster_A	#N/A	#N/A
Ghitm_66092	-0.49893	-1.02064	1.28648	0.233085	Cluster_9	#N/A	#N/A	#N/A	#N/A	#N/A	-0.350728	-0.149072	2.37766	-0.355539	0.21747	-0.484125	-0.678266	-0.577398	Cluster_A	#N/A	#N/A
Mfap3_216760	-0.683882	-0.278353	1.47908	-0.516849	Cluster_9	#N/A	#N/A	#N/A	#N/A	#N/A	-0.496441	1.04731	1.80462	-0.586458	0.372219	-1.08819	-0.825648	-0.227413	Cluster_A	#N/A	#N/A
Ubac2_68889	-0.540182	-0.634681	1.48611	-0.311244	Cluster_9	#N/A	#N/A	#N/A	#N/A	#N/A	-0.165729	0.796145	1.28206	-1.4321	-1.27969	-0.216711	0.978844	0.0371759	Cluster_A	#N/A	#N/A
Zfp869_66869	-0.671291	-0.228681	1.47275	-0.57278	Cluster_9	#N/A	#N/A	#N/A	#N/A	#N/A	-0.736147	-0.115624	1.27717	-0.732739	-0.782456	1.81675	-0.140321	-0.586634	Cluster_A	#N/A	#N/A
Abi1_11308	#N/A	#N/A	#N/A	#N/A	#N/A	#N/A	#N/A	#N/A	#N/A	#N/A	0.550995	1.25832	0.580259	1.09581	-1.20215	-1.00278	-1.03076	-0.249686	Cluster_B	#N/A	Abi1_11308
Actb_11461	0.215885	1.32377	-0.858592	-0.681063	Cluster_10	0.794579	0.928423	-0.755892	-0.967111	Cluster_10'	0.618773	0.759258	1.02247	1.25633	-1.07666	-1.01925	-0.796746	-0.764165	Cluster_B	#N/A	Actb_11461
Actg1_11465	0.393091	1.17159	-0.429683	-1.135	Cluster_10	0.66794	1.04337	-0.833784	-0.877523	Cluster_10'	0.87517	0.893575	0.658956	1.26095	-0.957191	-0.941501	-0.836786	-0.953173	Cluster_B	Actg1_11465	Actg1_11465
Actn1_109711	#N/A	#N/A	#N/A	#N/A	#N/A	#N/A	#N/A	#N/A	#N/A	#N/A	1.79105	-0.0956132	0.776692	0.653612	-0.51539	-0.87727	-1.19483	-0.538251	Cluster_B	#N/A	Actn1_109711
Arhgap17_70497	0.115747	0.013431	1.15567	-1.28485	Cluster_8	#N/A	#N/A	#N/A	#N/A	#N/A	-0.83738	1.20845	0.991461	1.09964	-1.34548	-0.541384	0.146699	-0.722015	Cluster_B	#N/A	Arhgap17_70497
Arhgdib_11857	#N/A	#N/A	#N/A	#N/A	#N/A	#N/A	#N/A	#N/A	#N/A	#N/A	0.181349	1.48026	1.08611	0.53818	-1.12944	-1.00168	-1.00218	-0.152603	Cluster_B	#N/A	Arhgdib_11857
Arpc2_76709	#N/A	#N/A	#N/A	#N/A	#N/A	#N/A	#N/A	#N/A	#N/A	#N/A	-0.47799	0.419369	1.3022	1.50754	-0.202753	-0.513486	-1.37248	-0.662395	Cluster_B	#N/A	Arpc2_76709
Cap1_12331	-0.346179	0.250373	1.23384	-1.13803	Cluster_8	#N/A	#N/A	#N/A	#N/A	#N/A	0.255607	0.912531	0.470782	1.50882	-0.937718	-1.57658	-0.17841	-0.455027	Cluster_B	Cap1_12331	Cap1_12331
Capzb_12345	#N/A	#N/A	#N/A	#N/A	#N/A	#N/A	#N/A	#N/A	#N/A	#N/A	-0.0734576	1.22689	0.575362	1.27157	-1.24913	-1.17013	-0.761218	0.180111	Cluster_B	#N/A	Capzb_12345
Cfl1_12631	#N/A	#N/A	#N/A	#N/A	#N/A	0.913433	0.804781	-0.71447	-1.00374	Cluster_10'	0.698907	0.789008	0.759593	1.33736	-1.02574	-1.23648	-0.845383	-0.477261	Cluster_B	Cfl1_12631	Cfl1_12631
Clasp2_76499	#N/A	#N/A	#N/A	#N/A	#N/A	#N/A	#N/A	#N/A	#N/A	#N/A	0.753305	-0.164049	1.1511	0.995835	-0.269527	-1.11378	-1.64096	0.288075	Cluster_B	#N/A	Clasp2_76499
Cnn2_12798	#N/A	#N/A	#N/A	#N/A	#N/A	#N/A	#N/A	#N/A	#N/A	#N/A	0.384175	1.41207	0.23871	1.26797	-0.317229	-1.23161	-1.01463	-0.739449	Cluster_B	#N/A	Cnn2_12798
Coro1a_12721	#N/A	#N/A	#N/A	#N/A	#N/A	0.274331	1.29588	-0.86463	-0.705583	Cluster_9'	0.926558	0.934566	0.655794	1.14995	-1.02673	-1.1684	-0.654411	-0.817332	Cluster_B	#N/A	Coro1a_12721
Cotl1_72042	1.08748	0.611546	-0.854575	-0.844451	Cluster_6	1.18731	0.464596	-0.896781	-0.755129	Cluster_10'	0.817475	0.01491	1.13549	1.43531	-0.657184	-0.969762	-0.761181	-1.01506	Cluster_B	#N/A	Cotl1_72042
Csrp1_13007	0.243851	-0.665242	-0.886848	1.30824	Cluster_11	#N/A	#N/A	#N/A	#N/A	#N/A	-0.07948	0.401329	0.794673	1.43534	-1.00217	-0.105582	-1.74252	0.298407	Cluster_B	#N/A	Csrp1_13007
Elmo2_140579	#N/A	#N/A	#N/A	#N/A	#N/A	#N/A	#N/A	#N/A	#N/A	#N/A	1.42172	0.259466	1.07656	0.371901	-0.211073	-1.66188	-0.533321	-0.723378	Cluster_B	#N/A	Elmo2_140579
Flna_192176	#N/A	#N/A	#N/A	#N/A	#N/A	#N/A	#N/A	#N/A	#N/A	#N/A	0.698811	0.916493	0.210342	1.59068	-1.0347	-1.09029	-0.600474	-0.690868	Cluster_B	Flna_192176	Flna_192176
Lcp1_18826	-0.0850684	1.3934	-0.966685	-0.341646	Cluster_10	0.998305	0.646093	-0.480198	-1.1642	Cluster_10'	0.0213967	0.746356	1.25439	1.32925	-1.11085	-1.09347	-0.658871	-0.488202	Cluster_B	#N/A	Lcp1_18826
Mrtfa_223701	1.08783	0.582559	-0.632511	-1.03788	Cluster_6	0.518007	1.14944	-0.934355	-0.733096	Cluster_9'	0.905902	1.73816	0.34297	0.321105	-0.944552	-1.04139	-0.869229	-0.452964	Cluster_B	#N/A	Mrtfa_223701
Myh9_17886	#N/A	#N/A	#N/A	#N/A	#N/A	#N/A	#N/A	#N/A	#N/A	#N/A	0.549279	0.184128	1.06879	1.53034	-1.03407	-1.12134	-0.305176	-0.871945	Cluster_B	#N/A	Myh9_17886
Myo1f_17916	0.469719	1.03825	-1.28522	-0.222749	Cluster_6	0.326003	1.25968	-0.635186	-0.950503	Cluster_9'	1.25278	0.945243	0.905597	0.519996	-0.819399	-1.1301	-0.617171	-1.05694	Cluster_B	#N/A	Myo1f_17916
Myo9b_17925	-0.393014	-0.482851	1.49359	-0.617725	Cluster_8	#N/A	#N/A	#N/A	#N/A	#N/A	0.0760803	1.29148	0.651963	1.24392	-0.234997	-0.938482	-0.702951	-1.38701	Cluster_B	#N/A	Myo9b_17925
Pdlim2_213019	#N/A	#N/A	#N/A	#N/A	#N/A	0.0916462	1.31619	-0.337701	-1.07014	Cluster_9'	0.696338	0.438776	1.50414	0.785408	-1.14289	-0.411066	-0.604931	-1.26577	Cluster_B	#N/A	Pdlim2_213019
Pfn1_18643	#N/A	#N/A	#N/A	#N/A	#N/A	#N/A	#N/A	#N/A	#N/A	#N/A	0.392645	0.113989	0.884991	1.7618	-0.944654	-1.12132	-0.863636	-0.223807	Cluster_B	Pfn1_18643	Pfn1_18643
Pip5k1c_18717	#N/A	#N/A	#N/A	#N/A	#N/A	#N/A	#N/A	#N/A	#N/A	#N/A	1.01927	0.209281	1.08299	1.15209	-0.774351	-0.421443	-1.31882	-0.949012	Cluster_B	#N/A	Pip5k1c_18717
Pstpip1_19200	#N/A	#N/A	#N/A	#N/A	#N/A	#N/A	#N/A	#N/A	#N/A	#N/A	0.278231	0.257537	0.301061	1.36197	-1.76565	0.400431	-1.21847	0.384889	Cluster_B	#N/A	Pstpip1_19200
Rac2_19354	#N/A	#N/A	#N/A	#N/A	#N/A	#N/A	#N/A	#N/A	#N/A	#N/A	0.623653	0.917069	0.15692	1.41613	-1.11759	-0.219898	-0.230488	-1.5458	Cluster_B	#N/A	Rac2_19354
Stk17b_98267	0.884566	-0.894059	0.846814	-0.837321	Cluster_7	#N/A	#N/A	#N/A	#N/A	#N/A	0.720825	1.79939	0.541982	0.177414	-1.06568	-1.05631	-0.702672	-0.414954	Cluster_B	#N/A	Stk17b_98267
Tpm4_326618	0.789955	-0.558456	0.893533	-1.12503	Cluster_7	#N/A	#N/A	#N/A	#N/A	#N/A	-0.441783	1.02535	0.140626	1.7711	-0.784588	-0.85537	0.237109	-1.09245	Cluster_B	Tpm4_326618	Tpm4_326618
Wdr1_22388	0.150171	0.95938	0.294191	-1.40374	Cluster_10	1.21704	0.414426	-0.725672	-0.905795	Cluster_10'	-0.359726	0.674203	1.38566	1.41685	-0.620446	-0.763428	-0.769308	-0.963805	Cluster_B	#N/A	Wdr1_22388
Trp53_22059	1.03004	-0.219471	-1.28912	0.478551	Cluster_6	#N/A	#N/A	#N/A	#N/A	#N/A	1.08034	1.22705	-0.604963	0.989912	-1.11644	-0.869371	-0.957203	0.250672	Cluster_B	Trp53_22059	#N/A
Egr2_13654	#N/A	#N/A	#N/A	#N/A	#N/A	0.63284	-1.16036	1.01006	-0.482537	Cluster_7'	-1.00025	0.896389	0.752527	1.69622	-0.160355	-0.845294	-0.429274	-0.909963	Cluster_B	Egr2_13654	#N/A
Eif1_20918	#N/A	#N/A	#N/A	#N/A	#N/A	#N/A	#N/A	#N/A	#N/A	#N/A	0.715914	-0.518074	1.25775	1.3132	-0.932698	-0.956724	0.1689	-1.04827	Cluster_B	Eif1_20918	#N/A
Hjurp_381280	#N/A	#N/A	#N/A	#N/A	#N/A	#N/A	#N/A	#N/A	#N/A	#N/A	0.567466	0.500773	0.729094	1.57834	-0.438807	-0.633562	-1.43263	-0.87068	Cluster_B	Hjurp_381280	#N/A
Hspa8_15481	#N/A	#N/A	#N/A	#N/A	#N/A	#N/A	#N/A	#N/A	#N/A	#N/A	1.25979	0.564468	1.09389	0.306096	-0.593398	-1.68434	-0.762182	-0.184319	Cluster_B	Hspa8_15481	#N/A
Nfya_18044	#N/A	#N/A	#N/A	#N/A	#N/A	#N/A	#N/A	#N/A	#N/A	#N/A	-1.26545	1.17697	0.999612	1.18223	-0.0417329	-0.913148	-0.311516	-0.826968	Cluster_B	Nfya_18044	#N/A
Rnf167_70510	#N/A	#N/A	#N/A	#N/A	#N/A	#N/A	#N/A	#N/A	#N/A	#N/A	0.119857	0.883498	1.59251	0.515674	-0.0241074	-0.927522	-0.756264	-1.40365	Cluster_B	Rnf167_70510	#N/A
Stxbp3_20912	#N/A	#N/A	#N/A	#N/A	#N/A	#N/A	#N/A	#N/A	#N/A	#N/A	1.16944	0.14946	1.24468	0.313961	0.37623	-0.813594	-1.52138	-0.918799	Cluster_B	Stxbp3_20912	#N/A
Taf5l_102162	#N/A	#N/A	#N/A	#N/A	#N/A	#N/A	#N/A	#N/A	#N/A	#N/A	1.23569	1.34981	0.516533	0.405912	-1.06534	-0.888669	-0.567828	-0.986108	Cluster_B	Taf5l_102162	#N/A
Tomm20_67952	#N/A	#N/A	#N/A	#N/A	#N/A	#N/A	#N/A	#N/A	#N/A	#N/A	0.496792	1.19583	-0.818088	1.25858	-1.18233	-1.05582	-0.472694	0.577739	Cluster_B	Tomm20_67952	#N/A
Ythdc1_231386	#N/A	#N/A	#N/A	#N/A	#N/A	#N/A	#N/A	#N/A	#N/A	#N/A	-0.668968	1.63537	0.0521862	1.27431	-0.344515	-0.741121	0.0501171	-1.25738	Cluster_B	Ythdc1_231386	#N/A
Tada3_101206	1.03596	0.103153	0.226479	-1.36559	Cluster_7	1.40811	-0.448102	-0.901678	-0.0583314	Cluster_2'	-0.587873	1.58248	0.10453	1.47798	-0.275538	-0.801712	-0.513988	-0.98588	Cluster_B	Tada3_101206	#N/A
Clta_12757	0.523338	-0.597496	1.12482	-1.05066	Cluster_5	#N/A	#N/A	#N/A	#N/A	#N/A	-0.6053	1.68266	-0.558233	1.46488	-0.625482	-0.82241	-0.0097026	-0.526408	Cluster_B	Clta_12757	#N/A
Impa2_114663	-0.956287	0.958565	-0.764901	0.762623	Cluster_1	#N/A	#N/A	#N/A	#N/A	#N/A	1.06673	0.163198	1.42257	0.709702	-0.7221	-0.992955	-0.352348	-1.2948	Cluster_B	#N/A	#N/A
Gm4951_240327	-0.56593	1.35795	-0.906916	0.114898	Cluster_1	#N/A	#N/A	#N/A	#N/A	#N/A	0.0150848	1.19147	0.0991571	1.66224	-0.102654	-1.11497	-0.979558	-0.770767	Cluster_B	#N/A	#N/A
Insig2_72999	#N/A	#N/A	#N/A	#N/A	#N/A	-0.179111	1.22839	-1.19861	0.149329	Cluster_1'	0.0228393	1.07624	-0.285612	1.7626	-0.494044	-1.13525	0.106163	-1.05294	Cluster_B	#N/A	#N/A
Card14_170720	#N/A	#N/A	#N/A	#N/A	#N/A	-0.339449	1.44481	-0.2474	-0.85796	Cluster_1'	1.36181	1.65065	-0.168723	0.113157	-0.939675	-0.396109	-0.69722	-0.923885	Cluster_B	#N/A	#N/A
Tecpr1_70381	#N/A	#N/A	#N/A	#N/A	#N/A	-0.530985	1.43991	-0.114136	-0.794788	Cluster_1'	1.15736	-0.0236666	1.60445	0.382305	-1.17615	-0.412416	-0.439783	-1.09211	Cluster_B	#N/A	#N/A
Zfp930_234358	#N/A	#N/A	#N/A	#N/A	#N/A	-1.21655	1.23214	-0.0369829	0.0213976	Cluster_1'	1.04657	1.36052	0.114358	0.68392	-0.2423	-1.03659	-0.422887	-1.50359	Cluster_B	#N/A	#N/A
Gm15738_102635268	#N/A	#N/A	#N/A	#N/A	#N/A	0.911786	0.816367	-0.797234	-0.930919	Cluster_10'	0.938579	0.416736	1.6364	0.447952	-1.0328	-0.630798	-0.775889	-1.00018	Cluster_B	#N/A	#N/A
Gm47715_108167801	#N/A	#N/A	#N/A	#N/A	#N/A	0.6974	1.00953	-0.716218	-0.990713	Cluster_10'	0.52819	0.98007	0.653002	1.43683	-0.961769	-0.87504	-0.762651	-0.99863	Cluster_B	#N/A	#N/A
Immp2l_93757	#N/A	#N/A	#N/A	#N/A	#N/A	0.821426	0.873967	-0.598434	-1.09696	Cluster_10'	0.852096	0.947829	0.449803	1.00299	-1.27945	0.230419	-1.25847	-0.945219	Cluster_B	#N/A	#N/A
Stambp_70527	#N/A	#N/A	#N/A	#N/A	#N/A	0.997021	0.647251	-0.479206	-1.16507	Cluster_10'	0.525546	1.12354	0.883211	0.933003	-1.58893	-0.895667	-0.52971	-0.450998	Cluster_B	#N/A	#N/A
Gm6210_621306	#N/A	#N/A	#N/A	#N/A	#N/A	-0.136703	0.477986	0.990092	-1.33138	Cluster_6'	1.11823	0.249945	1.53221	0.40498	-0.668273	-1.24975	-1.01351	-0.373824	Cluster_B	#N/A	#N/A
Sash3_74131	#N/A	#N/A	#N/A	#N/A	#N/A	-0.655961	0.47088	1.17209	-0.98701	Cluster_6'	0.360771	0.843646	0.614329	1.42776	-1.11561	-0.0895475	-0.570093	-1.47126	Cluster_B	#N/A	#N/A
Cinp_67236	#N/A	#N/A	#N/A	#N/A	#N/A	0.503679	-0.64696	1.14809	-1.00481	Cluster_7'	-0.862577	1.2956	0.418308	1.2212	-1.4716	0.0528221	-0.841163	0.187401	Cluster_B	#N/A	#N/A
Vasn_246154	#N/A	#N/A	#N/A	#N/A	#N/A	0.67455	-0.204605	0.858804	-1.32875	Cluster_7'	-0.26368	0.756567	0.854907	1.30446	-1.28469	-1.3533	-0.478119	0.463855	Cluster_B	#N/A	#N/A
Mthfd2_17768	#N/A	#N/A	#N/A	#N/A	#N/A	0.712003	0.709529	-0.0110348	-1.4105	Cluster_8'	0.820263	0.948897	-0.888256	1.3697	-1.37641	-0.837094	0.269352	-0.306447	Cluster_B	#N/A	#N/A
Akna_100182	#N/A	#N/A	#N/A	#N/A	#N/A	-0.0691492	1.43551	-0.659979	-0.706378	Cluster_9'	1.39213	0.22793	1.01762	0.836467	-0.746093	-0.981533	-0.534465	-1.21206	Cluster_B	#N/A	#N/A
Rad23b_19359	#N/A	#N/A	#N/A	#N/A	#N/A	0.205062	1.32028	-0.602265	-0.923081	Cluster_9'	1.09717	1.53081	0.032284	0.259799	-1.38491	-1.18436	-0.20769	-0.143113	Cluster_B	#N/A	#N/A
Gm11998_102631513	#N/A	#N/A	#N/A	#N/A	#N/A	-0.318182	1.47076	-0.387318	-0.765257	Cluster_9'	0.0237656	1.29226	-0.0428527	1.73417	-0.880087	-0.750644	-0.556436	-0.820174	Cluster_B	#N/A	#N/A
Apobec3_80287	-0.388092	1.49075	-0.453504	-0.64915	Cluster_10	0.731098	0.989596	-0.9142	-0.806494	Cluster_10'	0.818279	1.26892	1.22195	0.241814	-0.950013	-0.928009	-0.783917	-0.889026	Cluster_B	#N/A	#N/A
Gm12715_100039940	0.405552	1.14724	-0.380302	-1.17249	Cluster_10	0.689845	1.02552	-0.833244	-0.882118	Cluster_10'	0.831404	0.906795	0.717927	1.24133	-0.964989	-0.949626	-0.82849	-0.95435	Cluster_B	#N/A	#N/A
Nap1l5_58243	-0.325614	1.46805	-0.363585	-0.778852	Cluster_10	1.40031	0.0205711	-0.831412	-0.589466	Cluster_10'	-0.483077	1.35793	0.155016	1.71203	-0.761939	-0.656409	-0.461441	-0.862109	Cluster_B	#N/A	#N/A
Gm38733_105242554	0.0951991	1.37555	-0.828281	-0.642464	Cluster_10	0.752391	0.966723	-0.755445	-0.963669	Cluster_10'	0.651933	0.82578	0.950981	1.24328	-1.09439	-0.998984	-0.814786	-0.763823	Cluster_B	#N/A	#N/A
Slc28a2_269346	-0.0944892	1.43622	-0.789619	-0.552117	Cluster_10	0.932966	0.792908	-0.786931	-0.938943	Cluster_10'	1.24036	0.942506	0.845548	0.652954	-0.957228	-0.870699	-0.785573	-1.06787	Cluster_B	#N/A	#N/A
Slc28a2b_381417	-0.0286525	1.42347	-0.705816	-0.689004	Cluster_10	0.774813	0.952493	-0.88135	-0.845957	Cluster_10'	1.62759	0.839419	0.65636	0.378666	-0.832974	-0.854039	-0.878023	-0.937001	Cluster_B	#N/A	#N/A
9330111N05Rik_319983	0.358594	1.22289	-0.540337	-1.04115	Cluster_10	0.665685	1.04479	-0.820588	-0.88989	Cluster_10'	0.916855	0.927564	0.633634	1.2159	-0.961832	-0.928745	-0.850161	-0.953219	Cluster_B	#N/A	#N/A
Gm8399_666979	0.358894	1.20905	-0.483837	-1.08411	Cluster_10	0.660435	1.04903	-0.821275	-0.888186	Cluster_10'	0.807388	0.911976	0.658344	1.30049	-0.953525	-0.941261	-0.835694	-0.947717	Cluster_B	#N/A	#N/A
Adprh_11544	-0.474452	1.48954	-0.650653	-0.364436	Cluster_10	1.47463	-0.53069	-0.693692	-0.250248	Cluster_2'	-0.773382	1.0908	-0.0540557	1.61955	-0.500068	-1.12675	0.59089	-0.846989	Cluster_B	#N/A	#N/A
Abca13_268379	-0.220945	1.4719	-0.591818	-0.659133	Cluster_10	0.358822	1.25351	-0.797899	-0.814437	Cluster_9'	0.628146	1.09368	0.874989	1.10405	-0.939069	-0.936543	-0.912723	-0.912536	Cluster_B	#N/A	#N/A
Adgrl3_319387	-0.310321	1.48703	-0.580094	-0.596611	Cluster_10	0.409018	1.22428	-0.817163	-0.816138	Cluster_9'	0.826828	0.963453	0.857463	1.08309	-0.932394	-0.935114	-0.92984	-0.933484	Cluster_B	#N/A	#N/A
Casp9_12371	-0.547676	1.4768	-0.673692	-0.255433	Cluster_10	-0.0503117	1.42858	-0.630829	-0.747443	Cluster_9'	1.50369	-0.184039	0.233462	1.44641	-0.948961	-0.855212	-0.272031	-0.92332	Cluster_B	#N/A	#N/A
D730005E14Rik_109361	-0.519959	1.49935	-0.521117	-0.458278	Cluster_10	0.230834	1.32015	-0.75167	-0.799316	Cluster_9'	0.907326	-0.0530127	0.418348	1.87579	-0.807376	-0.780628	-0.808788	-0.751656	Cluster_B	#N/A	#N/A
Etl4_208618	-0.247352	1.4772	-0.629855	-0.599991	Cluster_10	0.308013	1.2814	-0.796642	-0.792776	Cluster_9'	0.696503	1.14305	0.907296	0.96745	-0.936456	-0.931535	-0.919607	-0.926705	Cluster_B	#N/A	#N/A
Gm31955_102634354	-0.29249	1.48453	-0.587791	-0.60425	Cluster_10	0.363128	1.2511	-0.807047	-0.807186	Cluster_9'	0.66524	1.07222	0.904036	1.07045	-0.929642	-0.930608	-0.923474	-0.928219	Cluster_B	#N/A	#N/A
Gm42048_105246824	-0.176891	1.46331	-0.642053	-0.644365	Cluster_10	0.305278	1.28286	-0.794171	-0.793963	Cluster_9'	0.795973	1.07105	0.998685	0.863366	-0.933207	-0.930052	-0.932497	-0.933318	Cluster_B	#N/A	#N/A
Gm44507_108167447	-0.279295	1.48258	-0.601992	-0.601294	Cluster_10	0.240773	1.31561	-0.775231	-0.781156	Cluster_9'	0.782065	1.09303	0.999541	0.851069	-0.93609	-0.932867	-0.930917	-0.925827	Cluster_B	#N/A	#N/A
Gm46349_108167999	-0.301007	1.48577	-0.586706	-0.598054	Cluster_10	0.604499	1.09279	-0.849423	-0.847865	Cluster_9'	0.896899	0.743135	0.931763	1.14752	-0.929441	-0.93018	-0.929065	-0.930633	Cluster_B	#N/A	#N/A
Gm46946_108169123	-0.325967	1.48907	-0.578083	-0.585017	Cluster_10	0.49679	1.1688	-0.833131	-0.832462	Cluster_9'	0.901797	0.792515	0.775378	1.23525	-0.925768	-0.926008	-0.9264	-0.926759	Cluster_B	#N/A	#N/A
Gm47761_115487382	-0.330463	1.48958	-0.570079	-0.589035	Cluster_10	0.451867	1.1979	-0.8253	-0.824463	Cluster_9'	0.87663	0.812576	0.743714	1.26483	-0.92366	-0.924459	-0.924906	-0.924724	Cluster_B	#N/A	#N/A
Gm47939_115487386	-0.294503	1.48484	-0.590075	-0.600265	Cluster_10	0.472963	1.18442	-0.828982	-0.8284	Cluster_9'	0.832394	0.851846	0.777034	1.24351	-0.925576	-0.926035	-0.926625	-0.926553	Cluster_B	#N/A	#N/A
Gm51636_115487104	-0.296981	1.48518	-0.58543	-0.602765	Cluster_10	0.448099	1.20027	-0.824538	-0.823831	Cluster_9'	0.820813	0.84293	0.764072	1.27013	-0.923803	-0.924328	-0.924936	-0.924878	Cluster_B	#N/A	#N/A
Gm6958_629242	-0.295511	1.485	-0.594112	-0.595378	Cluster_10	0.333523	1.26764	-0.801345	-0.799815	Cluster_9'	0.707041	1.09073	0.939289	0.983517	-0.933216	-0.934188	-0.919445	-0.933729	Cluster_B	#N/A	#N/A
Actg-ps1_621269	0.0994123	0.981227	0.309215	-1.38985	Cluster_10	0.520376	1.15276	-0.85448	-0.818661	Cluster_9'	0.757267	0.574994	1.08565	1.2437	-0.889429	-0.992055	-0.816523	-0.963604	Cluster_B	#N/A	#N/A
Gm40405_105244874	-0.255318	1.47665	-0.54551	-0.675822	Cluster_10	0.370217	1.24706	-0.810663	-0.806609	Cluster_9'	0.782728	1.25196	0.727186	0.935	-0.927484	-0.927903	-0.9128	-0.92869	Cluster_B	#N/A	#N/A
Gm16385_677448	0.423392	1.08706	-0.256076	-1.25438	Cluster_10	0.53258	1.1439	-0.802442	-0.874037	Cluster_9'	0.903715	0.730079	0.853267	1.21877	-0.943854	-0.95511	-0.877578	-0.929289	Cluster_B	#N/A	#N/A
Gm51974_115487975	-0.352031	1.48955	-0.496869	-0.640651	Cluster_10	0.418302	1.14514	-1.1635	-0.399932	Cluster_9'	1.33133	0.631936	0.443513	0.617533	-0.486873	-1.40839	-1.39884	0.269792	Cluster_B	#N/A	#N/A
Gm6375_622962	0.14784	0.931648	0.334192	-1.41368	Cluster_10	0.545163	1.13578	-0.838653	-0.842292	Cluster_9'	0.694775	0.598116	1.16257	1.19734	-0.949491	-0.995496	-0.745488	-0.962322	Cluster_B	#N/A	#N/A
Lypd6b_71897	-0.2177	1.46937	-0.554413	-0.697261	Cluster_10	0.397584	1.23109	-0.819488	-0.809186	Cluster_9'	0.877262	0.460845	-0.261967	1.90393	-0.928258	-0.523424	-0.866303	-0.662082	Cluster_B	#N/A	#N/A
Asah1_11886	-0.806292	1.45995	-0.27779	-0.375866	Cluster_10	#N/A	#N/A	#N/A	#N/A	#N/A	0.598899	1.33018	-0.976059	1.45595	-0.892531	-0.838215	-0.52652	-0.151706	Cluster_B	#N/A	#N/A
1700016L04Rik_69412	#N/A	#N/A	#N/A	#N/A	#N/A	#N/A	#N/A	#N/A	#N/A	#N/A	1.14274	0.521282	1.35835	0.421005	-0.60329	-1.42179	-0.775608	-0.642687	Cluster_B	#N/A	#N/A
9030624G23Rik_66808	#N/A	#N/A	#N/A	#N/A	#N/A	#N/A	#N/A	#N/A	#N/A	#N/A	0.40812	1.40636	0.228452	1.12187	-1.225	-1.35271	-0.148618	-0.438467	Cluster_B	#N/A	#N/A
Acbd6_72482	#N/A	#N/A	#N/A	#N/A	#N/A	#N/A	#N/A	#N/A	#N/A	#N/A	1.02044	1.2923	0.342314	0.204823	-1.25164	-1.57427	-0.221964	0.18799	Cluster_B	#N/A	#N/A
Ankrd44_329154	#N/A	#N/A	#N/A	#N/A	#N/A	#N/A	#N/A	#N/A	#N/A	#N/A	-0.397159	1.73425	0.881231	0.797822	-0.908873	-0.973079	-0.514985	-0.619205	Cluster_B	#N/A	#N/A
Dhx33_216877	#N/A	#N/A	#N/A	#N/A	#N/A	#N/A	#N/A	#N/A	#N/A	#N/A	-0.0884555	1.69892	-0.747845	1.45443	-0.566219	-0.758104	-0.34954	-0.643189	Cluster_B	#N/A	#N/A
Ftl1_14325	#N/A	#N/A	#N/A	#N/A	#N/A	#N/A	#N/A	#N/A	#N/A	#N/A	0.754128	1.03687	-0.414199	1.56278	-0.88001	-1.28009	-0.276805	-0.50268	Cluster_B	#N/A	#N/A
Gm15459_727711	#N/A	#N/A	#N/A	#N/A	#N/A	#N/A	#N/A	#N/A	#N/A	#N/A	1.18023	0.523382	1.1708	0.401528	-0.50045	-1.70925	-0.707346	-0.358889	Cluster_B	#N/A	#N/A
Gm52666_115489888	#N/A	#N/A	#N/A	#N/A	#N/A	#N/A	#N/A	#N/A	#N/A	#N/A	0.871944	0.15543	1.54231	0.0822929	-0.950774	-1.66155	-0.306667	0.267021	Cluster_B	#N/A	#N/A
Gm6180_620772	#N/A	#N/A	#N/A	#N/A	#N/A	#N/A	#N/A	#N/A	#N/A	#N/A	0.713587	0.683486	0.836471	1.27292	-1.00048	-1.28159	-1.00631	-0.218086	Cluster_B	#N/A	#N/A
Gm7232_638252	#N/A	#N/A	#N/A	#N/A	#N/A	#N/A	#N/A	#N/A	#N/A	#N/A	0.936243	0.772138	1.27366	0.178446	-0.667974	-1.77072	-0.23629	-0.485507	Cluster_B	#N/A	#N/A
Gm8355_666904	#N/A	#N/A	#N/A	#N/A	#N/A	#N/A	#N/A	#N/A	#N/A	#N/A	1.13737	0.522935	1.36137	0.422213	-0.60297	-1.42222	-0.775407	-0.643291	Cluster_B	#N/A	#N/A
Gm8543_667260	#N/A	#N/A	#N/A	#N/A	#N/A	#N/A	#N/A	#N/A	#N/A	#N/A	0.613214	0.451985	0.927991	1.55176	-0.876902	-0.951402	-0.897003	-0.819644	Cluster_B	#N/A	#N/A
Gpsm3_106512	#N/A	#N/A	#N/A	#N/A	#N/A	#N/A	#N/A	#N/A	#N/A	#N/A	0.984914	1.52013	0.42285	0.289936	-0.85614	-0.995557	-0.0509927	-1.31514	Cluster_B	#N/A	#N/A
Grk6_26385	#N/A	#N/A	#N/A	#N/A	#N/A	#N/A	#N/A	#N/A	#N/A	#N/A	0.819581	1.00024	1.53576	0.0324961	-0.592607	-0.987679	-0.965051	-0.842732	Cluster_B	#N/A	#N/A
Ly6c2_100041546	#N/A	#N/A	#N/A	#N/A	#N/A	#N/A	#N/A	#N/A	#N/A	#N/A	0.181708	1.05378	0.419146	1.33885	-0.720219	-1.46947	0.264132	-1.06793	Cluster_B	#N/A	#N/A
Map4_17758	#N/A	#N/A	#N/A	#N/A	#N/A	#N/A	#N/A	#N/A	#N/A	#N/A	1.44605	0.191585	-0.0393743	1.10218	-0.068657	-1.60971	-1.02954	0.00747686	Cluster_B	#N/A	#N/A
Nnat_18111	#N/A	#N/A	#N/A	#N/A	#N/A	#N/A	#N/A	#N/A	#N/A	#N/A	-0.467132	0.103246	1.28778	1.7999	-0.71959	-0.72137	-0.719137	-0.563702	Cluster_B	#N/A	#N/A
Osbpl2_228983	#N/A	#N/A	#N/A	#N/A	#N/A	#N/A	#N/A	#N/A	#N/A	#N/A	0.917967	1.7377	0.633191	-0.137603	-0.384344	-0.914441	-1.02139	-0.83108	Cluster_B	#N/A	#N/A
Parp14_547253	#N/A	#N/A	#N/A	#N/A	#N/A	#N/A	#N/A	#N/A	#N/A	#N/A	1.20196	0.956339	-0.847489	1.25878	-0.866129	-1.00474	-0.758122	0.0594068	Cluster_B	#N/A	#N/A
Pds5a_71521	#N/A	#N/A	#N/A	#N/A	#N/A	#N/A	#N/A	#N/A	#N/A	#N/A	-0.0899564	0.879542	1.00742	0.932273	-1.45775	-1.42409	-0.214905	0.367469	Cluster_B	#N/A	#N/A
Rab10_19325	#N/A	#N/A	#N/A	#N/A	#N/A	#N/A	#N/A	#N/A	#N/A	#N/A	0.437163	1.2487	0.0148572	1.35094	-0.506246	-1.46126	-1.01384	-0.0703057	Cluster_B	#N/A	#N/A
Rbl2_19651	#N/A	#N/A	#N/A	#N/A	#N/A	#N/A	#N/A	#N/A	#N/A	#N/A	1.12093	1.37742	-0.053674	0.616633	-0.319566	-1.66884	-0.522673	-0.55023	Cluster_B	#N/A	#N/A
Rtf1_76246	#N/A	#N/A	#N/A	#N/A	#N/A	#N/A	#N/A	#N/A	#N/A	#N/A	0.145845	1.23605	0.672485	0.717745	0.0673975	-1.79002	-1.12645	0.076951	Cluster_B	#N/A	#N/A
Sec24b_99683	#N/A	#N/A	#N/A	#N/A	#N/A	#N/A	#N/A	#N/A	#N/A	#N/A	0.210966	1.12555	0.835212	0.633715	-0.692837	-1.82371	-0.753462	0.464557	Cluster_B	#N/A	#N/A
Slc26a10_216441	#N/A	#N/A	#N/A	#N/A	#N/A	#N/A	#N/A	#N/A	#N/A	#N/A	1.34596	1.09662	0.929803	-0.0607474	-0.565943	-1.07365	-0.484771	-1.18727	Cluster_B	#N/A	#N/A
Tle4_21888	#N/A	#N/A	#N/A	#N/A	#N/A	#N/A	#N/A	#N/A	#N/A	#N/A	-0.158678	0.936945	0.440541	1.8578	-0.863991	-0.958218	-0.624324	-0.630081	Cluster_B	#N/A	#N/A
Tmem131_56030	#N/A	#N/A	#N/A	#N/A	#N/A	#N/A	#N/A	#N/A	#N/A	#N/A	0.440465	0.948923	-0.381563	1.48473	-0.96037	-1.62059	0.0829259	0.00548548	Cluster_B	#N/A	#N/A
Tnrc6c_217351	#N/A	#N/A	#N/A	#N/A	#N/A	#N/A	#N/A	#N/A	#N/A	#N/A	-0.215972	1.01294	0.11946	1.67117	-0.130128	-1.45782	-0.98892	-0.0107263	Cluster_B	#N/A	#N/A
Ulk1_22241	#N/A	#N/A	#N/A	#N/A	#N/A	#N/A	#N/A	#N/A	#N/A	#N/A	1.32518	1.53386	-0.21004	0.292592	-0.871626	-1.29803	-0.288805	-0.48313	Cluster_B	#N/A	#N/A
Atp6v0c_11984	#N/A	#N/A	#N/A	#N/A	#N/A	#N/A	#N/A	#N/A	#N/A	#N/A	0.0162024	1.12667	1.14583	1.06024	-0.89637	-1.38357	-0.580328	-0.488677	Cluster_B	#N/A	#N/A
Lcn4_16821	#N/A	#N/A	#N/A	#N/A	#N/A	#N/A	#N/A	#N/A	#N/A	#N/A	-0.184069	0.373841	0.789521	1.88537	-0.322574	-1.35721	-0.579105	-0.605775	Cluster_B	#N/A	#N/A
Map2k3_26397	#N/A	#N/A	#N/A	#N/A	#N/A	#N/A	#N/A	#N/A	#N/A	#N/A	-0.160511	1.71848	-1.07353	1.32749	-0.839481	-0.561658	-0.175379	-0.23541	Cluster_B	#N/A	#N/A
Mynn_80732	#N/A	#N/A	#N/A	#N/A	#N/A	#N/A	#N/A	#N/A	#N/A	#N/A	-1.11237	0.430337	1.3807	0.907116	-0.404777	-1.61075	0.259356	0.150382	Cluster_B	#N/A	#N/A
Pik3r5_320207	#N/A	#N/A	#N/A	#N/A	#N/A	#N/A	#N/A	#N/A	#N/A	#N/A	1.04755	1.08001	1.2468	-0.00691268	-1.01847	-1.0454	-0.969462	-0.334116	Cluster_B	#N/A	#N/A
Tnfrsf26_244237	#N/A	#N/A	#N/A	#N/A	#N/A	#N/A	#N/A	#N/A	#N/A	#N/A	0.51504	0.122888	1.65206	0.704491	-0.0749025	-1.50173	-0.371231	-1.04661	Cluster_B	#N/A	#N/A
Bad_12015	#N/A	#N/A	#N/A	#N/A	#N/A	#N/A	#N/A	#N/A	#N/A	#N/A	-0.49359	0.212854	1.11288	1.81398	-0.118082	-0.708177	-0.982817	-0.837049	Cluster_B	#N/A	#N/A
Gm31172_102633317	#N/A	#N/A	#N/A	#N/A	#N/A	#N/A	#N/A	#N/A	#N/A	#N/A	0.964143	1.16674	1.30374	0.0105233	-0.864733	-0.852066	-1.00896	-0.719388	Cluster_B	#N/A	#N/A
Gm40869_105245408	#N/A	#N/A	#N/A	#N/A	#N/A	#N/A	#N/A	#N/A	#N/A	#N/A	1.13582	0.179182	1.56993	0.512744	-0.86156	-0.652067	-1.00492	-0.879134	Cluster_B	#N/A	#N/A
Usp48_170707	#N/A	#N/A	#N/A	#N/A	#N/A	#N/A	#N/A	#N/A	#N/A	#N/A	0.921946	0.851882	1.14417	0.434553	-0.331325	-0.314396	-1.51815	-1.18868	Cluster_B	#N/A	#N/A
Apba3_57267	#N/A	#N/A	#N/A	#N/A	#N/A	#N/A	#N/A	#N/A	#N/A	#N/A	0.42805	-0.177778	1.08999	1.59799	-0.699837	-0.00236438	-0.954045	-1.28201	Cluster_B	#N/A	#N/A
Arl6ip6_65103	#N/A	#N/A	#N/A	#N/A	#N/A	#N/A	#N/A	#N/A	#N/A	#N/A	1.41854	0.979605	0.51514	0.561786	-0.324537	-1.00317	-1.19591	-0.951458	Cluster_B	#N/A	#N/A
Atp6v0a2_21871	#N/A	#N/A	#N/A	#N/A	#N/A	#N/A	#N/A	#N/A	#N/A	#N/A	-0.254134	0.692428	0.960051	1.62368	-1.28541	-0.977999	-0.405982	-0.352627	Cluster_B	#N/A	#N/A
C030010L15Rik_108168293	#N/A	#N/A	#N/A	#N/A	#N/A	#N/A	#N/A	#N/A	#N/A	#N/A	0.500442	0.733216	-0.0521083	1.56925	-0.608376	-0.0108959	-1.80899	-0.32254	Cluster_B	#N/A	#N/A
Notch1_18128	#N/A	#N/A	#N/A	#N/A	#N/A	#N/A	#N/A	#N/A	#N/A	#N/A	-0.738294	0.816584	0.580936	1.62081	-1.05381	-1.1576	0.396214	-0.464837	Cluster_B	#N/A	#N/A
Psmd2_21762	#N/A	#N/A	#N/A	#N/A	#N/A	#N/A	#N/A	#N/A	#N/A	#N/A	0.167399	1.82838	-0.232809	1.1145	-0.56022	-0.494897	-1.14932	-0.673039	Cluster_B	#N/A	#N/A
Sos2_20663	#N/A	#N/A	#N/A	#N/A	#N/A	#N/A	#N/A	#N/A	#N/A	#N/A	0.553811	0.0978037	0.335172	1.92662	-0.340363	-0.269331	-1.05813	-1.24559	Cluster_B	#N/A	#N/A
Acox3_80911	#N/A	#N/A	#N/A	#N/A	#N/A	#N/A	#N/A	#N/A	#N/A	#N/A	1.32896	0.845263	0.580869	0.83534	-0.67791	-1.01688	-0.636472	-1.25916	Cluster_B	#N/A	#N/A
Bambi-ps1_81913	#N/A	#N/A	#N/A	#N/A	#N/A	#N/A	#N/A	#N/A	#N/A	#N/A	1.75185	0.316789	0.84551	0.335308	-0.358651	-0.954617	-0.757114	-1.17907	Cluster_B	#N/A	#N/A
Fsd2_244091	#N/A	#N/A	#N/A	#N/A	#N/A	#N/A	#N/A	#N/A	#N/A	#N/A	-0.462062	1.68562	-0.365442	1.26593	0.233499	-0.337493	-0.996739	-1.02331	Cluster_B	#N/A	#N/A
Gm39212_105243238	#N/A	#N/A	#N/A	#N/A	#N/A	#N/A	#N/A	#N/A	#N/A	#N/A	-0.125627	0.93735	0.903547	1.59009	-0.893268	-0.68365	-0.83461	-0.893832	Cluster_B	#N/A	#N/A
Gm8615_667410	#N/A	#N/A	#N/A	#N/A	#N/A	#N/A	#N/A	#N/A	#N/A	#N/A	-0.110748	1.13721	-0.419754	1.87543	-0.877407	-0.0450779	-0.69939	-0.860259	Cluster_B	#N/A	#N/A
Med23_70208	#N/A	#N/A	#N/A	#N/A	#N/A	#N/A	#N/A	#N/A	#N/A	#N/A	0.829827	1.35131	-0.665821	1.31865	-0.911859	-0.332216	-0.574195	-1.0157	Cluster_B	#N/A	#N/A
Sdhaf1_68332	#N/A	#N/A	#N/A	#N/A	#N/A	#N/A	#N/A	#N/A	#N/A	#N/A	0.915724	1.27017	-0.833744	1.36168	-0.700438	-0.434676	-0.598221	-0.9805	Cluster_B	#N/A	#N/A
Smc5_226026	#N/A	#N/A	#N/A	#N/A	#N/A	#N/A	#N/A	#N/A	#N/A	#N/A	-0.169569	0.00225561	1.40194	1.49108	-0.616997	-0.837433	0.0323408	-1.30362	Cluster_B	#N/A	#N/A
Zfp395_380912	#N/A	#N/A	#N/A	#N/A	#N/A	#N/A	#N/A	#N/A	#N/A	#N/A	0.469467	1.59705	0.877475	0.216455	-0.799474	-0.127021	-0.755284	-1.47867	Cluster_B	#N/A	#N/A
1700023D09Rik_102640359	#N/A	#N/A	#N/A	#N/A	#N/A	#N/A	#N/A	#N/A	#N/A	#N/A	0.781779	1.12048	0.849058	-0.0324349	-1.06617	-0.00399559	0.154289	-1.80301	Cluster_B	#N/A	#N/A
Ksr2_333050	#N/A	#N/A	#N/A	#N/A	#N/A	#N/A	#N/A	#N/A	#N/A	#N/A	-0.167465	0.862387	0.855217	1.621	-0.423619	-0.589244	-0.997023	-1.16125	Cluster_B	#N/A	#N/A
Mndal_100040462	#N/A	#N/A	#N/A	#N/A	#N/A	#N/A	#N/A	#N/A	#N/A	#N/A	-0.0253073	1.78811	0.184095	0.449042	-0.637346	0.546864	-0.833648	-1.47181	Cluster_B	#N/A	#N/A
Zscan22_232878	#N/A	#N/A	#N/A	#N/A	#N/A	#N/A	#N/A	#N/A	#N/A	#N/A	-0.438775	1.53863	-0.689354	1.67228	-0.568281	-0.292518	-0.692393	-0.529586	Cluster_B	#N/A	#N/A
Edem1_192193	#N/A	#N/A	#N/A	#N/A	#N/A	#N/A	#N/A	#N/A	#N/A	#N/A	1.11452	-0.395241	1.02042	1.28596	-1.02065	-1.15601	-0.714493	-0.134501	Cluster_B	#N/A	#N/A
Supt5_20924	#N/A	#N/A	#N/A	#N/A	#N/A	#N/A	#N/A	#N/A	#N/A	#N/A	1.20631	0.394726	1.16853	0.0437101	-0.587602	-1.28513	-1.35979	0.419248	Cluster_B	#N/A	#N/A
Ubxn1_225896	#N/A	#N/A	#N/A	#N/A	#N/A	#N/A	#N/A	#N/A	#N/A	#N/A	0.329107	1.44157	0.0522987	0.831182	0.167621	-0.176496	-0.792571	-1.85271	Cluster_B	#N/A	#N/A
Otub1_107260	#N/A	#N/A	#N/A	#N/A	#N/A	#N/A	#N/A	#N/A	#N/A	#N/A	0.166998	0.970226	0.500452	1.44444	-0.325958	-0.282266	-0.763685	-1.7102	Cluster_B	#N/A	#N/A
Cyp2r1_244209	#N/A	#N/A	#N/A	#N/A	#N/A	#N/A	#N/A	#N/A	#N/A	#N/A	-0.878725	1.49367	-0.242459	1.52995	-0.272153	0.108212	-0.881282	-0.857215	Cluster_B	#N/A	#N/A
Tmem175_72392	#N/A	#N/A	#N/A	#N/A	#N/A	#N/A	#N/A	#N/A	#N/A	#N/A	-0.259342	1.35183	-0.647355	1.64991	-0.934795	-0.531393	0.237867	-0.866725	Cluster_B	#N/A	#N/A
Arel1_68497	-0.798765	-0.0817025	-0.551655	1.43212	Cluster_11	-0.480925	0.00682896	1.3895	-0.915402	Cluster_6'	0.740641	0.768902	-0.822901	1.20726	-0.718498	0.900487	-0.688796	-1.3871	Cluster_B	#N/A	#N/A
Btf3l4_70533	-0.59213	-0.498407	-0.405083	1.49562	Cluster_11	-0.7567	0.133036	1.36426	-0.740601	Cluster_6'	0.158235	0.546266	0.379322	1.62489	-1.32165	0.522412	-1.11235	-0.797124	Cluster_B	#N/A	#N/A
Gm46762_108168790	0.423511	-0.766378	-0.871285	1.21415	Cluster_11	-0.52744	-0.121309	1.44166	-0.792911	Cluster_6'	0.248867	1.38963	-0.475937	1.61208	-0.998896	-0.620724	-0.321072	-0.833953	Cluster_B	#N/A	#N/A
Cd3g_12502	-0.175271	-1.22401	0.203605	1.19567	Cluster_11	-0.462976	0.143503	1.32465	-1.00517	Cluster_6'	0.958752	1.48241	0.477318	0.226846	-0.476773	-0.5814	-1.69953	-0.387624	Cluster_B	#N/A	#N/A
Huwe1_59026	0.799585	-0.781661	-0.944245	0.926321	Cluster_11	#N/A	#N/A	#N/A	#N/A	#N/A	0.534625	0.349617	1.12869	1.26682	-0.807997	-1.58052	-0.732946	-0.158283	Cluster_B	#N/A	#N/A
Prr13_66151	-0.912094	0.747626	-0.810967	0.975434	Cluster_2	-0.91118	1.10672	-0.778141	0.582605	Cluster_4'	1.10569	0.833515	0.582855	0.476112	0.517858	-1.37347	-0.889037	-1.25352	Cluster_B	#N/A	#N/A
Mgme1_74528	-0.772784	0.67447	-0.936506	1.03482	Cluster_2	0.670626	-0.953552	1.03616	-0.753236	Cluster_7'	-1.01315	1.38556	-0.237443	1.58891	-0.442053	0.15355	-1.05203	-0.383347	Cluster_B	#N/A	#N/A
Kat14_228714	-0.946409	0.460471	-0.698893	1.18483	Cluster_2	-0.487635	1.26065	0.27463	-1.04764	Cluster_8'	0.983918	0.893787	-0.669888	1.52675	-0.575198	-0.5042	-1.32681	-0.328357	Cluster_B	#N/A	#N/A
Pak4_70584	-1.2605	0.423714	-0.2455	1.08228	Cluster_2	-0.00332581	0.963859	0.416854	-1.37739	Cluster_8'	0.420983	0.670633	0.568816	1.17817	-1.33083	-0.457896	-1.5568	0.506926	Cluster_B	#N/A	#N/A
Ift80_68259	-0.433102	1.06202	-1.17666	0.547741	Cluster_2	0.0411494	1.34698	-0.362015	-1.02611	Cluster_9'	1.10623	0.849982	0.250072	0.593962	-1.69461	-1.13194	-0.479355	0.505659	Cluster_B	#N/A	#N/A
Brd3_67382	-1.38477	0.631333	-0.0704888	0.823928	Cluster_2	#N/A	#N/A	#N/A	#N/A	#N/A	0.609196	0.446086	1.06621	1.30019	-0.35561	-1.07985	-0.582309	-1.40392	Cluster_B	#N/A	#N/A
Gm1966_434223	-1.04399	0.958802	-0.659955	0.745144	Cluster_2	#N/A	#N/A	#N/A	#N/A	#N/A	0.64757	1.03746	0.639233	1.25589	-0.640362	-1.30275	-1.00729	-0.629764	Cluster_B	#N/A	#N/A
Knl1_76464	-0.837875	0.343195	-0.767015	1.26169	Cluster_2	#N/A	#N/A	#N/A	#N/A	#N/A	1.40243	1.05923	0.792802	0.175028	-0.720506	-1.30169	-0.859037	-0.548261	Cluster_B	#N/A	#N/A
Izumo1r_64931	-1.0517	0.393595	-0.543427	1.20154	Cluster_2	#N/A	#N/A	#N/A	#N/A	#N/A	-0.0526538	0.267092	1.69447	1.14484	-0.348193	-1.06666	-0.552968	-1.08592	Cluster_B	#N/A	#N/A
Gm46830_108168909	-0.365204	0.719631	-1.24631	0.891886	Cluster_2	#N/A	#N/A	#N/A	#N/A	#N/A	0.189518	1.12428	0.854926	0.125531	-0.674144	-0.744751	-1.77207	0.896708	Cluster_B	#N/A	#N/A
Kars_85305	-0.700597	0.86609	-1.01692	0.851427	Cluster_2	#N/A	#N/A	#N/A	#N/A	#N/A	0.651001	1.19123	0.0931863	1.11692	-0.536727	-1.48669	-1.17526	0.146354	Cluster_B	#N/A	#N/A
Mdh2_17448	-0.735447	0.581617	-0.949975	1.10381	Cluster_2	#N/A	#N/A	#N/A	#N/A	#N/A	0.894936	0.246747	0.0047752	1.84055	-0.431998	-1.32836	-0.459898	-0.76675	Cluster_B	#N/A	#N/A
Nsd2_107823	-0.847535	1.37736	-0.614345	0.0845186	Cluster_3	1.37513	-0.106164	-0.251987	-1.01698	Cluster_10'	0.284009	0.616779	1.06514	1.01562	-1.63514	-0.848847	-0.902585	0.405018	Cluster_B	#N/A	#N/A
Gapdh_14433	-0.727711	1.40073	-0.711956	0.0389398	Cluster_3	#N/A	#N/A	#N/A	#N/A	#N/A	1.57107	0.807756	0.681576	0.376623	-0.570276	-1.32456	-0.726244	-0.81595	Cluster_B	#N/A	#N/A
Gm12033_100042746	-0.750607	1.38679	-0.712455	0.0762743	Cluster_3	#N/A	#N/A	#N/A	#N/A	#N/A	1.51283	0.934335	0.666338	0.345866	-0.579904	-1.29581	-0.740161	-0.843495	Cluster_B	#N/A	#N/A
Gm13394_100033452	-0.726619	1.39995	-0.714468	0.0411343	Cluster_3	#N/A	#N/A	#N/A	#N/A	#N/A	1.56392	0.831049	0.680934	0.357772	-0.556246	-1.32074	-0.721657	-0.83503	Cluster_B	#N/A	#N/A
Smarcc1_20588	-0.67444	1.44479	-0.668887	-0.101466	Cluster_3	#N/A	#N/A	#N/A	#N/A	#N/A	0.942528	1.43921	-0.394951	0.772304	-0.299711	-1.70605	-0.333837	-0.419491	Cluster_B	#N/A	#N/A
Mgat1_17308	-0.397722	1.42778	-0.884313	-0.145748	Cluster_3	#N/A	#N/A	#N/A	#N/A	#N/A	-0.185379	0.399571	1.29753	1.53221	-0.870774	-0.677808	-1.2162	-0.279141	Cluster_B	#N/A	#N/A
Apc_11789	-0.193414	0.815053	0.71511	-1.33675	Cluster_4	#N/A	#N/A	#N/A	#N/A	#N/A	-0.833009	1.87764	-0.152868	1.22865	-0.710462	-0.29849	-0.690059	-0.421404	Cluster_B	#N/A	#N/A
Fkbp8_14232	-0.841871	0.466826	1.18827	-0.813226	Cluster_4	#N/A	#N/A	#N/A	#N/A	#N/A	1.26796	1.53598	-0.763121	0.440636	0.0910107	-0.793073	-1.02414	-0.755253	Cluster_B	#N/A	#N/A
Vps4b_20479	-0.573302	1.20711	0.394904	-1.02871	Cluster_4	#N/A	#N/A	#N/A	#N/A	#N/A	1.56144	0.566036	1.23706	-0.314576	-0.563014	-0.582724	-0.685052	-1.21917	Cluster_B	#N/A	#N/A
Gm46841_108168925	0.189607	-0.786249	1.33944	-0.742802	Cluster_5	-0.510974	1.49647	-0.409404	-0.576089	Cluster_1'	1.12104	0.29735	-0.439718	1.85179	-0.760448	-0.755181	-0.755859	-0.558978	Cluster_B	#N/A	#N/A
Ctdsp1_227292	0.409119	-0.780005	1.22357	-0.852689	Cluster_5	-0.596644	1.38762	-0.845884	0.0549111	Cluster_1'	-0.156685	1.16024	1.08157	1.068	-0.853935	-1.46695	-0.202314	-0.629925	Cluster_B	#N/A	#N/A
Atp8b4_241633	0.214597	-0.0526519	1.13106	-1.29301	Cluster_5	0.390963	1.15827	-1.16545	-0.383788	Cluster_9'	0.673691	0.761086	0.992201	1.18116	-1.04603	-0.803291	-0.491404	-1.26742	Cluster_B	#N/A	#N/A
Gm11695_102634708	0.461242	-0.217202	1.04209	-1.28613	Cluster_5	0.707406	0.971734	-1.10934	-0.569796	Cluster_9'	1.31512	0.650917	1.05001	-0.207261	-0.666648	0.358654	-1.27554	-1.22525	Cluster_B	#N/A	#N/A
Ankrd12_106585	0.45436	-0.627715	1.17858	-1.00523	Cluster_5	#N/A	#N/A	#N/A	#N/A	#N/A	0.571578	1.11739	0.590858	0.776589	-0.786385	-1.46957	0.428665	-1.22912	Cluster_B	#N/A	#N/A
Dgka_13139	0.22851	-0.103557	1.14774	-1.27269	Cluster_5	#N/A	#N/A	#N/A	#N/A	#N/A	1.29711	0.738516	0.951181	0.624331	-0.823987	-0.955845	-1.23824	-0.593068	Cluster_B	#N/A	#N/A
Gpbp1_73274	0.462099	-0.31599	1.08365	-1.22976	Cluster_5	#N/A	#N/A	#N/A	#N/A	#N/A	-0.398398	0.809361	0.824922	1.77242	-0.871361	-0.604083	-0.585836	-0.947025	Cluster_B	#N/A	#N/A
Smg7_226517	0.214949	-0.596383	1.31441	-0.932978	Cluster_5	#N/A	#N/A	#N/A	#N/A	#N/A	-0.0212738	0.758151	0.289625	1.80125	-0.854539	-0.934572	-1.20973	0.171093	Cluster_B	#N/A	#N/A
Wnk1_232341	0.602549	-0.494114	1.03824	-1.14667	Cluster_5	#N/A	#N/A	#N/A	#N/A	#N/A	-0.200492	1.40038	0.337448	1.01562	-1.84639	0.0567299	-0.108073	-0.655222	Cluster_B	#N/A	#N/A
Erdr1:1_170942	0.720307	1.00038	-0.861349	-0.859342	Cluster_6	0.907331	0.82371	-0.864689	-0.866352	Cluster_10'	0.805819	0.290079	0.111327	1.94254	-0.794993	-0.770246	-0.79059	-0.793935	Cluster_B	#N/A	#N/A
Erdr1:2_170942	0.881151	0.850765	-0.864643	-0.867273	Cluster_6	0.780264	0.947718	-0.869361	-0.858621	Cluster_10'	0.780961	0.289648	0.422868	1.8332	-0.827848	-0.826996	-0.834997	-0.836836	Cluster_B	#N/A	#N/A
Tanc1_66860	0.992616	0.719162	-0.728554	-0.983224	Cluster_6	0.801337	0.922475	-0.964702	-0.759111	Cluster_10'	0.859442	0.934573	0.450688	1.37	-0.729987	-0.988786	-0.953031	-0.942901	Cluster_B	#N/A	#N/A
Ammecr1l_225339	1.48292	-0.706542	-0.374349	-0.402025	Cluster_6	-0.115105	0.77248	0.713894	-1.37127	Cluster_8'	1.54152	0.126929	1.33294	0.288411	-0.74489	-0.971991	-0.860742	-0.712175	Cluster_B	#N/A	#N/A
Gm41331_105245960	1.46063	-0.165138	-0.639808	-0.655686	Cluster_6	0.467671	1.18765	-0.846702	-0.80862	Cluster_9'	0.721373	0.839597	0.766794	1.34568	-0.903409	-0.888464	-0.930469	-0.9511	Cluster_B	#N/A	#N/A
Gm33272_102636107	1.43087	-0.0526068	-0.685955	-0.692312	Cluster_6	0.118296	1.36916	-0.794461	-0.692994	Cluster_9'	0.563662	0.356398	0.37831	1.94421	-0.760917	-0.840949	-0.825488	-0.815222	Cluster_B	#N/A	#N/A
Acadsb_66885	1.43345	-0.790579	-0.0831433	-0.559727	Cluster_6	#N/A	#N/A	#N/A	#N/A	#N/A	-0.734117	0.785358	0.895489	1.67246	-0.703568	-1.07416	-0.0725816	-0.768883	Cluster_B	#N/A	#N/A
Gm51712_115487226	1.43449	-0.0657788	-0.708953	-0.659762	Cluster_6	#N/A	#N/A	#N/A	#N/A	#N/A	-0.646711	1.84248	0.402978	1.04567	-0.785877	-0.290714	-0.77818	-0.789644	Cluster_B	#N/A	#N/A
Sla2_77799	1.27751	0.296419	-0.930984	-0.642943	Cluster_6	#N/A	#N/A	#N/A	#N/A	#N/A	-0.0178257	1.08633	-0.316793	1.93671	-0.325734	-0.805746	-0.80094	-0.756	Cluster_B	#N/A	#N/A
Nbeal1_269198	1.3179	0.224669	-0.878315	-0.664252	Cluster_6	#N/A	#N/A	#N/A	#N/A	#N/A	0.263935	1.81964	-0.784607	1.17139	-0.338025	-0.70323	-0.742176	-0.686927	Cluster_B	#N/A	#N/A
H2-Ob_15002	0.916011	-0.990692	0.804368	-0.729687	Cluster_7	-0.588407	1.49551	-0.39971	-0.507395	Cluster_1'	1.84486	0.585769	0.651564	0.231659	-0.819075	-0.853506	-0.940842	-0.700434	Cluster_B	#N/A	#N/A
Lratd2_399603	1.34457	-0.777743	0.178436	-0.745261	Cluster_7	-0.571956	1.49588	-0.526732	-0.397192	Cluster_1'	0.899813	0.878483	0.724312	1.197	-0.920438	-0.987781	-1.02557	-0.765817	Cluster_B	#N/A	#N/A
Ubald1_207740	1.3365	-0.20897	-0.0468327	-1.0807	Cluster_7	0.845048	0.88305	-0.783565	-0.944533	Cluster_10'	0.536067	0.323302	1.75437	0.758614	-0.931992	-0.779439	-1.05334	-0.607578	Cluster_B	#N/A	#N/A
Wdr45_54636	1.04803	-0.282169	0.491357	-1.25721	Cluster_7	1.19214	0.400926	-1.0696	-0.523462	Cluster_10'	0.552014	1.92803	-0.281096	0.708836	-0.470966	-0.688426	-0.580649	-1.16774	Cluster_B	#N/A	#N/A
Mxd1_17119	1.10978	-0.938569	0.575011	-0.74622	Cluster_7	#N/A	#N/A	#N/A	#N/A	#N/A	0.250101	1.00563	1.54575	0.431051	-1.18227	-0.49418	-1.2772	-0.278886	Cluster_B	#N/A	#N/A
Tcp11l2_216198	1.0869	-0.905225	0.610128	-0.791805	Cluster_7	#N/A	#N/A	#N/A	#N/A	#N/A	1.17527	1.07616	0.0831609	0.321635	0.563571	-1.41816	-0.454428	-1.34721	Cluster_B	#N/A	#N/A
Cenpl_70454	0.993499	-0.809185	0.726743	-0.911056	Cluster_7	#N/A	#N/A	#N/A	#N/A	#N/A	1.10479	-0.459159	1.1753	1.24239	-0.966741	-0.749345	-1.02012	-0.327115	Cluster_B	#N/A	#N/A
Pgm2l1_70974	1.31421	-0.138347	-0.057657	-1.11821	Cluster_7	#N/A	#N/A	#N/A	#N/A	#N/A	-0.43038	1.54585	-0.238625	1.60883	-0.214347	-0.766514	-0.668342	-0.83647	Cluster_B	#N/A	#N/A
Gm31485_102633730	-0.326497	-0.539612	1.48831	-0.622205	Cluster_8	-0.472288	1.49234	-0.63168	-0.388375	Cluster_1'	0.840807	-0.0982358	1.28731	1.07576	-1.13796	-0.0324932	-1.35519	-0.580006	Cluster_B	#N/A	#N/A
Nsg2_18197	-0.113554	-0.541021	1.44088	-0.786303	Cluster_8	#N/A	#N/A	#N/A	#N/A	#N/A	1.31444	1.07811	0.99031	0.00971439	-0.828118	-0.896817	-0.481287	-1.18635	Cluster_B	#N/A	#N/A
Axin2_12006	4.78126e-06	-0.47029	1.39018	-0.919899	Cluster_8	#N/A	#N/A	#N/A	#N/A	#N/A	1.14628	1.85941	-0.112399	-0.235599	-0.399815	-0.416907	-1.17763	-0.663346	Cluster_B	#N/A	#N/A
Cbx7_52609	0.0584799	-0.311215	1.32382	-1.07109	Cluster_8	#N/A	#N/A	#N/A	#N/A	#N/A	0.0286853	1.38817	0.75525	1.22982	-0.638278	-1.06796	-0.890752	-0.80493	Cluster_B	#N/A	#N/A
Retsat_67442	-0.402907	-0.564729	1.49639	-0.528749	Cluster_8	#N/A	#N/A	#N/A	#N/A	#N/A	1.39889	0.209265	-0.455484	1.63519	-0.663355	-0.372207	-0.921681	-0.830619	Cluster_B	#N/A	#N/A
Zfp874b_408067	-0.221547	-0.575137	1.47137	-0.674686	Cluster_8	#N/A	#N/A	#N/A	#N/A	#N/A	0.432943	1.98163	-0.540215	0.852841	-0.653437	-0.753319	-0.648116	-0.672324	Cluster_B	#N/A	#N/A
Abraxas1_70681	-0.5631	-0.00646002	1.40743	-0.837868	Cluster_8	#N/A	#N/A	#N/A	#N/A	#N/A	0.993094	1.0389	1.31839	-0.546193	-0.0130174	-0.504767	-1.26399	-1.02242	Cluster_B	#N/A	#N/A
Gm8149_666529	-0.477723	-0.573811	1.49779	-0.446257	Cluster_9	-1.21776	0.748075	-0.415974	0.885663	Cluster_4'	0.698125	0.850704	0.895933	0.283914	0.828355	-1.21045	-1.1961	-1.15048	Cluster_B	#N/A	#N/A
Cfap74_544678	-0.42663	-0.570013	1.49743	-0.500784	Cluster_9	#N/A	#N/A	#N/A	#N/A	#N/A	0.237254	1.219	-0.912419	1.61358	-0.8187	-1.15224	-0.0371331	-0.149339	Cluster_B	#N/A	#N/A
Brd1_223770	-0.429351	-0.635223	1.49288	-0.428309	Cluster_9	#N/A	#N/A	#N/A	#N/A	#N/A	0.354693	1.26142	0.725994	0.853002	-0.596292	-0.826975	-1.72829	-0.0435482	Cluster_B	#N/A	#N/A
Pcgf6_71041	-0.657383	-0.384375	1.48976	-0.448006	Cluster_9	#N/A	#N/A	#N/A	#N/A	#N/A	-0.398138	1.73635	-0.633235	1.41188	-0.764997	-0.848158	-0.232888	-0.270819	Cluster_B	#N/A	#N/A
Cxadr_13052	#N/A	#N/A	#N/A	#N/A	#N/A	#N/A	#N/A	#N/A	#N/A	#N/A	-0.283139	2.43616	-0.310469	-0.183178	-0.230743	-0.626269	-0.610532	-0.191832	Cluster_C	#N/A	Cxadr_13052
Coro6_216961	-0.499469	1.5	-0.501137	-0.499394	Cluster_10	1.49283	-0.566376	-0.566985	-0.359466	Cluster_2'	-0.55994	2.36936	0.118284	-0.50107	-0.434282	-0.5614	-0.540201	0.109247	Cluster_C	#N/A	Coro6_216961
Fgf13_14168	#N/A	#N/A	#N/A	#N/A	#N/A	#N/A	#N/A	#N/A	#N/A	#N/A	-0.112292	2.17168	-0.026276	0.00322537	-0.64525	-1.27756	0.271539	-0.385062	Cluster_C	#N/A	Fgf13_14168
Pik3r1_18708	#N/A	#N/A	#N/A	#N/A	#N/A	#N/A	#N/A	#N/A	#N/A	#N/A	-0.129649	2.14352	-0.563235	-0.662215	-0.513899	-1.03578	0.325503	0.435752	Cluster_C	#N/A	Pik3r1_18708
Cct4_12464	#N/A	#N/A	#N/A	#N/A	#N/A	#N/A	#N/A	#N/A	#N/A	#N/A	-0.677751	2.10973	-0.73061	-0.72813	-0.208131	0.412869	-0.719907	0.541931	Cluster_C	#N/A	Cct4_12464
Pik3ca_18706	#N/A	#N/A	#N/A	#N/A	#N/A	#N/A	#N/A	#N/A	#N/A	#N/A	-0.477625	2.07187	0.0693194	0.685119	-0.762742	-0.0677396	-0.394249	-1.12395	Cluster_C	#N/A	Pik3ca_18706
Srgap2_14270	#N/A	#N/A	#N/A	#N/A	#N/A	#N/A	#N/A	#N/A	#N/A	#N/A	0.637338	1.97738	0.379832	-0.965862	-0.768237	-0.681537	0.148928	-0.72784	Cluster_C	#N/A	Srgap2_14270
Myo10_17909	#N/A	#N/A	#N/A	#N/A	#N/A	#N/A	#N/A	#N/A	#N/A	#N/A	-0.544669	1.97314	-0.649823	0.928749	-0.713907	-0.691885	-0.64646	0.344854	Cluster_C	#N/A	Myo10_17909
Elmo3_234683	#N/A	#N/A	#N/A	#N/A	#N/A	-0.45884	1.49797	-0.466366	-0.572763	Cluster_1'	0.373599	1.95314	0.510572	0.270485	-1.09094	-1.00006	-0.556321	-0.46048	Cluster_C	#N/A	Elmo3_234683
Epb41l2_13822	#N/A	#N/A	#N/A	#N/A	#N/A	#N/A	#N/A	#N/A	#N/A	#N/A	0.734492	1.94317	0.451949	-0.960851	-0.969949	-0.547002	-0.0971014	-0.554702	Cluster_C	#N/A	Epb41l2_13822
Phactr2_215789	-0.830302	0.45627	-0.821068	1.1951	Cluster_2	0.369616	-0.585038	1.22528	-1.00986	Cluster_7'	0.786906	1.88442	-0.343851	-0.56616	-0.923407	-1.17068	0.403488	-0.0707132	Cluster_C	#N/A	Phactr2_215789
Inppl1_16332	#N/A	#N/A	#N/A	#N/A	#N/A	#N/A	#N/A	#N/A	#N/A	#N/A	-0.859739	1.82395	0.903552	0.625756	-0.4187	-0.762018	-0.889186	-0.423614	Cluster_C	#N/A	Inppl1_16332
Bloc1s6_18457	-1.11347	-0.481124	0.438597	1.156	Cluster_9	-0.517991	-1.12923	1.04707	0.600153	Cluster_5'	-0.802914	1.77727	-0.410272	-0.615314	-0.382578	-0.573337	1.41666	-0.409515	Cluster_C	#N/A	Bloc1s6_18457
Capg_12332	#N/A	#N/A	#N/A	#N/A	#N/A	0.478972	-0.991798	1.1662	-0.653375	Cluster_7'	-0.457946	1.64258	0.313689	0.459523	-0.0154457	-1.32867	0.649358	-1.26309	Cluster_C	#N/A	Capg_12332
Acaca_107476	#N/A	#N/A	#N/A	#N/A	#N/A	1.21709	-0.890519	0.416523	-0.743091	Cluster_7'	-1.09419	1.59182	-0.588019	0.959373	-0.883037	0.0871592	-0.81523	0.74213	Cluster_C	#N/A	Acaca_107476
Coro7_78885	#N/A	#N/A	#N/A	#N/A	#N/A	#N/A	#N/A	#N/A	#N/A	#N/A	-0.115845	1.56729	-0.357789	0.203808	-1.45735	-1.08854	0.99337	0.25506	Cluster_C	#N/A	Coro7_78885
Abl2_11352	#N/A	#N/A	#N/A	#N/A	#N/A	#N/A	#N/A	#N/A	#N/A	#N/A	-0.424465	1.38569	-0.814811	-0.383135	-0.0630197	-1.52545	1.12749	0.697698	Cluster_C	#N/A	Abl2_11352
Trim27_19720	#N/A	#N/A	#N/A	#N/A	#N/A	#N/A	#N/A	#N/A	#N/A	#N/A	-1.08056	1.32324	-0.568972	0.773985	-0.407988	-1.38467	0.380556	0.964402	Cluster_C	#N/A	Trim27_19720
Tpm3_59069	#N/A	#N/A	#N/A	#N/A	#N/A	#N/A	#N/A	#N/A	#N/A	#N/A	0.40439	1.28325	0.679926	0.0579211	-1.49335	-1.5149	0.412355	0.170404	Cluster_C	#N/A	Tpm3_59069
Rap1gds1_229877	#N/A	#N/A	#N/A	#N/A	#N/A	#N/A	#N/A	#N/A	#N/A	#N/A	-0.780465	1.01453	-0.443839	1.17497	-1.03845	-1.31796	0.674048	0.717168	Cluster_C	#N/A	Rap1gds1_229877
Arpc3_56378	0.367924	-0.683152	1.24118	-0.925957	Cluster_5	#N/A	#N/A	#N/A	#N/A	#N/A	-0.338183	2.11878	-0.313636	0.856423	-0.876722	-0.348571	-0.359903	-0.738185	Cluster_C	Arpc3_56378	Arpc3_56378
Lsp1_16985	#N/A	#N/A	#N/A	#N/A	#N/A	#N/A	#N/A	#N/A	#N/A	#N/A	-0.173884	2.05034	0.703735	-0.457815	-0.571252	-0.440385	-1.23504	0.124306	Cluster_C	Lsp1_16985	Lsp1_16985
Shc1_20416	0.889937	-1.42703	0.385543	0.151547	Cluster_7	#N/A	#N/A	#N/A	#N/A	#N/A	-0.267955	1.60516	0.905948	-0.262971	-0.432306	-1.1101	-1.20548	0.767703	Cluster_C	Shc1_20416	Shc1_20416
Lman2_66890	-0.517638	0.768828	-1.15258	0.901392	Cluster_2	#N/A	#N/A	#N/A	#N/A	#N/A	-0.62483	1.62032	0.282254	-1.01686	0.143376	0.672275	-1.49182	0.415286	Cluster_C	Lman2_66890	#N/A
Ap2b1_71770	#N/A	#N/A	#N/A	#N/A	#N/A	#N/A	#N/A	#N/A	#N/A	#N/A	-0.306508	1.04929	0.0701146	1.03904	-0.841703	-1.74382	-0.225699	0.959289	Cluster_C	Ap2b1_71770	#N/A
Anxa5_11747	-0.0569875	-0.268121	-1.03578	1.36089	Cluster_11	#N/A	#N/A	#N/A	#N/A	#N/A	-0.506144	2.10077	0.593075	0.405645	-0.347575	-0.804795	-0.782117	-0.658857	Cluster_C	Anxa5_11747	#N/A
Ctdnep1_67181	#N/A	#N/A	#N/A	#N/A	#N/A	1.07114	-0.411954	-1.18566	0.526471	Cluster_2'	-0.0883932	1.85221	0.529193	0.566207	0.0255862	-1.11386	-0.61034	-1.16061	Cluster_C	Ctdnep1_67181	#N/A
Egr1_13653	#N/A	#N/A	#N/A	#N/A	#N/A	0.436374	-0.809929	1.20752	-0.833963	Cluster_7'	-0.827607	1.89902	1.00906	-0.546505	-0.842725	0.264258	-0.198975	-0.756521	Cluster_C	Egr1_13653	#N/A
Eloc_67923	#N/A	#N/A	#N/A	#N/A	#N/A	#N/A	#N/A	#N/A	#N/A	#N/A	-0.142079	1.42312	0.1935	0.350592	-1.75908	-0.855168	-0.178658	0.967774	Cluster_C	Eloc_67923	#N/A
Etohd2_13996	#N/A	#N/A	#N/A	#N/A	#N/A	#N/A	#N/A	#N/A	#N/A	#N/A	-0.388362	1.39507	-0.465927	-1.87848	0.328482	0.680715	-0.351472	0.679979	Cluster_C	Etohd2_13996	#N/A
Fzr1_56371	#N/A	#N/A	#N/A	#N/A	#N/A	-0.573228	1.47154	-0.675528	-0.222786	Cluster_1'	1.12198	1.6865	-0.789856	-0.638577	-0.61145	-0.531619	-0.886816	0.649838	Cluster_C	Fzr1_56371	#N/A
Ifnar1_15975	#N/A	#N/A	#N/A	#N/A	#N/A	#N/A	#N/A	#N/A	#N/A	#N/A	-0.62318	2.1181	-0.627166	-0.625078	-0.753346	-0.342416	0.0440579	0.809031	Cluster_C	Ifnar1_15975	#N/A
Il4i1b_100328588	#N/A	#N/A	#N/A	#N/A	#N/A	#N/A	#N/A	#N/A	#N/A	#N/A	0.695791	1.87405	-0.749962	-0.205383	-0.790131	-1.09794	-0.378954	0.652532	Cluster_C	Il4i1b_100328588	#N/A
Nup62_18226	#N/A	#N/A	#N/A	#N/A	#N/A	#N/A	#N/A	#N/A	#N/A	#N/A	0.792801	2.12479	-0.593518	-0.068114	-0.606988	-0.918591	-0.263048	-0.46733	Cluster_C	Nup62_18226	#N/A
Pnkd_56695	#N/A	#N/A	#N/A	#N/A	#N/A	-0.33266	0.31978	1.1869	-1.17403	Cluster_6'	-0.122396	1.93821	-0.615928	0.842726	-0.959299	-0.882033	-0.559069	0.35779	Cluster_C	Pnkd_56695	#N/A
Prox2_73422	#N/A	#N/A	#N/A	#N/A	#N/A	#N/A	#N/A	#N/A	#N/A	#N/A	-0.723153	2.28064	-0.556158	-0.518687	-0.67778	0.421805	-0.244485	0.0178199	Cluster_C	Prox2_73422	#N/A
Rnf10_50849	#N/A	#N/A	#N/A	#N/A	#N/A	#N/A	#N/A	#N/A	#N/A	#N/A	-1.06866	1.66817	-0.357546	0.79655	-1.06305	0.286222	-0.861117	0.599433	Cluster_C	Rnf10_50849	#N/A
Rrbp1_81910	#N/A	#N/A	#N/A	#N/A	#N/A	#N/A	#N/A	#N/A	#N/A	#N/A	-0.464201	1.82637	0.662335	-0.186118	-0.754031	-1.51243	0.0958697	0.332211	Cluster_C	Rrbp1_81910	#N/A
Socs4_67296	#N/A	#N/A	#N/A	#N/A	#N/A	#N/A	#N/A	#N/A	#N/A	#N/A	-0.358038	1.96113	-0.341172	1.12399	-0.878261	-0.701709	-0.572543	-0.233399	Cluster_C	Socs4_67296	#N/A
Mir6537_102465968	-0.778457	1.24172	-0.841888	0.378624	Cluster_1	1.25397	-0.854915	0.355925	-0.754981	Cluster_7'	-0.590671	2.43121	-0.148193	-0.564507	-0.468465	-0.211663	-0.356572	-0.0911353	Cluster_C	#N/A	#N/A
Trp53i13_216964	-0.791278	1.22229	-0.842804	0.411793	Cluster_1	1.23547	-0.532699	0.335245	-1.03801	Cluster_7'	-0.740538	1.805	-0.705572	0.28979	-0.863987	-0.0766856	-0.807099	1.09909	Cluster_C	#N/A	#N/A
Dck_13178	-0.838397	1.2859	-0.745013	0.297513	Cluster_1	#N/A	#N/A	#N/A	#N/A	#N/A	-0.11444	2.3907	0.0211208	-0.349056	-0.833757	-0.2158	-0.407158	-0.491609	Cluster_C	#N/A	#N/A
Smc4_70099	-0.732961	1.01737	-0.975055	0.690648	Cluster_1	#N/A	#N/A	#N/A	#N/A	#N/A	0.109116	2.24624	-0.00545979	-0.356909	-0.700115	-0.197964	0.038332	-1.13325	Cluster_C	#N/A	#N/A
Fbxo15_50764	-0.623667	1.20399	-0.994813	0.414495	Cluster_1	#N/A	#N/A	#N/A	#N/A	#N/A	0.546155	1.98348	-0.0120292	-1.25896	-0.0415396	0.102976	-1.04655	-0.273536	Cluster_C	#N/A	#N/A
Gm10602_102639173	-0.652162	1.30977	-0.8958	0.238194	Cluster_1	#N/A	#N/A	#N/A	#N/A	#N/A	-0.743834	1.98751	0.468274	0.76118	-0.615129	-0.819232	-0.752609	-0.286161	Cluster_C	#N/A	#N/A
Ube2n_93765	#N/A	#N/A	#N/A	#N/A	#N/A	#N/A	#N/A	#N/A	#N/A	#N/A	0.139945	1.95526	-0.33652	-0.0312701	-0.242809	-1.39605	0.673824	-0.762374	Cluster_C	Ube2n_93765	#N/A
Asf1b_66929	-0.542756	0.118665	-0.928439	1.35253	Cluster_11	#N/A	#N/A	#N/A	#N/A	#N/A	-0.459356	1.24925	0.44768	-0.906798	1.15618	-0.765452	-1.36642	0.644912	Cluster_C	Asf1b_66929	#N/A
Slc66a2_66943	1.44376	-0.747101	-0.108808	-0.587849	Cluster_6	-0.852944	1.39137	0.0403294	-0.578753	Cluster_1'	0.110917	2.41451	-0.469909	-0.147122	-0.419761	-0.510596	-0.49821	-0.479834	Cluster_C	Slc66a2_66943	#N/A
Osbp_76303	0.464393	-1.36063	-0.0673409	0.96358	Cluster_11	-0.778802	0.00475848	1.41022	-0.636177	Cluster_6'	-0.176775	1.5797	-0.472762	0.093991	-0.956399	-0.936187	1.45223	-0.583804	Cluster_C	Osbp_76303	#N/A
Fos_14281	0.941375	-0.860948	0.787237	-0.867664	Cluster_7	#N/A	#N/A	#N/A	#N/A	#N/A	-0.469867	2.44523	-0.282673	-0.466184	-0.45908	-0.26181	-0.0340434	-0.471573	Cluster_C	Fos_14281	#N/A
Ier2_15936	0.890349	-0.715117	0.829044	-1.00428	Cluster_7	1.45416	-0.674335	-0.138302	-0.641526	Cluster_2'	-0.63132	2.41373	-0.0750415	-0.276435	-0.609417	-0.501114	-0.0615103	-0.258888	Cluster_C	Ier2_15936	#N/A
Skil_20482	0.885546	-0.986861	0.837035	-0.73572	Cluster_7	#N/A	#N/A	#N/A	#N/A	#N/A	-0.726297	1.9796	-0.586822	0.16704	-0.906753	0.970242	-0.360339	-0.536668	Cluster_C	Skil_20482	#N/A
Arl13b_68146	0.762877	-1.19122	0.887697	-0.459353	Cluster_7	#N/A	#N/A	#N/A	#N/A	#N/A	-0.199656	2.34053	-0.673508	-0.545997	-0.33476	0.37383	-0.573163	-0.387279	Cluster_C	Arl13b_68146	#N/A
Opa3_403187	-0.499773	0.681953	0.973939	-1.15612	Cluster_4	1.49529	-0.557923	-0.550877	-0.386487	Cluster_2'	-1.00039	1.81759	-0.590626	0.648321	-0.887304	0.846841	-0.225045	-0.609385	Cluster_C	Opa3_403187	#N/A
Cbarp_100503659	0.723209	-0.894053	0.9973	-0.826456	Cluster_7	#N/A	#N/A	#N/A	#N/A	#N/A	-0.561967	2.34175	-0.267798	-0.088309	-0.391377	-0.658974	0.29489	-0.668213	Cluster_C	Cbarp_100503659	#N/A
Sertad1_55942	0.500752	-0.272077	1.03655	-1.26522	Cluster_5	#N/A	#N/A	#N/A	#N/A	#N/A	-0.510831	2.42212	-0.302085	-0.00599032	-0.613091	-0.282671	-0.547459	-0.159994	Cluster_C	Sertad1_55942	#N/A
Lrrfip1_16978	-0.042767	-0.0295208	1.2598	-1.18752	Cluster_8	0.746284	0.952442	-1.0651	-0.63363	Cluster_10'	0.141649	1.7247	0.254183	0.0160687	-1.18821	-1.53461	0.263059	0.323161	Cluster_C	Lrrfip1_16978	#N/A
Orai1_109305	-0.0604082	-0.376744	1.39307	-0.955916	Cluster_8	1.42646	-0.906915	-0.197515	-0.32203	Cluster_2'	-0.39998	2.28046	0.218879	-0.307076	0.157813	-0.800029	-0.867487	-0.282575	Cluster_C	Orai1_109305	#N/A
Timmdc1_76916	-0.406789	-0.37647	1.48389	-0.700626	Cluster_8	#N/A	#N/A	#N/A	#N/A	#N/A	0.644162	2.26098	-0.360598	-0.444585	-0.357731	-0.633681	-0.580686	-0.527858	Cluster_C	Timmdc1_76916	#N/A
Zfp11_22648	-0.506266	1.49607	-0.583248	-0.406558	Cluster_10	1.4956	-0.55094	-0.390317	-0.554344	Cluster_2'	-0.559167	2.44122	-0.324666	-0.267018	-0.561124	-0.0524064	-0.38532	-0.29152	Cluster_C	#N/A	#N/A
Gm50270_115489008	-0.539973	1.4851	-0.304819	-0.640308	Cluster_10	1.42879	-0.52945	-0.819689	-0.0796538	Cluster_2'	-0.381387	1.7752	0.689756	-0.00440929	0.707748	-1.08913	-0.626295	-1.07148	Cluster_C	#N/A	#N/A
Abhd6_66082	-0.281783	1.48293	-0.608386	-0.592766	Cluster_10	1.49775	-0.434993	-0.568738	-0.49402	Cluster_2'	-0.450862	2.319	-0.636505	-0.0111931	-0.541657	0.354208	-0.341434	-0.69156	Cluster_C	#N/A	#N/A
Adprm_66358	-0.711426	1.48113	-0.428967	-0.340741	Cluster_10	0.488229	-0.472216	-1.13462	1.11861	Cluster_3'	-0.32792	1.96118	0.820316	-0.842812	0.422242	-0.878409	-0.729876	-0.424719	Cluster_C	#N/A	#N/A
Coa3_52469	-0.751657	1.47438	-0.356269	-0.366454	Cluster_10	#N/A	#N/A	#N/A	#N/A	#N/A	-0.533359	1.99033	-0.924811	-0.403619	0.445292	-0.62632	0.782543	-0.730059	Cluster_C	#N/A	#N/A
Gm30948_102633020	-0.591228	1.48653	-0.588898	-0.306402	Cluster_10	#N/A	#N/A	#N/A	#N/A	#N/A	1.17991	1.7892	0.366496	-0.78121	-0.547553	-0.721703	-0.730578	-0.554567	Cluster_C	#N/A	#N/A
Ube2v2_70620	-0.649673	1.49051	-0.382977	-0.457859	Cluster_10	#N/A	#N/A	#N/A	#N/A	#N/A	-0.668163	1.63807	0.178277	0.770825	-1.44908	-0.099027	0.544585	-0.915492	Cluster_C	#N/A	#N/A
C730014E05Rik_105246089	-0.655493	1.46827	-0.611593	-0.201181	Cluster_10	#N/A	#N/A	#N/A	#N/A	#N/A	-0.100626	1.7441	-0.43771	-0.802698	-0.780239	-0.809716	-0.162634	1.34953	Cluster_C	#N/A	#N/A
Ctc1_68964	-0.239576	1.45266	-0.826321	-0.386761	Cluster_10	#N/A	#N/A	#N/A	#N/A	#N/A	0.731016	1.33015	-0.17605	-0.781234	-0.0172331	-1.40748	-0.845128	1.16596	Cluster_C	#N/A	#N/A
Gm51770_115487399	#N/A	#N/A	#N/A	#N/A	#N/A	-0.455485	1.49925	-0.515988	-0.527775	Cluster_1'	0.629757	1.40448	0.682499	-0.667601	-1.17343	-0.816404	0.885266	-0.944565	Cluster_C	#N/A	#N/A
LOC115489130_115489130	#N/A	#N/A	#N/A	#N/A	#N/A	-0.537815	1.47262	-0.238016	-0.696785	Cluster_1'	0.319232	2.2305	0.319641	-0.66444	-0.672887	-0.200868	-0.656216	-0.674961	Cluster_C	#N/A	#N/A
Katnb1_74187	#N/A	#N/A	#N/A	#N/A	#N/A	-0.361652	1.49233	-0.60368	-0.526999	Cluster_1'	0.836178	2.10024	-0.0178904	-0.483679	-0.559527	-0.558552	-0.944336	-0.372435	Cluster_C	#N/A	#N/A
Rbm45_241490	#N/A	#N/A	#N/A	#N/A	#N/A	-0.417924	1.4571	-0.804405	-0.234775	Cluster_1'	0.654101	1.87501	-0.378428	-0.273611	-0.917324	-0.759187	0.736512	-0.937075	Cluster_C	#N/A	#N/A
Smarcd2_83796	#N/A	#N/A	#N/A	#N/A	#N/A	-0.494785	1.28266	-1.02624	0.238368	Cluster_1'	0.572334	2.09038	-0.123079	0.0864121	-0.155093	-0.845508	-1.14451	-0.480938	Cluster_C	#N/A	#N/A
Eef1d_66656	#N/A	#N/A	#N/A	#N/A	#N/A	1.27991	0.214078	-0.430749	-1.06323	Cluster_10'	0.573339	1.87488	0.765527	-0.378858	-0.86487	-1.10722	-0.230892	-0.631903	Cluster_C	#N/A	#N/A
D6Wsu163e_28040	#N/A	#N/A	#N/A	#N/A	#N/A	1.09327	0.47851	-1.19852	-0.373258	Cluster_10'	0.328219	2.34316	-0.526389	-0.533191	-0.18964	-0.739449	-0.452443	-0.230272	Cluster_C	#N/A	#N/A
G430095P16Rik_619292	#N/A	#N/A	#N/A	#N/A	#N/A	1.34403	-0.11143	-0.157211	-1.07539	Cluster_10'	-0.284505	1.46306	1.00813	-1.10071	-0.83121	-0.965862	-0.224973	0.936064	Cluster_C	#N/A	#N/A
Pum3_52874	#N/A	#N/A	#N/A	#N/A	#N/A	0.562959	1.0072	-0.318215	-1.25194	Cluster_10'	-0.165163	2.34069	-0.502678	0.0109105	-0.992626	-0.04263	-0.176492	-0.472015	Cluster_C	#N/A	#N/A
Rsc1a1_69994	#N/A	#N/A	#N/A	#N/A	#N/A	1.2838	0.288965	-0.660719	-0.912041	Cluster_10'	-0.239448	2.44721	-0.426681	-0.0593366	-0.510409	-0.454453	-0.292481	-0.4644	Cluster_C	#N/A	#N/A
Rasa4_54153	#N/A	#N/A	#N/A	#N/A	#N/A	1.30597	0.260113	-0.767611	-0.798471	Cluster_10'	-0.455117	2.42462	-0.29592	-0.500917	-0.536875	0.102849	-0.414015	-0.324624	Cluster_C	#N/A	#N/A
Pop7_74097	#N/A	#N/A	#N/A	#N/A	#N/A	1.41362	-0.899934	-0.083836	-0.42985	Cluster_2'	-1.08451	2.03754	-0.26483	0.158968	-0.463082	0.775687	-0.369863	-0.789908	Cluster_C	#N/A	#N/A
Rgs1_50778	#N/A	#N/A	#N/A	#N/A	#N/A	1.41898	-0.840571	-0.051866	-0.526543	Cluster_2'	-0.893045	1.53531	-0.758137	-0.17533	-0.17815	1.58776	-0.734797	-0.383605	Cluster_C	#N/A	#N/A
E130309D02Rik_231868	#N/A	#N/A	#N/A	#N/A	#N/A	1.3533	-1.05344	-0.233227	-0.0666288	Cluster_2'	-0.65875	2.30653	-0.392517	-0.321665	-0.342408	-0.489938	-0.610097	0.508844	Cluster_C	#N/A	#N/A
Fam219b_78323	#N/A	#N/A	#N/A	#N/A	#N/A	1.46926	-0.258622	-0.461146	-0.749491	Cluster_2'	-0.363171	2.30554	0.0122952	-0.262182	-0.787303	0.316626	-0.703648	-0.518158	Cluster_C	#N/A	#N/A
Clip2_269713	#N/A	#N/A	#N/A	#N/A	#N/A	0.148393	-1.28907	-0.00659484	1.14727	Cluster_3'	-0.534703	2.2809	-0.179392	-0.540351	0.56954	-0.577372	-0.435535	-0.58309	Cluster_C	#N/A	#N/A
Zfp398_272347	#N/A	#N/A	#N/A	#N/A	#N/A	-0.0699174	-0.976281	-0.341401	1.3876	Cluster_3'	-0.877917	2.08036	-0.495611	-0.177844	0.831842	-0.79585	-0.546263	-0.0187212	Cluster_C	#N/A	#N/A
Ifngas1_103214	#N/A	#N/A	#N/A	#N/A	#N/A	-0.977921	1.05003	-0.721075	0.648966	Cluster_4'	0.490714	1.70614	-0.237325	-1.9238	-0.177103	0.197668	0.0691753	-0.125464	Cluster_C	#N/A	#N/A
Wdcp_238037	#N/A	#N/A	#N/A	#N/A	#N/A	-0.599541	-0.916025	1.32918	0.186391	Cluster_5'	-0.466906	2.37922	-0.540044	-0.458166	0.252383	-0.575056	-0.136906	-0.454529	Cluster_C	#N/A	#N/A
Twnk_226153	#N/A	#N/A	#N/A	#N/A	#N/A	-0.56169	-0.170232	1.45859	-0.726667	Cluster_6'	0.354434	2.0845	0.522127	-0.419425	-0.961818	-0.329893	-0.260538	-0.989388	Cluster_C	#N/A	#N/A
Fbxo22_71999	#N/A	#N/A	#N/A	#N/A	#N/A	0.844187	-0.444415	0.802595	-1.20237	Cluster_7'	-0.381788	1.72502	-0.505602	0.99269	-1.14721	-1.09131	0.0505989	0.357602	Cluster_C	#N/A	#N/A
Gm46371_108168022	#N/A	#N/A	#N/A	#N/A	#N/A	1.26086	-0.373431	0.218478	-1.10591	Cluster_7'	-0.350653	1.95848	-0.587689	-0.722398	-1.32282	0.133425	0.378814	0.512842	Cluster_C	#N/A	#N/A
Palm3_74337	#N/A	#N/A	#N/A	#N/A	#N/A	0.714435	-0.456634	0.931249	-1.18905	Cluster_7'	-0.311537	1.88121	-0.0374998	0.55471	-1.47572	-0.672954	-0.428646	0.490439	Cluster_C	#N/A	#N/A
Ppp3r1_19058	#N/A	#N/A	#N/A	#N/A	#N/A	0.99963	-0.745977	0.713437	-0.96709	Cluster_7'	-0.754785	1.83932	-0.82096	1.01815	-0.794939	0.102071	-0.804762	0.215905	Cluster_C	#N/A	#N/A
Ddx49_234374	#N/A	#N/A	#N/A	#N/A	#N/A	0.491215	-1.37047	0.936601	-0.0573416	Cluster_7'	-1.42629	1.39736	0.611607	0.718647	0.12676	0.0771314	-1.4482	-0.0570102	Cluster_C	#N/A	#N/A
Ptges3_56351	#N/A	#N/A	#N/A	#N/A	#N/A	1.05278	-0.0788376	0.353023	-1.32696	Cluster_7'	0.194138	1.60478	-0.245304	-0.173987	-1.44001	-1.16376	0.367814	0.85633	Cluster_C	#N/A	#N/A
Agps_228061	#N/A	#N/A	#N/A	#N/A	#N/A	0.226096	0.856029	0.361876	-1.444	Cluster_8'	-0.212003	1.89977	-0.713161	0.688846	-1.10601	-0.74526	0.626136	-0.438311	Cluster_C	#N/A	#N/A
Dtwd2_68857	#N/A	#N/A	#N/A	#N/A	#N/A	-0.285685	0.96339	0.599397	-1.2771	Cluster_8'	0.235728	2.37125	-0.128862	-0.502036	-0.641926	-0.365293	-0.3464	-0.622461	Cluster_C	#N/A	#N/A
Slc15a4_100561	#N/A	#N/A	#N/A	#N/A	#N/A	0.0148054	1.11426	0.184065	-1.31313	Cluster_8'	-0.0572593	2.40217	-0.166475	-0.277113	-0.712667	-0.704263	-0.259804	-0.224584	Cluster_C	#N/A	#N/A
Sigirr_24058	#N/A	#N/A	#N/A	#N/A	#N/A	-0.201771	1.45644	-0.467657	-0.787008	Cluster_9'	-0.115704	2.46295	-0.378617	-0.391524	-0.412046	-0.368601	-0.375428	-0.421028	Cluster_C	#N/A	#N/A
Sult1a1_20887	#N/A	#N/A	#N/A	#N/A	#N/A	-0.0545534	1.42027	-0.529164	-0.836557	Cluster_9'	0.93582	1.84338	-0.758516	-0.81027	-0.869119	-0.569287	0.554945	-0.326949	Cluster_C	#N/A	#N/A
Gm26787_102637672	#N/A	#N/A	#N/A	#N/A	#N/A	#N/A	#N/A	#N/A	#N/A	#N/A	0.0721027	1.95992	-1.04008	-0.856336	-0.566665	-0.629325	0.35836	0.702026	Cluster_C	#N/A	#N/A
Phtf2_68770	#N/A	#N/A	#N/A	#N/A	#N/A	#N/A	#N/A	#N/A	#N/A	#N/A	-0.687224	1.42037	-1.18046	-0.447431	0.900325	-1.07132	0.974674	0.0910728	Cluster_C	#N/A	#N/A
Ift172_67661	#N/A	#N/A	#N/A	#N/A	#N/A	#N/A	#N/A	#N/A	#N/A	#N/A	0.276011	1.81039	-1.07802	-0.274919	-0.186619	1.02105	-0.558022	-1.00987	Cluster_C	#N/A	#N/A
Mpzl3_319742	#N/A	#N/A	#N/A	#N/A	#N/A	#N/A	#N/A	#N/A	#N/A	#N/A	-0.319039	2.41198	-0.341877	-0.527416	-0.49996	-0.44132	0.175772	-0.458142	Cluster_C	#N/A	#N/A
Msl2_77853	#N/A	#N/A	#N/A	#N/A	#N/A	#N/A	#N/A	#N/A	#N/A	#N/A	-0.0233832	2.0542	-1.1632	-0.0863295	-0.141832	-1.06854	0.502017	-0.0729383	Cluster_C	#N/A	#N/A
Zfp507_668501	#N/A	#N/A	#N/A	#N/A	#N/A	#N/A	#N/A	#N/A	#N/A	#N/A	0.474166	1.15334	-1.4323	-0.194725	-0.285359	-1.35039	0.579387	1.05588	Cluster_C	#N/A	#N/A
Foxd2os_100040736	#N/A	#N/A	#N/A	#N/A	#N/A	#N/A	#N/A	#N/A	#N/A	#N/A	-0.536866	2.42191	-0.108552	-0.596574	-0.360262	-0.526932	-0.265029	-0.027692	Cluster_C	#N/A	#N/A
Gm14232_102632315	#N/A	#N/A	#N/A	#N/A	#N/A	#N/A	#N/A	#N/A	#N/A	#N/A	-0.167029	2.37518	-0.36507	-0.775643	-0.139347	-0.738132	-0.17696	-0.0129935	Cluster_C	#N/A	#N/A
Gm16589_631071	#N/A	#N/A	#N/A	#N/A	#N/A	#N/A	#N/A	#N/A	#N/A	#N/A	0.299786	2.29047	-0.625906	-0.763288	-0.554299	-0.447367	-0.384532	0.185139	Cluster_C	#N/A	#N/A
Gm38785_105242624	#N/A	#N/A	#N/A	#N/A	#N/A	#N/A	#N/A	#N/A	#N/A	#N/A	-0.766289	1.4997	0.74147	-1.27516	-0.483106	-0.879196	0.190308	0.972275	Cluster_C	#N/A	#N/A
Lrrc28_67867	#N/A	#N/A	#N/A	#N/A	#N/A	#N/A	#N/A	#N/A	#N/A	#N/A	0.638519	2.12817	-0.286919	-1.17068	-0.116824	-0.494092	-0.582422	-0.115752	Cluster_C	#N/A	#N/A
Gata3_14462	#N/A	#N/A	#N/A	#N/A	#N/A	#N/A	#N/A	#N/A	#N/A	#N/A	0.299015	1.94092	0.306325	-0.752084	-1.41487	-0.1416	0.346876	-0.584582	Cluster_C	#N/A	#N/A
4930578N18Rik_78215	#N/A	#N/A	#N/A	#N/A	#N/A	#N/A	#N/A	#N/A	#N/A	#N/A	-0.0334755	1.3843	1.34845	-0.129694	-0.796435	-1.46529	-0.611477	0.303624	Cluster_C	#N/A	#N/A
A730017L22Rik_613258	#N/A	#N/A	#N/A	#N/A	#N/A	#N/A	#N/A	#N/A	#N/A	#N/A	-0.0504152	1.53958	-0.152974	-0.546953	-0.604305	-1.39177	1.40159	-0.194756	Cluster_C	#N/A	#N/A
Abtb1_80283	#N/A	#N/A	#N/A	#N/A	#N/A	#N/A	#N/A	#N/A	#N/A	#N/A	-0.4151	1.85334	-0.497711	-0.672147	1.34332	-0.607427	-0.590265	-0.414018	Cluster_C	#N/A	#N/A
Actl6a_56456	#N/A	#N/A	#N/A	#N/A	#N/A	#N/A	#N/A	#N/A	#N/A	#N/A	-0.743959	2.20604	0.603898	0.0340891	-0.611451	-0.667738	-0.24103	-0.579847	Cluster_C	#N/A	#N/A
Arfrp1_76688	#N/A	#N/A	#N/A	#N/A	#N/A	#N/A	#N/A	#N/A	#N/A	#N/A	-0.665068	2.41598	-0.400162	-0.219838	-0.537512	-0.237531	0.0496699	-0.405538	Cluster_C	#N/A	#N/A
Arhgef12_69632	#N/A	#N/A	#N/A	#N/A	#N/A	#N/A	#N/A	#N/A	#N/A	#N/A	0.290307	2.14712	0.102656	-1.03903	-0.385971	-0.953447	-0.349516	0.187881	Cluster_C	#N/A	#N/A
Arl15_218639	#N/A	#N/A	#N/A	#N/A	#N/A	#N/A	#N/A	#N/A	#N/A	#N/A	-0.305304	2.27247	-0.252562	0.468153	-0.831436	-0.503852	-0.144948	-0.702524	Cluster_C	#N/A	#N/A
B230209E15Rik_319752	#N/A	#N/A	#N/A	#N/A	#N/A	#N/A	#N/A	#N/A	#N/A	#N/A	-0.59362	2.16926	-0.420456	0.0908908	0.00436984	-1.15168	0.411929	-0.5107	Cluster_C	#N/A	#N/A
Brd7_26992	#N/A	#N/A	#N/A	#N/A	#N/A	#N/A	#N/A	#N/A	#N/A	#N/A	-0.878173	1.57325	1.14291	0.605267	-0.100856	-1.08277	-0.400479	-0.859154	Cluster_C	#N/A	#N/A
Cers5_71949	#N/A	#N/A	#N/A	#N/A	#N/A	#N/A	#N/A	#N/A	#N/A	#N/A	-0.265548	2.12378	-0.524884	0.332154	-0.803337	-1.09803	0.395771	-0.1599	Cluster_C	#N/A	#N/A
Clcn3_12725	#N/A	#N/A	#N/A	#N/A	#N/A	#N/A	#N/A	#N/A	#N/A	#N/A	0.372907	1.15728	0.459289	-1.27081	0.180177	-1.64147	-0.217363	0.959992	Cluster_C	#N/A	#N/A
Clock_12753	#N/A	#N/A	#N/A	#N/A	#N/A	#N/A	#N/A	#N/A	#N/A	#N/A	-0.250563	1.71004	-0.572847	0.0545438	-0.652924	-1.25659	1.26124	-0.292899	Cluster_C	#N/A	#N/A
Crim1_50766	#N/A	#N/A	#N/A	#N/A	#N/A	#N/A	#N/A	#N/A	#N/A	#N/A	0.293482	2.23396	-0.765768	0.15558	-0.589556	-0.454206	-0.871101	-0.00238629	Cluster_C	#N/A	#N/A
D2hgdh_98314	#N/A	#N/A	#N/A	#N/A	#N/A	#N/A	#N/A	#N/A	#N/A	#N/A	-0.0329071	2.45037	-0.492101	-0.347008	-0.38308	-0.464588	-0.33012	-0.400566	Cluster_C	#N/A	#N/A
Dbr1_83703	#N/A	#N/A	#N/A	#N/A	#N/A	#N/A	#N/A	#N/A	#N/A	#N/A	-0.495668	2.34523	-0.156628	-0.203027	-0.359162	-1.00553	0.0797697	-0.204982	Cluster_C	#N/A	#N/A
Dhrs13os_100504178	#N/A	#N/A	#N/A	#N/A	#N/A	#N/A	#N/A	#N/A	#N/A	#N/A	-0.530173	1.52121	1.49895	0.225813	-0.333818	-1.01567	-0.806769	-0.55954	Cluster_C	#N/A	#N/A
Dohh_102115	#N/A	#N/A	#N/A	#N/A	#N/A	#N/A	#N/A	#N/A	#N/A	#N/A	-0.169608	2.41843	-0.486821	0.100134	-0.389587	-0.497999	-0.468185	-0.506368	Cluster_C	#N/A	#N/A
Dtx3l_209200	#N/A	#N/A	#N/A	#N/A	#N/A	#N/A	#N/A	#N/A	#N/A	#N/A	-0.320891	1.45965	0.0131743	-1.01876	0.630157	-1.45452	-0.35327	1.04445	Cluster_C	#N/A	#N/A
Dus2_66369	#N/A	#N/A	#N/A	#N/A	#N/A	#N/A	#N/A	#N/A	#N/A	#N/A	-0.239715	1.98109	-0.592484	-0.152171	-0.439994	-0.952431	1.0536	-0.657897	Cluster_C	#N/A	#N/A
Dync1li1_235661	#N/A	#N/A	#N/A	#N/A	#N/A	#N/A	#N/A	#N/A	#N/A	#N/A	-0.722732	2.04824	0.590154	0.0560076	-0.247686	-1.20085	-0.642818	0.119683	Cluster_C	#N/A	#N/A
Fam98c_73833	#N/A	#N/A	#N/A	#N/A	#N/A	#N/A	#N/A	#N/A	#N/A	#N/A	0.724038	1.00866	1.32613	-1.13034	0.00795311	-1.15088	-1.02085	0.235282	Cluster_C	#N/A	#N/A
Fastkd2_75619	#N/A	#N/A	#N/A	#N/A	#N/A	#N/A	#N/A	#N/A	#N/A	#N/A	-0.875474	1.68432	0.746611	-0.231076	-0.298945	-0.940343	0.908388	-0.993482	Cluster_C	#N/A	#N/A
Foxj2_60611	#N/A	#N/A	#N/A	#N/A	#N/A	#N/A	#N/A	#N/A	#N/A	#N/A	-0.0843263	1.27037	1.40778	-0.348744	0.355716	-1.19097	-0.0979314	-1.31189	Cluster_C	#N/A	#N/A
Gm13835_100038973	#N/A	#N/A	#N/A	#N/A	#N/A	#N/A	#N/A	#N/A	#N/A	#N/A	-0.410599	2.40417	-0.202366	-0.122906	-0.195861	-0.737548	-0.634791	-0.100099	Cluster_C	#N/A	#N/A
Gm15953_100418310	#N/A	#N/A	#N/A	#N/A	#N/A	#N/A	#N/A	#N/A	#N/A	#N/A	0.656055	2.26642	-0.398734	-0.502019	-0.499316	-0.503376	-0.513145	-0.505881	Cluster_C	#N/A	#N/A
Gm16008_100038526	#N/A	#N/A	#N/A	#N/A	#N/A	#N/A	#N/A	#N/A	#N/A	#N/A	-0.395661	1.76091	-0.329006	-0.807709	-0.796617	-0.90565	1.20658	0.267154	Cluster_C	#N/A	#N/A
Gm3375_100041503	#N/A	#N/A	#N/A	#N/A	#N/A	#N/A	#N/A	#N/A	#N/A	#N/A	-0.300179	2.46174	-0.473508	-0.270475	-0.403886	-0.419222	-0.161605	-0.432865	Cluster_C	#N/A	#N/A
Gm42427_115490184	#N/A	#N/A	#N/A	#N/A	#N/A	#N/A	#N/A	#N/A	#N/A	#N/A	0.331779	0.502347	1.43611	-0.0663842	-0.783391	-1.81206	-0.350479	0.742075	Cluster_C	#N/A	#N/A
Gm45978_108167415	#N/A	#N/A	#N/A	#N/A	#N/A	#N/A	#N/A	#N/A	#N/A	#N/A	0.13398	2.03601	-0.261631	-0.0610844	-1.02699	-1.14404	-0.255618	0.579376	Cluster_C	#N/A	#N/A
Gm52796_115490152	#N/A	#N/A	#N/A	#N/A	#N/A	#N/A	#N/A	#N/A	#N/A	#N/A	0.00339267	1.44157	1.31421	-0.266195	-0.712392	-1.49568	-0.553984	0.269069	Cluster_C	#N/A	#N/A
Golt1b_66964	#N/A	#N/A	#N/A	#N/A	#N/A	#N/A	#N/A	#N/A	#N/A	#N/A	0.383677	2.11014	-0.421854	-0.682038	0.619269	-0.768229	-0.538864	-0.702097	Cluster_C	#N/A	#N/A
Gpatch2_67769	#N/A	#N/A	#N/A	#N/A	#N/A	#N/A	#N/A	#N/A	#N/A	#N/A	-0.999033	1.06458	-0.69497	0.123974	0.145932	-1.55707	1.16788	0.748708	Cluster_C	#N/A	#N/A
H2-Q6_110557	#N/A	#N/A	#N/A	#N/A	#N/A	#N/A	#N/A	#N/A	#N/A	#N/A	-0.72369	1.1435	-0.454856	1.24527	-0.134832	-1.30898	-0.792101	1.02569	Cluster_C	#N/A	#N/A
H2az2_77605	#N/A	#N/A	#N/A	#N/A	#N/A	#N/A	#N/A	#N/A	#N/A	#N/A	0.62439	1.63732	0.377602	-0.422937	0.612735	-1.51311	-0.461801	-0.8542	Cluster_C	#N/A	#N/A
Heg1_77446	#N/A	#N/A	#N/A	#N/A	#N/A	#N/A	#N/A	#N/A	#N/A	#N/A	0.623729	1.35183	0.0255445	-0.93705	-0.517145	-1.71197	0.464491	0.70057	Cluster_C	#N/A	#N/A
Hps1_192236	#N/A	#N/A	#N/A	#N/A	#N/A	#N/A	#N/A	#N/A	#N/A	#N/A	0.143225	2.06676	-0.0679074	-0.612886	0.325307	-1.36728	0.0982988	-0.585514	Cluster_C	#N/A	#N/A
Htatsf1_72459	#N/A	#N/A	#N/A	#N/A	#N/A	#N/A	#N/A	#N/A	#N/A	#N/A	-0.784069	1.14099	-1.10651	0.177167	0.694309	-1.30272	-0.0992457	1.28009	Cluster_C	#N/A	#N/A
Il7r_16197	#N/A	#N/A	#N/A	#N/A	#N/A	#N/A	#N/A	#N/A	#N/A	#N/A	0.106048	1.5659	0.0163301	0.673899	-1.10445	-1.24594	0.803441	-0.815233	Cluster_C	#N/A	#N/A
Inpp4b_234515	#N/A	#N/A	#N/A	#N/A	#N/A	#N/A	#N/A	#N/A	#N/A	#N/A	-0.625544	1.83469	0.815961	0.283223	-1.3008	-0.852584	0.103646	-0.258587	Cluster_C	#N/A	#N/A
LOC115488769_115488769	#N/A	#N/A	#N/A	#N/A	#N/A	#N/A	#N/A	#N/A	#N/A	#N/A	-0.605378	0.902472	1.41615	-0.334131	1.01696	-1.16827	-0.0899248	-1.13788	Cluster_C	#N/A	#N/A
Ldb1_16825	#N/A	#N/A	#N/A	#N/A	#N/A	#N/A	#N/A	#N/A	#N/A	#N/A	-0.34435	2.46819	-0.290504	-0.265918	-0.455185	-0.461481	-0.290321	-0.360431	Cluster_C	#N/A	#N/A
Limd2_67803	#N/A	#N/A	#N/A	#N/A	#N/A	#N/A	#N/A	#N/A	#N/A	#N/A	0.491104	2.03837	0.482435	-0.49133	-0.586409	-0.989511	-0.0477538	-0.896903	Cluster_C	#N/A	#N/A
Lmtk3_381983	#N/A	#N/A	#N/A	#N/A	#N/A	#N/A	#N/A	#N/A	#N/A	#N/A	-0.14415	2.45756	-0.41746	-0.445337	-0.400783	-0.345609	-0.212467	-0.491751	Cluster_C	#N/A	#N/A
Lpcat4_99010	#N/A	#N/A	#N/A	#N/A	#N/A	#N/A	#N/A	#N/A	#N/A	#N/A	-0.99633	1.66187	-0.743802	0.283838	0.919502	-1.30243	0.253252	-0.075893	Cluster_C	#N/A	#N/A
Macir_52392	#N/A	#N/A	#N/A	#N/A	#N/A	#N/A	#N/A	#N/A	#N/A	#N/A	0.0346498	1.80372	-0.0415862	-0.616362	-1.16478	-1.08148	0.899971	0.165868	Cluster_C	#N/A	#N/A
Manba_110173	#N/A	#N/A	#N/A	#N/A	#N/A	#N/A	#N/A	#N/A	#N/A	#N/A	-0.661444	2.19933	-0.630478	0.649115	-0.475565	-0.780482	-0.264524	-0.0359544	Cluster_C	#N/A	#N/A
Med7_66213	#N/A	#N/A	#N/A	#N/A	#N/A	#N/A	#N/A	#N/A	#N/A	#N/A	-0.736031	1.79131	-0.666166	-0.626205	0.273158	-0.783504	1.22393	-0.476496	Cluster_C	#N/A	#N/A
Mrpl44_69163	#N/A	#N/A	#N/A	#N/A	#N/A	#N/A	#N/A	#N/A	#N/A	#N/A	-0.904658	1.3762	-0.547112	0.877716	-0.326931	-0.946569	1.26135	-0.789991	Cluster_C	#N/A	#N/A
Mtch1_56462	#N/A	#N/A	#N/A	#N/A	#N/A	#N/A	#N/A	#N/A	#N/A	#N/A	-0.165621	2.41482	-0.130541	-0.39967	-0.676537	-0.651293	-0.140621	-0.250538	Cluster_C	#N/A	#N/A
Nme3_79059	#N/A	#N/A	#N/A	#N/A	#N/A	#N/A	#N/A	#N/A	#N/A	#N/A	-0.743994	1.61277	-0.488784	0.251166	-0.672543	-0.961664	-0.41042	1.41346	Cluster_C	#N/A	#N/A
Pkd1l1_171395	#N/A	#N/A	#N/A	#N/A	#N/A	#N/A	#N/A	#N/A	#N/A	#N/A	0.205237	1.50653	1.04838	-0.23717	-0.90605	-1.5485	-0.429024	0.360597	Cluster_C	#N/A	#N/A
Plekhm2_69582	#N/A	#N/A	#N/A	#N/A	#N/A	#N/A	#N/A	#N/A	#N/A	#N/A	-0.00447145	1.74824	-0.678887	-0.531393	-0.688617	-0.749884	1.38908	-0.484063	Cluster_C	#N/A	#N/A
Pp2d1_110332	#N/A	#N/A	#N/A	#N/A	#N/A	#N/A	#N/A	#N/A	#N/A	#N/A	-0.465297	2.116	0.816705	-0.484104	-0.667869	-0.730727	0.0638262	-0.648534	Cluster_C	#N/A	#N/A
Ppat_231327	#N/A	#N/A	#N/A	#N/A	#N/A	#N/A	#N/A	#N/A	#N/A	#N/A	0.0287325	1.40855	1.09522	-0.324563	-0.906239	-1.37706	-0.665854	0.741214	Cluster_C	#N/A	#N/A
Ppp2r1a_51792	#N/A	#N/A	#N/A	#N/A	#N/A	#N/A	#N/A	#N/A	#N/A	#N/A	-0.41761	2.06806	0.384143	-0.372879	-0.844047	-1.02157	0.594551	-0.390648	Cluster_C	#N/A	#N/A
Prkaa1_105787	#N/A	#N/A	#N/A	#N/A	#N/A	#N/A	#N/A	#N/A	#N/A	#N/A	-0.679979	2.15021	-0.566591	0.431681	-0.443233	-1.00487	0.368063	-0.255285	Cluster_C	#N/A	#N/A
Psmb5_19173	#N/A	#N/A	#N/A	#N/A	#N/A	#N/A	#N/A	#N/A	#N/A	#N/A	-0.204159	2.4579	-0.509318	-0.257054	-0.377963	-0.462975	-0.210495	-0.435939	Cluster_C	#N/A	#N/A
Qsox2_227638	#N/A	#N/A	#N/A	#N/A	#N/A	#N/A	#N/A	#N/A	#N/A	#N/A	-0.666783	2.17203	-0.551054	0.186576	0.49543	-1.00827	-0.17252	-0.455406	Cluster_C	#N/A	#N/A
Rad21_19357	#N/A	#N/A	#N/A	#N/A	#N/A	#N/A	#N/A	#N/A	#N/A	#N/A	0.14087	2.05817	0.818201	-0.215322	-0.59719	-0.919754	-0.649247	-0.635731	Cluster_C	#N/A	#N/A
Recql4_79456	#N/A	#N/A	#N/A	#N/A	#N/A	#N/A	#N/A	#N/A	#N/A	#N/A	-0.44042	1.78462	-0.562103	-0.519497	-0.634472	-0.637689	1.43121	-0.421642	Cluster_C	#N/A	#N/A
Rfx5_53970	#N/A	#N/A	#N/A	#N/A	#N/A	#N/A	#N/A	#N/A	#N/A	#N/A	-0.527518	2.32903	-0.563747	-0.509063	-0.0589737	-0.500767	-0.559797	0.390831	Cluster_C	#N/A	#N/A
Rmdn3_67809	#N/A	#N/A	#N/A	#N/A	#N/A	#N/A	#N/A	#N/A	#N/A	#N/A	-0.892133	2.10318	-0.581981	0.0996481	0.0958479	-0.966193	-0.418754	0.560385	Cluster_C	#N/A	#N/A
Rph3al_380714	#N/A	#N/A	#N/A	#N/A	#N/A	#N/A	#N/A	#N/A	#N/A	#N/A	-0.728664	2.12663	0.576013	0.243484	-0.0876593	-0.859181	-0.6014	-0.669222	Cluster_C	#N/A	#N/A
Rprd1b_70470	#N/A	#N/A	#N/A	#N/A	#N/A	#N/A	#N/A	#N/A	#N/A	#N/A	0.315069	0.77764	1.39699	-0.268374	-0.799055	-1.64038	-0.568912	0.787023	Cluster_C	#N/A	#N/A
Rsu1_20163	#N/A	#N/A	#N/A	#N/A	#N/A	#N/A	#N/A	#N/A	#N/A	#N/A	-0.216354	2.21834	-0.237875	0.637327	-0.649556	-0.682756	-0.300245	-0.768879	Cluster_C	#N/A	#N/A
Sall2_50524	#N/A	#N/A	#N/A	#N/A	#N/A	#N/A	#N/A	#N/A	#N/A	#N/A	-0.0764891	2.37487	-0.302284	0.176158	-0.651651	-0.642006	-0.372322	-0.506272	Cluster_C	#N/A	#N/A
Sergef_27414	#N/A	#N/A	#N/A	#N/A	#N/A	#N/A	#N/A	#N/A	#N/A	#N/A	-0.791172	1.74388	-0.693713	-0.387229	0.0533862	-1.01876	-0.182255	1.27586	Cluster_C	#N/A	#N/A
Serinc1_56442	#N/A	#N/A	#N/A	#N/A	#N/A	#N/A	#N/A	#N/A	#N/A	#N/A	-0.195153	1.60433	-0.918236	-0.0331202	-0.922212	-1.01104	1.27747	0.197958	Cluster_C	#N/A	#N/A
Sgk3_170755	#N/A	#N/A	#N/A	#N/A	#N/A	#N/A	#N/A	#N/A	#N/A	#N/A	-0.0849478	1.52762	-1.20551	0.502837	-0.20447	-1.4872	0.827008	0.124669	Cluster_C	#N/A	#N/A
Sirt1_93759	#N/A	#N/A	#N/A	#N/A	#N/A	#N/A	#N/A	#N/A	#N/A	#N/A	-0.412364	2.31208	-0.504482	-0.376807	-0.716696	-0.594463	-0.151848	0.444579	Cluster_C	#N/A	#N/A
Smim10l1_381820	#N/A	#N/A	#N/A	#N/A	#N/A	#N/A	#N/A	#N/A	#N/A	#N/A	-0.350642	2.32507	0.478435	-0.446582	-0.436602	-0.628634	-0.554768	-0.386274	Cluster_C	#N/A	#N/A
Smim3_106878	#N/A	#N/A	#N/A	#N/A	#N/A	#N/A	#N/A	#N/A	#N/A	#N/A	-0.13327	1.62731	-0.550372	-0.581943	-0.652451	-0.704258	1.56424	-0.569248	Cluster_C	#N/A	#N/A
Srp9_27058	#N/A	#N/A	#N/A	#N/A	#N/A	#N/A	#N/A	#N/A	#N/A	#N/A	0.517825	1.29735	1.53013	-0.665874	-0.399506	-1.21472	-0.357141	-0.708063	Cluster_C	#N/A	#N/A
Stag2_20843	#N/A	#N/A	#N/A	#N/A	#N/A	#N/A	#N/A	#N/A	#N/A	#N/A	0.201015	2.16739	-0.480826	-0.144258	-0.448643	-1.21219	0.36859	-0.451078	Cluster_C	#N/A	#N/A
Strada_72149	#N/A	#N/A	#N/A	#N/A	#N/A	#N/A	#N/A	#N/A	#N/A	#N/A	-0.166155	1.2179	0.937532	-0.373692	0.068458	-2.09331	0.211821	0.197453	Cluster_C	#N/A	#N/A
Syf2_68592	#N/A	#N/A	#N/A	#N/A	#N/A	#N/A	#N/A	#N/A	#N/A	#N/A	0.273337	2.24549	-0.223747	-0.654403	-0.402201	-0.873176	-0.63753	0.27223	Cluster_C	#N/A	#N/A
Taf15_70439	#N/A	#N/A	#N/A	#N/A	#N/A	#N/A	#N/A	#N/A	#N/A	#N/A	-0.301519	1.27029	-0.92643	0.121978	-0.680469	-1.40375	0.690029	1.22987	Cluster_C	#N/A	#N/A
Tgoln1_22134	#N/A	#N/A	#N/A	#N/A	#N/A	#N/A	#N/A	#N/A	#N/A	#N/A	-0.4562	2.3948	-0.462272	-0.0584842	-0.0895148	-0.559109	-0.718692	-0.0505308	Cluster_C	#N/A	#N/A
Thap7_69009	#N/A	#N/A	#N/A	#N/A	#N/A	#N/A	#N/A	#N/A	#N/A	#N/A	0.0669777	1.77626	-0.637804	-0.0289369	0.955021	-1.3388	0.0587018	-0.851419	Cluster_C	#N/A	#N/A
Tnpo3_320938	#N/A	#N/A	#N/A	#N/A	#N/A	#N/A	#N/A	#N/A	#N/A	#N/A	0.435151	1.60037	0.418962	-0.864465	-0.613348	-1.28513	0.945216	-0.636753	Cluster_C	#N/A	#N/A
Trim28_21849	#N/A	#N/A	#N/A	#N/A	#N/A	#N/A	#N/A	#N/A	#N/A	#N/A	0.128369	1.91228	0.719836	-0.751933	0.0338517	-1.31076	-0.723762	-0.00788406	Cluster_C	#N/A	#N/A
U2af1l4_233073	#N/A	#N/A	#N/A	#N/A	#N/A	#N/A	#N/A	#N/A	#N/A	#N/A	0.0566988	2.33661	-0.617048	-0.338017	0.264125	-0.530093	-0.631741	-0.540535	Cluster_C	#N/A	#N/A
Ubiad1_71707	#N/A	#N/A	#N/A	#N/A	#N/A	#N/A	#N/A	#N/A	#N/A	#N/A	-0.437872	2.38498	0.00198196	0.132324	-0.525364	-0.578867	-0.404709	-0.572476	Cluster_C	#N/A	#N/A
Ythdc2_240255	#N/A	#N/A	#N/A	#N/A	#N/A	#N/A	#N/A	#N/A	#N/A	#N/A	0.694589	2.10819	-0.192537	0.0930908	-0.412301	-0.951679	-0.835111	-0.50424	Cluster_C	#N/A	#N/A
Zcrb1_67197	#N/A	#N/A	#N/A	#N/A	#N/A	#N/A	#N/A	#N/A	#N/A	#N/A	-0.46844	1.20679	0.440467	0.776962	-0.308026	-1.52454	0.963054	-1.08626	Cluster_C	#N/A	#N/A
Zfp146_26465	#N/A	#N/A	#N/A	#N/A	#N/A	#N/A	#N/A	#N/A	#N/A	#N/A	-0.308734	1.9747	0.119871	-0.738727	0.250965	-1.34608	-0.509419	0.557429	Cluster_C	#N/A	#N/A
Zfp213_449521	#N/A	#N/A	#N/A	#N/A	#N/A	#N/A	#N/A	#N/A	#N/A	#N/A	-0.708375	2.02576	0.152712	0.572514	-0.830036	-0.971367	-0.557524	0.316315	Cluster_C	#N/A	#N/A
Zfp949_71640	#N/A	#N/A	#N/A	#N/A	#N/A	#N/A	#N/A	#N/A	#N/A	#N/A	1.14807	1.95338	-0.49512	-0.341205	-0.168731	-0.707392	-0.619855	-0.769147	Cluster_C	#N/A	#N/A
Brd2_14312	#N/A	#N/A	#N/A	#N/A	#N/A	#N/A	#N/A	#N/A	#N/A	#N/A	-0.028603	1.08776	0.268194	0.86605	-1.89008	-1.00269	0.642643	0.0567306	Cluster_C	#N/A	#N/A
Copb2_50797	#N/A	#N/A	#N/A	#N/A	#N/A	#N/A	#N/A	#N/A	#N/A	#N/A	-1.11449	1.89718	0.0188216	-0.540311	-0.634048	-0.810934	0.82217	0.36161	Cluster_C	#N/A	#N/A
Csnk1g1_214897	#N/A	#N/A	#N/A	#N/A	#N/A	#N/A	#N/A	#N/A	#N/A	#N/A	-0.747074	1.68514	0.699914	0.297834	-1.00007	-1.24886	0.611969	-0.298854	Cluster_C	#N/A	#N/A
Gm10125_791318	#N/A	#N/A	#N/A	#N/A	#N/A	#N/A	#N/A	#N/A	#N/A	#N/A	-0.711627	1.75449	-0.488379	-0.559573	-0.37225	-0.703319	1.44768	-0.367022	Cluster_C	#N/A	#N/A
Gm46128_108167679	#N/A	#N/A	#N/A	#N/A	#N/A	#N/A	#N/A	#N/A	#N/A	#N/A	0.17239	2.40848	-0.314971	-0.270641	-0.469649	-0.515008	-0.488066	-0.522535	Cluster_C	#N/A	#N/A
Hdc_15186	#N/A	#N/A	#N/A	#N/A	#N/A	#N/A	#N/A	#N/A	#N/A	#N/A	-0.346552	2.47437	-0.35602	-0.376804	-0.308662	-0.362101	-0.358515	-0.365715	Cluster_C	#N/A	#N/A
Ikbke_56489	#N/A	#N/A	#N/A	#N/A	#N/A	#N/A	#N/A	#N/A	#N/A	#N/A	-0.0899565	1.52615	-0.47277	-0.14297	0.89314	-1.28259	0.754861	-1.18586	Cluster_C	#N/A	#N/A
Immt_76614	#N/A	#N/A	#N/A	#N/A	#N/A	#N/A	#N/A	#N/A	#N/A	#N/A	-0.502038	2.4293	-0.431961	-0.117303	-0.502427	-0.347462	-0.522419	-0.00568944	Cluster_C	#N/A	#N/A
Itch_16396	#N/A	#N/A	#N/A	#N/A	#N/A	#N/A	#N/A	#N/A	#N/A	#N/A	-0.775157	1.52828	0.556876	0.964409	-0.923295	-0.793092	0.491103	-1.04912	Cluster_C	#N/A	#N/A
Kng2_385643	#N/A	#N/A	#N/A	#N/A	#N/A	#N/A	#N/A	#N/A	#N/A	#N/A	-0.46594	2.34764	-0.715435	-0.487165	-0.0830838	-0.713088	0.0531585	0.0639132	Cluster_C	#N/A	#N/A
Mrpl13_68537	#N/A	#N/A	#N/A	#N/A	#N/A	#N/A	#N/A	#N/A	#N/A	#N/A	-0.416426	2.34953	-0.405317	-0.675943	-0.771997	-0.24638	-0.00206926	0.168602	Cluster_C	#N/A	#N/A
Naa10_56292	#N/A	#N/A	#N/A	#N/A	#N/A	#N/A	#N/A	#N/A	#N/A	#N/A	-0.318052	1.69703	-0.626376	0.160232	-0.219894	-1.40853	-0.452319	1.1679	Cluster_C	#N/A	#N/A
Nbr1_17966	#N/A	#N/A	#N/A	#N/A	#N/A	#N/A	#N/A	#N/A	#N/A	#N/A	1.18514	1.69649	-0.478074	-0.944498	0.517888	-0.665371	-0.542501	-0.76908	Cluster_C	#N/A	#N/A
Pkmyt1_268930	#N/A	#N/A	#N/A	#N/A	#N/A	#N/A	#N/A	#N/A	#N/A	#N/A	-0.713928	1.31003	-0.249408	0.602734	-1.24041	-1.11568	1.23996	0.166706	Cluster_C	#N/A	#N/A
Rpf1_70285	#N/A	#N/A	#N/A	#N/A	#N/A	#N/A	#N/A	#N/A	#N/A	#N/A	-0.881124	1.85277	-0.399595	-0.0388868	-0.600349	-0.652714	-0.530018	1.24991	Cluster_C	#N/A	#N/A
Smyd4_319822	#N/A	#N/A	#N/A	#N/A	#N/A	#N/A	#N/A	#N/A	#N/A	#N/A	-0.465632	2.44383	-0.232817	-0.527273	-0.394156	-0.355476	-0.443055	-0.0254194	Cluster_C	#N/A	#N/A
Supt4a_20922	#N/A	#N/A	#N/A	#N/A	#N/A	#N/A	#N/A	#N/A	#N/A	#N/A	0.123108	2.27371	0.203477	-0.370154	-0.128013	-0.413223	-0.73646	-0.952445	Cluster_C	#N/A	#N/A
Togaram1_328108	#N/A	#N/A	#N/A	#N/A	#N/A	#N/A	#N/A	#N/A	#N/A	#N/A	-0.652321	2.32391	-0.145036	-0.486425	-0.840418	-0.209306	0.292991	-0.283397	Cluster_C	#N/A	#N/A
Top3a_21975	#N/A	#N/A	#N/A	#N/A	#N/A	#N/A	#N/A	#N/A	#N/A	#N/A	0.923488	2.04905	-0.764975	-0.314895	0.0271193	-0.51342	-0.777134	-0.629235	Cluster_C	#N/A	#N/A
Top3b_21976	#N/A	#N/A	#N/A	#N/A	#N/A	#N/A	#N/A	#N/A	#N/A	#N/A	-0.83407	1.68325	1.02534	-1.06284	-0.552794	-0.699389	0.666512	-0.226013	Cluster_C	#N/A	#N/A
Tor2a_30933	#N/A	#N/A	#N/A	#N/A	#N/A	#N/A	#N/A	#N/A	#N/A	#N/A	-1.0215	0.985955	1.6478	-0.683284	0.445462	-1.10852	-0.545077	0.279166	Cluster_C	#N/A	#N/A
Trappc10_216131	#N/A	#N/A	#N/A	#N/A	#N/A	#N/A	#N/A	#N/A	#N/A	#N/A	0.249154	2.03582	-0.573017	0.692574	-0.897811	-0.946135	-0.0283177	-0.532268	Cluster_C	#N/A	#N/A
Wdr83_67836	#N/A	#N/A	#N/A	#N/A	#N/A	#N/A	#N/A	#N/A	#N/A	#N/A	-0.605856	2.06868	0.365781	-0.143896	-0.894693	-0.914658	-0.464059	0.588701	Cluster_C	#N/A	#N/A
Zc3h18_76014	#N/A	#N/A	#N/A	#N/A	#N/A	#N/A	#N/A	#N/A	#N/A	#N/A	-0.613343	1.56443	-0.626308	1.32197	-0.99914	-0.809277	-0.34941	0.511077	Cluster_C	#N/A	#N/A
5830433I10Rik_108168347	#N/A	#N/A	#N/A	#N/A	#N/A	#N/A	#N/A	#N/A	#N/A	#N/A	-0.496749	2.25109	0.64714	-0.442129	-0.216034	-0.49266	-0.632572	-0.618087	Cluster_C	#N/A	#N/A
Mmgt2_216829	#N/A	#N/A	#N/A	#N/A	#N/A	#N/A	#N/A	#N/A	#N/A	#N/A	-0.559307	2.37827	-0.122954	0.226358	-0.42094	-0.386456	-0.648378	-0.466594	Cluster_C	#N/A	#N/A
Mcts1_68995	#N/A	#N/A	#N/A	#N/A	#N/A	#N/A	#N/A	#N/A	#N/A	#N/A	-0.195313	2.05881	0.764027	-0.794517	-0.0644882	-0.330903	-1.14374	-0.293874	Cluster_C	#N/A	#N/A
Bcl2l12_75736	#N/A	#N/A	#N/A	#N/A	#N/A	#N/A	#N/A	#N/A	#N/A	#N/A	0.166014	1.58297	-0.555654	-0.0817507	-0.74814	-0.667432	1.39696	-1.09296	Cluster_C	#N/A	#N/A
Cnr2_12802	#N/A	#N/A	#N/A	#N/A	#N/A	#N/A	#N/A	#N/A	#N/A	#N/A	-0.650505	2.26051	0.272915	-0.227688	-0.0928252	-0.212179	-0.24187	-1.10836	Cluster_C	#N/A	#N/A
Gm48551_117934533	#N/A	#N/A	#N/A	#N/A	#N/A	#N/A	#N/A	#N/A	#N/A	#N/A	-0.224158	2.42122	-0.316115	-0.0796029	-0.41655	-0.128063	-0.600146	-0.656583	Cluster_C	#N/A	#N/A
Gm5866_545750	#N/A	#N/A	#N/A	#N/A	#N/A	#N/A	#N/A	#N/A	#N/A	#N/A	-0.579564	2.28562	0.348393	-0.314969	-0.593707	0.099967	-0.421567	-0.824173	Cluster_C	#N/A	#N/A
Supt4b_100041294	#N/A	#N/A	#N/A	#N/A	#N/A	#N/A	#N/A	#N/A	#N/A	#N/A	-0.049843	2.39357	-0.162584	-0.35425	-0.0949134	-0.321864	-0.635904	-0.774215	Cluster_C	#N/A	#N/A
Tmem86b_68255	#N/A	#N/A	#N/A	#N/A	#N/A	#N/A	#N/A	#N/A	#N/A	#N/A	-0.766967	2.05511	-0.0519172	-0.349363	0.268013	0.624101	-0.789913	-0.989062	Cluster_C	#N/A	#N/A
Gm46766_108168795	#N/A	#N/A	#N/A	#N/A	#N/A	#N/A	#N/A	#N/A	#N/A	#N/A	0.0665169	2.15608	-0.41352	0.277075	-1.10964	0.238233	-0.798753	-0.415992	Cluster_C	#N/A	#N/A
Plod1_18822	#N/A	#N/A	#N/A	#N/A	#N/A	#N/A	#N/A	#N/A	#N/A	#N/A	-0.659357	2.07837	0.492389	-0.684192	-0.679807	0.61863	-0.51085	-0.655182	Cluster_C	#N/A	#N/A
Tmem167b_67495	#N/A	#N/A	#N/A	#N/A	#N/A	#N/A	#N/A	#N/A	#N/A	#N/A	-0.240566	1.55073	0.824732	-1.04155	-1.45485	0.115451	-0.430221	0.676269	Cluster_C	#N/A	#N/A
Ctsd_13033	#N/A	#N/A	#N/A	#N/A	#N/A	#N/A	#N/A	#N/A	#N/A	#N/A	0.395858	1.66287	-0.199705	0.144889	-1.34659	0.0975126	-1.35455	0.599724	Cluster_C	#N/A	#N/A
Abhd17b_226016	#N/A	#N/A	#N/A	#N/A	#N/A	#N/A	#N/A	#N/A	#N/A	#N/A	-1.04502	1.98142	0.422848	0.00808363	-0.949084	-0.806702	0.490933	-0.102479	Cluster_C	#N/A	#N/A
Gm30455_115489503	#N/A	#N/A	#N/A	#N/A	#N/A	#N/A	#N/A	#N/A	#N/A	#N/A	-1.32214	1.37786	1.29802	0.0197247	0.300983	-0.488016	-0.0294593	-1.15697	Cluster_C	#N/A	#N/A
Hypk_67693	#N/A	#N/A	#N/A	#N/A	#N/A	#N/A	#N/A	#N/A	#N/A	#N/A	-1.38456	1.03657	-0.219307	-0.165875	0.162836	-1.23645	1.51387	0.292908	Cluster_C	#N/A	#N/A
Ramp1_51801	#N/A	#N/A	#N/A	#N/A	#N/A	#N/A	#N/A	#N/A	#N/A	#N/A	-0.685296	2.25877	0.46165	-0.289573	-0.861825	-0.2803	-0.0487317	-0.554691	Cluster_C	#N/A	#N/A
Zfp276_57247	#N/A	#N/A	#N/A	#N/A	#N/A	#N/A	#N/A	#N/A	#N/A	#N/A	0.454976	2.06461	-0.487897	-0.603417	-0.805129	-0.809097	0.644358	-0.45841	Cluster_C	#N/A	#N/A
Zmynd12_332934	#N/A	#N/A	#N/A	#N/A	#N/A	#N/A	#N/A	#N/A	#N/A	#N/A	-0.860299	1.74002	0.139616	0.215911	-1.06949	-0.472748	1.08936	-0.782371	Cluster_C	#N/A	#N/A
Eral1_57837	#N/A	#N/A	#N/A	#N/A	#N/A	#N/A	#N/A	#N/A	#N/A	#N/A	-0.384447	2.36952	-0.0550394	-0.644739	-0.691667	-0.545939	-0.167479	0.119789	Cluster_C	#N/A	#N/A
Chtf8_214987	#N/A	#N/A	#N/A	#N/A	#N/A	#N/A	#N/A	#N/A	#N/A	#N/A	-0.351658	2.047	-0.633182	-0.682616	-0.187721	-1.0079	-0.0583994	0.874476	Cluster_C	#N/A	#N/A
Derpc_116621581	#N/A	#N/A	#N/A	#N/A	#N/A	#N/A	#N/A	#N/A	#N/A	#N/A	-0.351658	2.047	-0.633182	-0.682616	-0.187721	-1.0079	-0.0583994	0.874476	Cluster_C	#N/A	#N/A
Kcnd1_16506	#N/A	#N/A	#N/A	#N/A	#N/A	#N/A	#N/A	#N/A	#N/A	#N/A	-0.367165	2.35723	-0.609981	0.302188	-0.160798	-0.620485	-0.331122	-0.56987	Cluster_C	#N/A	#N/A
Maff_17133	#N/A	#N/A	#N/A	#N/A	#N/A	#N/A	#N/A	#N/A	#N/A	#N/A	-1.16569	1.47748	0.232742	-0.487217	0.528999	-0.548282	1.11797	-1.156	Cluster_C	#N/A	#N/A
Cgas_214763	#N/A	#N/A	#N/A	#N/A	#N/A	#N/A	#N/A	#N/A	#N/A	#N/A	-0.329381	1.72684	-0.930625	1.01781	-0.441171	-0.704964	-0.962548	0.624038	Cluster_C	#N/A	#N/A
Csrnp2_207785	#N/A	#N/A	#N/A	#N/A	#N/A	#N/A	#N/A	#N/A	#N/A	#N/A	-0.344047	2.26651	-0.571078	-0.593971	0.567063	-0.115573	-0.606359	-0.602542	Cluster_C	#N/A	#N/A
Grn_14824	#N/A	#N/A	#N/A	#N/A	#N/A	#N/A	#N/A	#N/A	#N/A	#N/A	0.0540234	1.89109	-0.623182	-0.882331	0.999364	-0.669954	-0.889853	0.120846	Cluster_C	#N/A	#N/A
Gm11212_435786	#N/A	#N/A	#N/A	#N/A	#N/A	#N/A	#N/A	#N/A	#N/A	#N/A	-0.357368	2.32362	-0.356492	-0.550557	0.488164	-0.450432	-0.554386	-0.542545	Cluster_C	#N/A	#N/A
Nfatc3_18021	#N/A	#N/A	#N/A	#N/A	#N/A	#N/A	#N/A	#N/A	#N/A	#N/A	-0.220333	1.69548	-0.49464	-0.267481	-0.337059	0.898893	0.369141	-1.644	Cluster_C	#N/A	#N/A
1700094J05Rik_67523	#N/A	#N/A	#N/A	#N/A	#N/A	#N/A	#N/A	#N/A	#N/A	#N/A	0.84489	1.5222	0.743678	-0.93204	0.460397	-0.805767	-0.864223	-0.969131	Cluster_C	#N/A	#N/A
Cd27_21940	#N/A	#N/A	#N/A	#N/A	#N/A	#N/A	#N/A	#N/A	#N/A	#N/A	0.962237	1.3448	0.290922	-0.769735	-0.0465278	-0.401169	0.421589	-1.80212	Cluster_C	#N/A	#N/A
E130112N10Rik_78668	#N/A	#N/A	#N/A	#N/A	#N/A	#N/A	#N/A	#N/A	#N/A	#N/A	0.912901	1.34168	0.330533	-0.790884	-0.0397747	-0.396388	0.450322	-1.80839	Cluster_C	#N/A	#N/A
Snhg5_72655	#N/A	#N/A	#N/A	#N/A	#N/A	#N/A	#N/A	#N/A	#N/A	#N/A	0.193316	0.64172	1.42984	-0.534654	0.605015	-0.944858	0.303602	-1.69398	Cluster_C	#N/A	#N/A
Tpd52l1_21987	#N/A	#N/A	#N/A	#N/A	#N/A	#N/A	#N/A	#N/A	#N/A	#N/A	0.228236	2.27471	-0.366884	-0.407515	0.143025	-0.228907	-0.661772	-0.98089	Cluster_C	#N/A	#N/A
Ypel3_66090	#N/A	#N/A	#N/A	#N/A	#N/A	#N/A	#N/A	#N/A	#N/A	#N/A	-0.0884658	2.22667	-0.258731	-0.809048	-0.064083	-0.0595666	0.181117	-1.12789	Cluster_C	#N/A	#N/A
Cd3d_12500	#N/A	#N/A	#N/A	#N/A	#N/A	#N/A	#N/A	#N/A	#N/A	#N/A	-0.142608	1.54119	1.34601	-0.00574976	0.106682	-0.716137	-1.08959	-1.0398	Cluster_C	#N/A	#N/A
Dzip1_66573	#N/A	#N/A	#N/A	#N/A	#N/A	#N/A	#N/A	#N/A	#N/A	#N/A	0.284362	0.892402	0.664493	-0.773386	0.908925	-1.30643	0.743121	-1.41348	Cluster_C	#N/A	#N/A
Gm36572_102640534	#N/A	#N/A	#N/A	#N/A	#N/A	#N/A	#N/A	#N/A	#N/A	#N/A	-0.203142	2.3514	-0.45049	0.212313	-0.0645498	-0.447866	-0.708184	-0.689478	Cluster_C	#N/A	#N/A
Il16_16170	#N/A	#N/A	#N/A	#N/A	#N/A	#N/A	#N/A	#N/A	#N/A	#N/A	0.555514	1.57358	0.533093	-0.553636	0.72032	-1.26294	-0.40574	-1.16019	Cluster_C	#N/A	#N/A
D430042O09Rik_233865	#N/A	#N/A	#N/A	#N/A	#N/A	#N/A	#N/A	#N/A	#N/A	#N/A	-0.782754	2.33047	-0.0380643	-0.0183319	-0.579595	-0.333203	-0.701643	0.12312	Cluster_C	#N/A	#N/A
Gm32497_102635066	#N/A	#N/A	#N/A	#N/A	#N/A	#N/A	#N/A	#N/A	#N/A	#N/A	-0.35322	2.44117	-0.41002	-0.449033	-0.450841	0.0464761	-0.432806	-0.391723	Cluster_C	#N/A	#N/A
Gm39804_105244137	#N/A	#N/A	#N/A	#N/A	#N/A	#N/A	#N/A	#N/A	#N/A	#N/A	-0.782083	2.39797	-0.268058	-0.459085	-0.468663	-0.218591	-0.284805	0.0833179	Cluster_C	#N/A	#N/A
Gm7785_102639127	#N/A	#N/A	#N/A	#N/A	#N/A	#N/A	#N/A	#N/A	#N/A	#N/A	-0.977681	1.65626	-0.0122179	-0.476892	-0.156392	-0.828222	1.40921	-0.614067	Cluster_C	#N/A	#N/A
Mindy3_66960	#N/A	#N/A	#N/A	#N/A	#N/A	#N/A	#N/A	#N/A	#N/A	#N/A	-1.09045	1.97201	0.841465	0.211777	-0.642026	-0.675612	-0.0739865	-0.543178	Cluster_C	#N/A	#N/A
Mvb12b_72543	#N/A	#N/A	#N/A	#N/A	#N/A	#N/A	#N/A	#N/A	#N/A	#N/A	-1.37317	1.84992	-0.0428153	0.0907675	-0.423086	-0.460751	0.962615	-0.603484	Cluster_C	#N/A	#N/A
Snora57_118027464	#N/A	#N/A	#N/A	#N/A	#N/A	#N/A	#N/A	#N/A	#N/A	#N/A	-0.373232	2.47442	-0.360866	-0.362693	-0.365674	-0.344105	-0.356791	-0.311057	Cluster_C	#N/A	#N/A
Zfp330_30932	#N/A	#N/A	#N/A	#N/A	#N/A	#N/A	#N/A	#N/A	#N/A	#N/A	-1.03116	1.94156	-0.415768	1.02543	-0.639797	-0.642665	-0.333409	0.0958065	Cluster_C	#N/A	#N/A
Zfp46_22704	#N/A	#N/A	#N/A	#N/A	#N/A	#N/A	#N/A	#N/A	#N/A	#N/A	-0.51705	2.41115	-0.521346	-0.242438	-0.438597	0.160727	-0.484898	-0.367551	Cluster_C	#N/A	#N/A
Cradd_12905	#N/A	#N/A	#N/A	#N/A	#N/A	#N/A	#N/A	#N/A	#N/A	#N/A	-1.02182	1.7272	0.171821	-0.178138	-0.91567	0.700616	0.613845	-1.09786	Cluster_C	#N/A	#N/A
Gde1_56209	#N/A	#N/A	#N/A	#N/A	#N/A	#N/A	#N/A	#N/A	#N/A	#N/A	-0.577575	2.2842	-0.670584	0.40876	-0.348629	0.0876387	-0.559279	-0.624534	Cluster_C	#N/A	#N/A
Kyat1_70266	#N/A	#N/A	#N/A	#N/A	#N/A	#N/A	#N/A	#N/A	#N/A	#N/A	-0.537161	2.25432	-0.370758	-0.52059	-0.495019	0.677846	-0.441677	-0.566957	Cluster_C	#N/A	#N/A
Med18_67219	#N/A	#N/A	#N/A	#N/A	#N/A	#N/A	#N/A	#N/A	#N/A	#N/A	-0.661722	2.30355	0.435422	-0.460459	-0.409326	-0.635384	-0.0418655	-0.530221	Cluster_C	#N/A	#N/A
Nupl1_71844	#N/A	#N/A	#N/A	#N/A	#N/A	#N/A	#N/A	#N/A	#N/A	#N/A	-0.932411	1.6969	-0.0285827	-0.729629	-1.12693	-0.436609	0.628937	0.92833	Cluster_C	#N/A	#N/A
Tnip2_231130	#N/A	#N/A	#N/A	#N/A	#N/A	#N/A	#N/A	#N/A	#N/A	#N/A	-0.567524	2.00288	-0.591469	-0.196649	-1.19384	-0.393927	0.827435	0.113089	Cluster_C	#N/A	#N/A
Xxylt1_268880	#N/A	#N/A	#N/A	#N/A	#N/A	#N/A	#N/A	#N/A	#N/A	#N/A	-0.699851	2.23243	-0.335703	-0.0653984	-0.769715	-0.160094	-0.721752	0.520089	Cluster_C	#N/A	#N/A
Slfn1_20555	#N/A	#N/A	#N/A	#N/A	#N/A	#N/A	#N/A	#N/A	#N/A	#N/A	0.665853	1.60907	-0.654009	-1.27693	0.324995	0.405415	0.191547	-1.26594	Cluster_C	#N/A	#N/A
Vps29_56433	#N/A	#N/A	#N/A	#N/A	#N/A	#N/A	#N/A	#N/A	#N/A	#N/A	0.569044	1.70307	-1.30587	-0.954087	-0.197389	0.852629	-0.0408498	-0.626542	Cluster_C	#N/A	#N/A
Gm16214_102640140	#N/A	#N/A	#N/A	#N/A	#N/A	#N/A	#N/A	#N/A	#N/A	#N/A	0.355789	1.71637	-0.0900362	-1.22259	0.565316	-0.643546	0.51341	-1.19471	Cluster_C	#N/A	#N/A
Mterf1b_208595	-0.52973	-0.31596	-0.64063	1.48632	Cluster_11	-0.72274	-0.912502	0.425206	1.21004	Cluster_3'	-0.598	2.42129	-0.368164	-0.0153743	-0.073015	-0.417815	-0.391263	-0.557658	Cluster_C	#N/A	#N/A
9330175E14Rik_320377	0.0226384	-0.52895	-0.885159	1.39147	Cluster_11	-0.366717	-0.428748	1.48523	-0.689767	Cluster_5'	-0.391119	2.30684	-0.393139	0.522303	-0.577405	-0.590629	-0.563916	-0.312932	Cluster_C	#N/A	#N/A
Ptprcap_19265	-0.59559	0.131755	-0.890656	1.35449	Cluster_11	0.0728758	-0.530034	1.37078	-0.913624	Cluster_5'	-0.538523	1.68197	0.251324	0.766173	-1.02105	-1.38459	-0.224948	0.469647	Cluster_C	#N/A	#N/A
Gm32276_102634773	-0.248745	-0.154554	-0.9885	1.3918	Cluster_11	-0.471252	0.792706	0.863449	-1.1849	Cluster_8'	-0.38939	2.08471	0.519545	0.00740611	-1.14421	-0.130729	0.00453712	-0.951867	Cluster_C	#N/A	#N/A
Gpr25_383563	-0.726893	-0.687842	0.00105128	1.41368	Cluster_11	#N/A	#N/A	#N/A	#N/A	#N/A	-0.408642	2.45949	-0.391017	-0.408618	-0.348555	-0.0833799	-0.409255	-0.410024	Cluster_C	#N/A	#N/A
Nat8f4_75541	-0.728454	0.0249804	-0.702136	1.40561	Cluster_11	#N/A	#N/A	#N/A	#N/A	#N/A	-0.848396	2.05822	-0.860027	-0.725645	-0.539856	0.00523293	0.644716	0.265756	Cluster_C	#N/A	#N/A
Saal1_78935	-0.8568	0.150478	-0.645288	1.35161	Cluster_11	#N/A	#N/A	#N/A	#N/A	#N/A	-0.722497	2.34029	-0.0164075	-0.268923	-0.502405	-0.64693	-0.438507	0.255374	Cluster_C	#N/A	#N/A
Atg14_100504663	0.0173404	-0.701209	-0.724407	1.40828	Cluster_11	#N/A	#N/A	#N/A	#N/A	#N/A	0.0710382	1.35248	0.614105	-0.65855	1.05898	-1.37356	0.0923556	-1.15685	Cluster_C	#N/A	#N/A
Gm27042_102636239	-0.547485	-0.398381	-0.550351	1.49622	Cluster_11	#N/A	#N/A	#N/A	#N/A	#N/A	-0.469039	2.45196	-0.177789	-0.469517	-0.463258	-0.198858	-0.468807	-0.204693	Cluster_C	#N/A	#N/A
Gm7741_665667	-0.221913	-0.441	-0.79472	1.45763	Cluster_11	#N/A	#N/A	#N/A	#N/A	#N/A	-0.257662	1.85098	-1.14368	-0.0405	0.060005	-1.29676	0.122112	0.705513	Cluster_C	#N/A	#N/A
Grhpr_76238	-0.65025	0.212898	-0.885002	1.32235	Cluster_11	#N/A	#N/A	#N/A	#N/A	#N/A	-0.799815	1.81821	0.23862	-0.315957	-0.643012	-0.846784	-0.624681	1.17342	Cluster_C	#N/A	#N/A
Htatip2_53415	0.414774	-0.715911	-0.914817	1.21595	Cluster_11	#N/A	#N/A	#N/A	#N/A	#N/A	-0.331217	2.45239	-0.0921297	-0.496838	-0.329545	-0.446724	-0.493802	-0.262139	Cluster_C	#N/A	#N/A
Ifnar2_15976	-0.31322	-0.351072	-0.798783	1.46307	Cluster_11	#N/A	#N/A	#N/A	#N/A	#N/A	-0.660998	1.40172	0.45049	-0.534271	-0.0348933	-1.00548	1.42139	-1.03795	Cluster_C	#N/A	#N/A
Map3k12_26404	-0.628547	0.108031	-0.848297	1.36881	Cluster_11	#N/A	#N/A	#N/A	#N/A	#N/A	-0.630717	1.66116	0.0599114	0.784025	-0.381936	-1.17413	0.748959	-1.06727	Cluster_C	#N/A	#N/A
Zfp445_235682	0.13749	-0.508541	-0.966352	1.3374	Cluster_11	#N/A	#N/A	#N/A	#N/A	#N/A	-0.520172	2.4052	-0.586651	0.0321909	-0.0567311	-0.376934	-0.287626	-0.609275	Cluster_C	#N/A	#N/A
Enoph1_67870	-0.486974	-0.20117	-0.770741	1.45888	Cluster_11	#N/A	#N/A	#N/A	#N/A	#N/A	-0.542056	2.07629	-0.220956	0.266955	-0.883691	-1.11625	-0.073086	0.492793	Cluster_C	#N/A	#N/A
Pou2f2_18987	-0.973784	0.858057	-0.751082	0.86681	Cluster_2	0.847891	-0.647263	0.859375	-1.06	Cluster_7'	0.567844	1.43821	1.33091	-0.825445	-0.57209	-0.482235	-0.211446	-1.24575	Cluster_C	#N/A	#N/A
Entpd7_93685	-0.676086	0.539605	-0.990632	1.12711	Cluster_2	0.532112	-1.08965	1.10765	-0.550114	Cluster_7'	-1.69921	1.59335	0.173632	-0.196159	-0.759103	0.0136504	0.959921	-0.0860845	Cluster_C	#N/A	#N/A
Homer3_26558	-0.676275	0.893733	-1.03616	0.8187	Cluster_2	0.886766	-1.05222	0.821913	-0.656462	Cluster_7'	-1.33261	1.79612	0.706429	-0.372087	-0.512717	0.0697117	-0.895037	0.540189	Cluster_C	#N/A	#N/A
Anp32e_66471	-0.965297	0.495215	-0.690291	1.16037	Cluster_2	#N/A	#N/A	#N/A	#N/A	#N/A	-0.627905	1.5142	-0.847423	1.35846	-0.173925	-0.930068	0.490159	-0.783495	Cluster_C	#N/A	#N/A
Cntln_338349	-0.84399	0.912906	-0.886488	0.817571	Cluster_2	#N/A	#N/A	#N/A	#N/A	#N/A	1.09742	1.85144	-1.14273	-0.29806	0.0683763	-0.574239	-0.762396	-0.239801	Cluster_C	#N/A	#N/A
Gins4_109145	-1.19258	0.418131	-0.355422	1.12987	Cluster_2	#N/A	#N/A	#N/A	#N/A	#N/A	-0.2548	2.45673	-0.338226	-0.315092	-0.258126	-0.224754	-0.512042	-0.553685	Cluster_C	#N/A	#N/A
Gm52822_115490202	-1.08997	1.02119	-0.584792	0.653566	Cluster_2	#N/A	#N/A	#N/A	#N/A	#N/A	-0.663663	1.90383	-0.340106	-0.831402	0.566103	-0.631778	0.837692	-0.840677	Cluster_C	#N/A	#N/A
Gm30693_102632687	-0.791904	0.761984	-0.931566	0.961485	Cluster_2	#N/A	#N/A	#N/A	#N/A	#N/A	0.754355	1.68354	-0.475139	-1.08441	0.899106	-0.793926	-0.860918	-0.122606	Cluster_C	#N/A	#N/A
Nudt13_67725	-0.153302	0.514535	-1.33094	0.969711	Cluster_2	#N/A	#N/A	#N/A	#N/A	#N/A	0.214752	2.36921	-0.54678	-0.138058	-0.595059	-0.18171	-0.50756	-0.614794	Cluster_C	#N/A	#N/A
Dcaf15_212123	-0.747752	0.352041	-0.860124	1.25583	Cluster_2	#N/A	#N/A	#N/A	#N/A	#N/A	0.0983921	2.24295	-0.626892	-0.501662	0.427518	-0.942151	-0.330485	-0.367673	Cluster_C	#N/A	#N/A
Mettl27_79565	-0.560324	0.851801	-1.12502	0.833545	Cluster_2	#N/A	#N/A	#N/A	#N/A	#N/A	0.54949	1.38983	1.24734	-0.782115	0.323735	-0.941007	-0.818113	-0.969159	Cluster_C	#N/A	#N/A
Coa5_76178	-1.14416	1.24239	0.217838	-0.31607	Cluster_3	1.0804	0.287229	-0.045452	-1.32218	Cluster_10'	0.390407	2.14444	0.420012	-0.308835	-0.961725	-0.485935	-0.3777	-0.820661	Cluster_C	#N/A	#N/A
Uqcrc2_67003	-0.760189	1.429	-0.614061	-0.0547507	Cluster_3	1.16723	-0.324062	0.345589	-1.18875	Cluster_7'	0.0348085	2.0933	-0.914301	-0.0206125	-1.19981	-0.421452	0.403391	0.0246756	Cluster_C	#N/A	#N/A
Cenpo_52504	-0.826397	1.43091	-0.510624	-0.0938922	Cluster_3	#N/A	#N/A	#N/A	#N/A	#N/A	-0.614963	1.64616	-0.194536	-1.07756	0.2781	-0.865939	-0.463819	1.29255	Cluster_C	#N/A	#N/A
Cep72_74470	-0.947056	1.38986	-0.412902	-0.0298986	Cluster_3	#N/A	#N/A	#N/A	#N/A	#N/A	0.826994	0.692353	1.10795	-0.298284	-0.747084	-1.12003	0.909423	-1.37133	Cluster_C	#N/A	#N/A
Gm51668_115487158	-1.15646	1.25299	-0.257958	0.16143	Cluster_3	#N/A	#N/A	#N/A	#N/A	#N/A	-0.480597	2.38926	-0.211725	-0.654317	-0.0845541	-0.617129	-0.436365	0.095429	Cluster_C	#N/A	#N/A
Zfp831_100043757	-1.14864	1.26505	-0.2499	0.133496	Cluster_3	#N/A	#N/A	#N/A	#N/A	#N/A	-0.113754	0.94766	0.756057	0.392863	0.631411	-1.3384	0.448167	-1.724	Cluster_C	#N/A	#N/A
Glipr2_384009	-1.481	0.584947	0.625546	0.270506	Cluster_4	#N/A	#N/A	#N/A	#N/A	#N/A	-0.661877	2.13124	0.755526	-0.626419	-0.755597	-0.186039	0.0145418	-0.671379	Cluster_C	#N/A	#N/A
Oas3_246727	-0.884768	0.956065	0.770758	-0.842055	Cluster_4	#N/A	#N/A	#N/A	#N/A	#N/A	-0.488302	2.25836	-0.576	-0.0517909	0.129033	-0.368043	-1.07085	0.167595	Cluster_C	#N/A	#N/A
Dnajb1_81489	0.374377	-0.663477	1.23493	-0.945828	Cluster_5	0.904312	0.801959	-0.648928	-1.05734	Cluster_10'	-0.278853	1.76087	1.22584	0.23771	-0.992009	-0.675268	-0.690701	-0.587585	Cluster_C	#N/A	#N/A
Mtmr3_74302	0.292192	-0.911525	1.28228	-0.662948	Cluster_5	#N/A	#N/A	#N/A	#N/A	#N/A	-0.0156109	1.32415	-0.285206	-0.761223	-0.620401	-1.46395	0.465455	1.35679	Cluster_C	#N/A	#N/A
Slk_20874	0.345823	-0.780134	1.26058	-0.826272	Cluster_5	#N/A	#N/A	#N/A	#N/A	#N/A	-0.6296	2.29913	-0.0268568	-0.0733936	-0.585898	-0.967175	-0.135901	0.119696	Cluster_C	#N/A	#N/A
Acot2_171210	-0.0100255	-0.699199	1.41751	-0.708289	Cluster_5	#N/A	#N/A	#N/A	#N/A	#N/A	-0.603976	1.46243	-0.390539	0.788469	-0.135499	-1.11754	-1.10961	1.10627	Cluster_C	#N/A	#N/A
Gm39712_105244024	0.640085	-0.496311	1.00831	-1.15208	Cluster_5	#N/A	#N/A	#N/A	#N/A	#N/A	-0.308053	2.47403	-0.359782	-0.388956	-0.336399	-0.37962	-0.335762	-0.365454	Cluster_C	#N/A	#N/A
Xlr4b_27083	0.336372	-0.68794	1.26017	-0.908603	Cluster_5	#N/A	#N/A	#N/A	#N/A	#N/A	-0.377089	2.00487	-1.07589	-0.440997	0.0510988	0.8591	-0.175637	-0.845451	Cluster_C	#N/A	#N/A
Mxi1_17859	-0.0670004	-0.677704	1.43512	-0.690412	Cluster_5	#N/A	#N/A	#N/A	#N/A	#N/A	-0.340702	2.31374	-0.151431	0.432576	-0.5946	-0.466981	-0.458959	-0.73364	Cluster_C	#N/A	#N/A
Stx6_58244	-0.175791	-0.736286	1.45879	-0.546717	Cluster_5	#N/A	#N/A	#N/A	#N/A	#N/A	0.231301	2.35983	-0.22205	-0.509165	-0.366175	-0.701084	-0.141976	-0.650681	Cluster_C	#N/A	#N/A
Gm2885_102640250	1.22018	0.415738	-0.828028	-0.807891	Cluster_6	-0.614951	1.39457	-0.821723	0.0421015	Cluster_1'	-0.212528	2.23859	-0.561932	-0.458311	-0.486905	-0.62372	-0.574546	0.679351	Cluster_C	#N/A	#N/A
Polr3g_67486	1.49755	-0.548569	-0.41908	-0.529899	Cluster_6	#N/A	#N/A	#N/A	#N/A	#N/A	-1.05595	1.75107	0.291103	-0.427825	0.0101438	-1.4603	0.547726	0.344042	Cluster_C	#N/A	#N/A
Sec23a_20334	1.39876	-0.94344	-0.0699931	-0.385331	Cluster_6	#N/A	#N/A	#N/A	#N/A	#N/A	0.193027	2.29877	-0.31707	0.260941	-0.58504	-0.74719	-0.536923	-0.566512	Cluster_C	#N/A	#N/A
Slc39a8_67547	0.875395	-0.280165	-1.29211	0.69688	Cluster_6	#N/A	#N/A	#N/A	#N/A	#N/A	-1.2991	0.950599	0.976699	-0.598671	0.838294	-1.48282	0.253887	0.361113	Cluster_C	#N/A	#N/A
Alkbh2_231642	1.3386	-0.27829	-1.06334	0.00303155	Cluster_6	#N/A	#N/A	#N/A	#N/A	#N/A	1.24647	1.82482	-0.686219	-0.513744	0.148077	-0.660365	-0.684047	-0.674985	Cluster_C	#N/A	#N/A
Ncaph2_52683	0.587769	0.314952	-1.48767	0.58495	Cluster_6	#N/A	#N/A	#N/A	#N/A	#N/A	-0.553804	2.19527	0.203739	0.550046	-0.513881	-0.805997	-0.675745	-0.399628	Cluster_C	#N/A	#N/A
Gm4876_232599	1.39555	-0.743014	0.0528608	-0.705395	Cluster_7	-0.353297	1.44708	-0.244428	-0.849354	Cluster_1'	-0.526677	1.97376	1.09394	-0.563102	-0.967273	-0.493451	-0.268696	-0.248509	Cluster_C	#N/A	#N/A
LOC115488614_115488614	1.32683	-0.697881	0.21217	-0.841116	Cluster_7	1.16614	0.449657	-1.06531	-0.550486	Cluster_10'	-0.818459	2.18575	-0.796725	0.107847	-0.884078	-0.00370875	-0.121919	0.331295	Cluster_C	#N/A	#N/A
Tes_21753	1.35118	-0.774689	0.163427	-0.739914	Cluster_7	#N/A	#N/A	#N/A	#N/A	#N/A	-0.573898	2.11743	0.877832	-0.632947	-0.831252	-0.426238	-0.231471	-0.299457	Cluster_C	#N/A	#N/A
Crbn_58799	0.971473	-0.804229	0.751684	-0.918928	Cluster_7	#N/A	#N/A	#N/A	#N/A	#N/A	-0.0936123	2.14396	0.485931	-0.284957	-0.511229	-1.00543	0.149997	-0.884652	Cluster_C	#N/A	#N/A
Il1rl2_107527	0.718752	-0.803703	1.00004	-0.915086	Cluster_7	#N/A	#N/A	#N/A	#N/A	#N/A	-0.617757	2.13099	-0.640748	-0.664337	0.216793	-0.447503	0.710501	-0.687945	Cluster_C	#N/A	#N/A
Gm40814_105245342	1.02173	-0.257852	0.511886	-1.27576	Cluster_7	#N/A	#N/A	#N/A	#N/A	#N/A	0.158245	1.52816	1.09781	-0.258902	-0.823919	-1.45919	-0.635912	0.393717	Cluster_C	#N/A	#N/A
Gm52236_115488624	0.688241	-0.343358	0.911292	-1.25618	Cluster_7	#N/A	#N/A	#N/A	#N/A	#N/A	-0.050302	1.37328	1.45616	-0.299425	-0.690143	-1.38962	-0.655051	0.255094	Cluster_C	#N/A	#N/A
Gm52512_115489454	0.678536	-0.389141	0.938419	-1.22781	Cluster_7	#N/A	#N/A	#N/A	#N/A	#N/A	-0.0700086	1.57765	1.27296	-0.298595	-0.684805	-1.37813	-0.622161	0.203085	Cluster_C	#N/A	#N/A
LOC115486295_115486295	0.763038	-0.330741	0.836217	-1.26851	Cluster_7	#N/A	#N/A	#N/A	#N/A	#N/A	-0.0463528	1.37773	1.29643	-0.313451	-0.726282	-1.41632	-0.707387	0.535633	Cluster_C	#N/A	#N/A
Zdhhc3_69035	0.23048	0.435934	0.792579	-1.45899	Cluster_7	#N/A	#N/A	#N/A	#N/A	#N/A	-0.970205	1.49792	0.65926	-0.356039	-0.575594	-1.41723	0.926418	0.235465	Cluster_C	#N/A	#N/A
Gm23042_115486566	-0.814693	0.399299	1.23009	-0.814693	Cluster_8	0.906339	0.824751	-0.865545	-0.865545	Cluster_10'	-0.328632	2.47468	-0.35268	-0.360512	-0.363918	-0.363918	-0.341828	-0.363188	Cluster_C	#N/A	#N/A
Arf4_11843	-0.14232	-0.397317	1.4266	-0.886961	Cluster_8	1.32746	-1.07377	-0.289161	0.0354647	Cluster_2'	-1.41388	1.2463	0.0508051	1.32564	-0.35118	-1.22158	0.127302	0.236589	Cluster_C	#N/A	#N/A
Puf60_67959	-0.0688176	-0.407219	1.40338	-0.927342	Cluster_8	0.83487	0.20557	-1.44744	0.407	Cluster_2'	-0.203712	1.80164	1.01346	-0.427934	-0.13884	-1.38014	-0.75505	0.0905796	Cluster_C	#N/A	#N/A
Prps2_110639	-0.526831	0.515185	1.11419	-1.10255	Cluster_8	0.442512	0.671179	-1.48785	0.374162	Cluster_4'	0.815846	1.16938	-0.0849078	-1.2005	0.437617	-0.812259	0.980739	-1.30592	Cluster_C	#N/A	#N/A
Bud13_215051	-0.0643295	0.130552	1.18685	-1.25308	Cluster_8	#N/A	#N/A	#N/A	#N/A	#N/A	0.000432866	1.92701	-0.945261	-0.354611	-0.245265	-0.656843	1.06949	-0.794955	Cluster_C	#N/A	#N/A
Gm41607_105246303	-0.381972	-0.46984	1.4914	-0.639588	Cluster_8	#N/A	#N/A	#N/A	#N/A	#N/A	-0.247416	2.44043	-0.459479	-0.505915	-0.419497	-0.474185	0.00543132	-0.339367	Cluster_C	#N/A	#N/A
Jak1_16451	-0.086353	-0.500861	1.42702	-0.83981	Cluster_8	#N/A	#N/A	#N/A	#N/A	#N/A	0.320744	2.00647	0.667664	-0.981864	-0.483028	-1.00458	-0.0616317	-0.46377	Cluster_C	#N/A	#N/A
Pde2a_207728	0.0305179	-0.412584	1.36488	-0.982818	Cluster_8	#N/A	#N/A	#N/A	#N/A	#N/A	-0.40692	2.16316	0.638877	0.079891	-0.723143	-0.2316	-0.695175	-0.825088	Cluster_C	#N/A	#N/A
Reps1_19707	-0.341127	-0.612236	1.49018	-0.536815	Cluster_8	#N/A	#N/A	#N/A	#N/A	#N/A	-1.72696	1.31124	0.494619	0.967368	-0.180409	-0.99887	0.264822	-0.131815	Cluster_C	#N/A	#N/A
Tfip11_54723	0.0806496	-0.172377	1.26233	-1.1706	Cluster_8	#N/A	#N/A	#N/A	#N/A	#N/A	0.366404	2.22278	-0.0144358	-0.0125976	-0.604242	-0.840594	-0.220481	-0.896834	Cluster_C	#N/A	#N/A
Gm30427_102632324	-0.466647	-0.484232	1.49908	-0.5482	Cluster_9	-0.525294	1.49804	-0.544866	-0.427875	Cluster_1'	-0.129252	2.45052	-0.510349	-0.410671	-0.489241	-0.238283	-0.452004	-0.220716	Cluster_C	#N/A	#N/A
Prag1_244418	-0.513002	-1.03433	1.25837	0.288964	Cluster_9	-1.48243	0.508362	0.673532	0.300537	Cluster_1'	0.62667	1.50697	0.64129	-0.932092	-0.0149156	-1.69222	0.234844	-0.370543	Cluster_C	#N/A	#N/A
Bicd2_76895	-1.19177	-0.405922	0.535586	1.0621	Cluster_9	-0.0132451	-0.198846	1.31803	-1.10593	Cluster_5'	0.239708	1.6869	0.437797	-0.322544	-1.4857	0.146147	-1.16538	0.463072	Cluster_C	#N/A	#N/A
Tnfrsf22_79202	-1.2771	-0.313201	0.738596	0.851704	Cluster_9	-0.0671684	-0.351906	1.38933	-0.970259	Cluster_5'	-0.263921	2.20502	0.226262	-0.711917	-0.569049	-0.595182	0.482778	-0.773993	Cluster_C	#N/A	#N/A
Uxs1_67883	-0.765708	-0.685039	1.39324	0.057511	Cluster_9	-0.614639	0.248226	1.29978	-0.933367	Cluster_6'	-0.600441	1.76096	-0.790733	0.0564645	-1.01558	-0.421438	1.27682	-0.266048	Cluster_C	#N/A	#N/A
Gm40106_105244512	-0.680634	-0.238923	1.47389	-0.554338	Cluster_9	#N/A	#N/A	#N/A	#N/A	#N/A	-0.672525	2.16754	-0.754371	-0.360957	0.221001	-0.769776	0.581736	-0.412652	Cluster_C	#N/A	#N/A
Gm52034_115488143	-0.694392	-0.700388	1.42353	-0.0287545	Cluster_9	#N/A	#N/A	#N/A	#N/A	#N/A	-0.5978	2.34091	0.0376868	-0.546024	-0.464239	-0.465022	0.285854	-0.59137	Cluster_C	#N/A	#N/A
Fanca_14087	-0.704142	-0.186241	1.4633	-0.572922	Cluster_9	#N/A	#N/A	#N/A	#N/A	#N/A	0.318052	1.9213	0.61901	0.267964	-0.365334	-1.14767	-0.821593	-0.791732	Cluster_C	#N/A	#N/A
Ncbp2_68092	-0.609929	-0.367598	1.49253	-0.514999	Cluster_9	#N/A	#N/A	#N/A	#N/A	#N/A	-0.745905	2.01488	-0.5747	-0.459098	-0.511596	-0.600868	1.08488	-0.207592	Cluster_C	#N/A	#N/A
Gm13552_100038999	-0.903144	-0.503532	1.38942	0.0172564	Cluster_9	#N/A	#N/A	#N/A	#N/A	#N/A	-0.124894	2.28974	-0.46162	0.469831	-0.43355	-0.794892	-0.616675	-0.327941	Cluster_C	#N/A	#N/A
Gm46781_108168823	-0.967162	-0.716325	0.582502	1.10098	Cluster_9	#N/A	#N/A	#N/A	#N/A	#N/A	-0.535846	2.4172	-0.364175	-0.253037	-0.524927	-0.596915	-0.196444	0.0541464	Cluster_C	#N/A	#N/A
Gna11_14672	-0.873175	-0.09685	1.42249	-0.45246	Cluster_9	#N/A	#N/A	#N/A	#N/A	#N/A	-0.0588253	1.69998	0.228093	-0.0192217	-1.7612	-0.73431	0.00270698	0.642774	Cluster_C	#N/A	#N/A
Pacs2_217893	-0.831507	-0.147832	1.44025	-0.460907	Cluster_9	#N/A	#N/A	#N/A	#N/A	#N/A	-0.805938	1.13776	1.56298	0.103543	-0.416275	-1.32191	-0.69919	0.439029	Cluster_C	#N/A	#N/A
B4galt1_14595	-0.043679	-0.526373	1.41608	-0.846023	Cluster_8	0.561495	1.05687	-0.449878	-1.16849	Cluster_10'	1.62125	1.38604	-0.692743	-0.452249	-0.951996	0.0534741	-0.0389311	-0.924847	Cluster_D	#N/A	B4galt1_14595
Fbxo25_66822	#N/A	#N/A	#N/A	#N/A	#N/A	#N/A	#N/A	#N/A	#N/A	#N/A	1.85464	0.878684	0.0393112	-0.0973368	-0.788447	0.14121	-0.815149	-1.21291	Cluster_D	#N/A	Fbxo25_66822
Ahnak_66395	-0.837163	-0.884375	0.72812	0.993419	Cluster_9	-0.626214	0.907712	0.793139	-1.07464	Cluster_8'	1.83935	0.642036	-0.229626	-1.54334	-0.620053	-0.485651	0.010597	0.386691	Cluster_D	#N/A	Ahnak_66395
Slc27a4_26569	#N/A	#N/A	#N/A	#N/A	#N/A	#N/A	#N/A	#N/A	#N/A	#N/A	1.99046	0.24925	-1.04323	0.66323	-0.00901995	-0.722805	-0.183708	-0.944179	Cluster_D	#N/A	Slc27a4_26569
P4hb_18453	#N/A	#N/A	#N/A	#N/A	#N/A	-0.0615809	1.10573	0.261642	-1.3058	Cluster_8'	2.26312	-0.0303108	0.148942	-0.723579	-0.779995	0.255133	-0.655999	-0.477307	Cluster_D	#N/A	P4hb_18453
Ptger4_19219	#N/A	#N/A	#N/A	#N/A	#N/A	-0.175635	1.42529	-0.344742	-0.90491	Cluster_9'	1.3484	-0.101415	0.0866017	-0.91433	-1.75351	-0.159695	0.983383	0.510569	Cluster_D	#N/A	Ptger4_19219
Gmfb_63985	#N/A	#N/A	#N/A	#N/A	#N/A	-0.808422	0.93729	0.78986	-0.918728	Cluster_8'	1.94694	-0.222614	-0.0508352	0.789139	-1.27514	-0.11068	-0.140585	-0.936226	Cluster_D	#N/A	Gmfb_63985
Phpt1_75454	-0.290612	1.48167	-0.669268	-0.521794	Cluster_10	#N/A	#N/A	#N/A	#N/A	#N/A	1.41168	-0.279781	1.54635	-1.0766	-0.857717	-0.582241	0.300522	-0.462207	Cluster_D	#N/A	Phpt1_75454
Frg1_14300	-0.346765	0.327627	1.1869	-1.16776	Cluster_8	#N/A	#N/A	#N/A	#N/A	#N/A	1.93839	-0.358508	0.013037	0.871215	-0.0353102	-0.986226	-0.308677	-1.13392	Cluster_D	#N/A	Frg1_14300
Actn4_60595	#N/A	#N/A	#N/A	#N/A	#N/A	0.285726	1.22945	-0.397757	-1.11741	Cluster_10'	1.90601	-0.406164	0.491715	0.833565	-0.832101	-0.760918	-0.273205	-0.958905	Cluster_D	#N/A	Actn4_60595
Trpv4_63873	0.900008	0.831181	-0.848067	-0.883122	Cluster_6	-0.429651	1.49817	-0.536605	-0.531916	Cluster_1'	2.16882	-0.524671	-0.632436	0.616913	-0.633968	0.25074	-0.616013	-0.629384	Cluster_D	#N/A	Trpv4_63873
Slc6a19_74338	#N/A	#N/A	#N/A	#N/A	#N/A	#N/A	#N/A	#N/A	#N/A	#N/A	1.93274	-0.673723	1.18525	-0.2199	-0.297121	-0.512559	-0.653602	-0.761085	Cluster_D	#N/A	Slc6a19_74338
Nemp1_210035	-0.875929	1.26531	-0.721915	0.332535	Cluster_1	1.10502	0.244269	-0.0386498	-1.31064	Cluster_10'	1.86164	0.614842	-0.627476	0.89609	-0.672847	-0.728761	-0.86315	-0.480336	Cluster_D	#N/A	#N/A
Arl14ep_212772	-0.798308	0.956374	-0.926252	0.768186	Cluster_1	0.434366	0.788182	0.238073	-1.46062	Cluster_8'	1.50612	0.264598	0.34451	-0.0707279	-1.62117	-0.804568	-0.580656	0.961888	Cluster_D	#N/A	#N/A
Zfp568_243905	-0.590938	1.26805	-0.976368	0.29926	Cluster_1	-0.00830858	1.39261	-0.465829	-0.918468	Cluster_9'	1.76252	-0.422868	-0.11428	-0.641631	-0.946569	-1.07263	1.0442	0.391261	Cluster_D	#N/A	#N/A
Clspn_269582	-0.770361	1.31048	-0.791269	0.251149	Cluster_1	#N/A	#N/A	#N/A	#N/A	#N/A	2.13641	-0.0936007	-0.489964	0.690404	-0.227677	-0.484824	-0.41056	-1.12019	Cluster_D	#N/A	#N/A
Gm52438_115489128	-0.900837	0.99326	-0.820051	0.727629	Cluster_1	#N/A	#N/A	#N/A	#N/A	#N/A	1.82345	0.94534	-0.782487	-0.0453785	0.0472702	-1.19294	0.0636112	-0.858859	Cluster_D	#N/A	#N/A
Itgb3bp_67733	-0.811314	1.14917	-0.863229	0.525375	Cluster_1	#N/A	#N/A	#N/A	#N/A	#N/A	1.32997	0.282144	-0.366417	-1.69999	-0.0229186	-0.159208	1.29262	-0.656201	Cluster_D	#N/A	#N/A
Cks1b_54124	-0.654871	1.13447	-1.00436	0.524761	Cluster_1	#N/A	#N/A	#N/A	#N/A	#N/A	1.98984	0.0597518	-1.23832	0.702405	0.0470594	-0.593551	-0.790096	-0.177089	Cluster_D	#N/A	#N/A
Arc_11838	#N/A	#N/A	#N/A	#N/A	#N/A	#N/A	#N/A	#N/A	#N/A	#N/A	2.22439	-0.602529	-0.59362	-0.198691	0.692663	-0.591774	-0.596233	-0.334209	Cluster_D	Arc_11838	Arc_11838
Dph3_105638	#N/A	#N/A	#N/A	#N/A	#N/A	#N/A	#N/A	#N/A	#N/A	#N/A	2.28887	-0.11203	-0.861917	0.360806	-0.484167	-0.183909	-0.726882	-0.280773	Cluster_D	Dph3_105638	#N/A
Gadd45b_17873	#N/A	#N/A	#N/A	#N/A	#N/A	#N/A	#N/A	#N/A	#N/A	#N/A	2.018	-0.661894	-0.466557	-0.653139	1.10084	-0.599946	-0.398169	-0.339129	Cluster_D	Gadd45b_17873	#N/A
Gtpbp2_56055	#N/A	#N/A	#N/A	#N/A	#N/A	-0.548631	1.36263	0.0984395	-0.91244	Cluster_1'	1.45958	0.316212	0.814744	-0.627566	-1.18688	-0.095663	-1.35576	0.675327	Cluster_D	Gtpbp2_56055	#N/A
Melk_17279	#N/A	#N/A	#N/A	#N/A	#N/A	-0.505223	1.49993	-0.508652	-0.486051	Cluster_1'	2.37485	-0.548742	-0.471769	0.293045	-0.474802	-0.306699	-0.265426	-0.600462	Cluster_D	Melk_17279	#N/A
Nr4a1_15370	#N/A	#N/A	#N/A	#N/A	#N/A	0.118586	-0.716089	1.36988	-0.772381	Cluster_5'	2.17087	-0.746982	-0.747949	-0.524323	-0.0196522	-0.66526	0.66025	-0.126953	Cluster_D	Nr4a1_15370	#N/A
Rab5if_67388	#N/A	#N/A	#N/A	#N/A	#N/A	-0.0406126	1.39549	-0.419432	-0.93544	Cluster_9'	1.59689	1.1811	-0.597055	-0.934512	-1.10503	0.323712	0.209681	-0.674781	Cluster_D	Rab5if_67388	#N/A
Slc43a2_215113	#N/A	#N/A	#N/A	#N/A	#N/A	#N/A	#N/A	#N/A	#N/A	#N/A	2.11193	0.425954	-0.590821	-0.674878	0.425415	-0.691204	-0.0623806	-0.944014	Cluster_D	Slc43a2_215113	#N/A
Supt6_20926	#N/A	#N/A	#N/A	#N/A	#N/A	0.690577	1.02501	-0.837514	-0.878077	Cluster_10'	2.05201	0.780232	-0.318922	0.0603274	-1.03539	-0.373514	-0.277986	-0.886753	Cluster_D	Supt6_20926	#N/A
Wee1_22390	#N/A	#N/A	#N/A	#N/A	#N/A	-0.416254	1.35196	0.0618376	-0.997548	Cluster_1'	1.53696	1.01169	-0.766468	0.820497	-1.18549	-0.78316	-0.575672	-0.058355	Cluster_D	Wee1_22390	#N/A
Dhfr_13361	-0.822319	0.467225	-0.833009	1.1881	Cluster_2	0.36765	-0.581328	1.22578	-1.0121	Cluster_7'	1.38316	0.556905	-1.31627	0.484727	-0.610282	0.366961	0.549182	-1.41439	Cluster_D	Dhfr_13361	#N/A
Ubac1_98766	-0.453388	1.47735	-0.302666	-0.721296	Cluster_10	1.1476	0.472947	-1.08069	-0.539863	Cluster_10'	1.94596	-1.01482	-0.149394	-0.814506	0.0798993	-0.750781	-0.231285	0.934924	Cluster_D	#N/A	#N/A
Rgs16_19734	-0.538713	1.49133	-0.602735	-0.349886	Cluster_10	1.48936	-0.430954	-0.39505	-0.663351	Cluster_2'	2.18488	-0.207416	-0.667067	-0.561201	-0.568871	-0.593689	-0.368574	0.781938	Cluster_D	#N/A	#N/A
Gm31677_102633984	-0.491888	1.49876	-0.454187	-0.552689	Cluster_10	1.48805	-0.317961	-0.579536	-0.590551	Cluster_2'	1.81838	0.485707	1.05218	-0.490848	-0.780373	-0.78465	-0.509811	-0.79058	Cluster_D	#N/A	#N/A
Hibch_227095	-0.486676	1.4988	-0.458417	-0.553708	Cluster_10	0.267483	1.27361	-1.01437	-0.526714	Cluster_9'	2.06518	-0.728167	-0.813388	-0.82865	-0.255987	0.0115816	-0.290947	0.840376	Cluster_D	#N/A	#N/A
Gm38676_105242392	-0.574257	1.49251	-0.561724	-0.356529	Cluster_10	#N/A	#N/A	#N/A	#N/A	#N/A	1.85968	-0.591006	-0.734853	0.222413	-0.605591	1.16521	-0.578397	-0.737454	Cluster_D	#N/A	#N/A
Mastl_67121	-0.661286	1.46893	-0.602334	-0.205306	Cluster_10	#N/A	#N/A	#N/A	#N/A	#N/A	1.77557	-0.612005	1.17324	-0.67103	-0.628281	0.402147	-0.556647	-0.883001	Cluster_D	#N/A	#N/A
Nudt5_53893	-0.567208	1.4925	-0.569005	-0.356291	Cluster_10	#N/A	#N/A	#N/A	#N/A	#N/A	2.35164	-0.0719518	-0.110372	-0.343191	-0.650637	-0.0263641	-0.928403	-0.220716	Cluster_D	#N/A	#N/A
F830016B08Rik_240328	-0.36919	1.49204	-0.621138	-0.501709	Cluster_10	#N/A	#N/A	#N/A	#N/A	#N/A	1.30938	1.17693	-0.288685	-1.25262	0.10681	0.574053	-0.271973	-1.3539	Cluster_D	#N/A	#N/A
Gm8995_668139	-0.217833	1.46104	-0.771804	-0.471406	Cluster_10	#N/A	#N/A	#N/A	#N/A	#N/A	1.86021	0.307244	-0.172852	0.20696	0.666039	-0.905797	-1.2843	-0.677499	Cluster_D	#N/A	#N/A
Pcyox1l_240334	-0.6008	1.4696	-0.660143	-0.208654	Cluster_10	#N/A	#N/A	#N/A	#N/A	#N/A	2.41765	-0.0383284	-0.444024	-0.559082	-0.479699	-0.55563	-0.323469	-0.0174174	Cluster_D	#N/A	#N/A
Ivd_56357	-0.0351891	1.37805	-0.986158	-0.356701	Cluster_10	#N/A	#N/A	#N/A	#N/A	#N/A	1.65762	-0.679687	0.960396	-0.0216313	-0.988057	0.717924	-0.722644	-0.923916	Cluster_D	#N/A	#N/A
Arid5b_71371	#N/A	#N/A	#N/A	#N/A	#N/A	-0.620734	1.46026	-0.67464	-0.164887	Cluster_1'	1.4857	1.49319	-0.0393675	-0.808415	-0.610231	-0.344031	0.0135614	-1.19041	Cluster_D	#N/A	#N/A
Arsk_77041	#N/A	#N/A	#N/A	#N/A	#N/A	-0.726316	1.46536	-0.530916	-0.208127	Cluster_1'	1.83352	-0.761593	-0.758423	1.2756	-0.13452	-0.415424	-0.269357	-0.769804	Cluster_D	#N/A	#N/A
Flicr_78185	#N/A	#N/A	#N/A	#N/A	#N/A	-0.554146	1.49887	-0.477652	-0.467072	Cluster_1'	2.46075	-0.363782	-0.381636	-0.403159	-0.31139	-0.435073	-0.11268	-0.453029	Cluster_D	#N/A	#N/A
Gm11201_790910	#N/A	#N/A	#N/A	#N/A	#N/A	-0.651596	1.47595	-0.58132	-0.243032	Cluster_1'	2.40906	-0.031833	-0.652689	-0.370932	-0.121054	-0.489124	-0.59709	-0.146337	Cluster_D	#N/A	#N/A
Gm13991_433464	#N/A	#N/A	#N/A	#N/A	#N/A	-0.753884	1.4254	-0.631089	-0.0404226	Cluster_1'	1.95821	0.119231	-0.862517	-0.849008	0.149888	-0.591939	-0.771465	0.847595	Cluster_D	#N/A	#N/A
Gm31504_102633754	#N/A	#N/A	#N/A	#N/A	#N/A	-0.528963	1.49878	-0.442518	-0.527296	Cluster_1'	1.87648	-0.555396	-0.502528	1.32752	-0.481118	-0.556156	-0.55245	-0.556353	Cluster_D	#N/A	#N/A
Rab5b_19344	#N/A	#N/A	#N/A	#N/A	#N/A	-0.771304	1.43225	-0.590601	-0.0703433	Cluster_1'	2.11685	0.139552	-0.897664	-0.775	0.205932	-0.567726	-0.704134	0.482186	Cluster_D	#N/A	#N/A
Gm11541_432589	#N/A	#N/A	#N/A	#N/A	#N/A	-0.502441	1.49999	-0.49512	-0.50243	Cluster_1'	2.44852	-0.427208	-0.306372	-0.426252	-0.425254	-0.00810015	-0.426349	-0.428981	Cluster_D	#N/A	#N/A
Gm12223_102633420	#N/A	#N/A	#N/A	#N/A	#N/A	-0.766081	1.32421	-0.780982	0.222857	Cluster_1'	2.20345	-0.634856	-0.431349	-0.223813	0.746284	-0.594416	-0.650735	-0.414569	Cluster_D	#N/A	#N/A
Serp2_72661	#N/A	#N/A	#N/A	#N/A	#N/A	-0.481362	1.49987	-0.511784	-0.50672	Cluster_1'	2.46625	-0.195726	-0.417358	-0.371835	-0.411678	-0.265489	-0.444357	-0.359803	Cluster_D	#N/A	#N/A
Tapt1_231225	#N/A	#N/A	#N/A	#N/A	#N/A	-0.641666	1.49099	-0.472372	-0.376947	Cluster_1'	1.34709	1.08805	0.41156	-1.15657	-0.777396	-1.32305	0.038615	0.371705	Cluster_D	#N/A	#N/A
Rfng_19719	#N/A	#N/A	#N/A	#N/A	#N/A	-0.425729	1.36791	0.0307785	-0.972955	Cluster_1'	1.39513	1.3061	-0.180818	0.0713596	-1.74267	-0.227095	-0.192591	-0.42941	Cluster_D	#N/A	#N/A
Rab29_226422	#N/A	#N/A	#N/A	#N/A	#N/A	-0.407146	1.49093	-0.432166	-0.651614	Cluster_1'	2.27485	-0.505504	-0.136745	-0.715962	-0.653233	-0.676143	0.0204038	0.392333	Cluster_D	#N/A	#N/A
Aip_11632	#N/A	#N/A	#N/A	#N/A	#N/A	-0.337089	1.48875	-0.517405	-0.634258	Cluster_1'	1.48229	-0.535485	1.33682	0.356343	-1.00368	-1.04288	-0.703515	0.110106	Cluster_D	#N/A	#N/A
Gm34197_102637368	#N/A	#N/A	#N/A	#N/A	#N/A	-0.492132	1.49808	-0.441304	-0.564642	Cluster_1'	2.40136	-0.470317	-0.271617	-0.218235	-0.603171	0.158179	-0.551971	-0.444231	Cluster_D	#N/A	#N/A
Gm41523_105246190	#N/A	#N/A	#N/A	#N/A	#N/A	-0.405757	1.49662	-0.529789	-0.561076	Cluster_1'	2.39993	-0.293162	-0.00716633	-0.249341	-0.725069	-0.112532	-0.649542	-0.363122	Cluster_D	#N/A	#N/A
Gm5171_382354	#N/A	#N/A	#N/A	#N/A	#N/A	-0.393694	1.46611	-0.290741	-0.78167	Cluster_1'	2.21545	0.624242	-0.489895	-0.114175	-0.677578	-0.408387	-0.8597	-0.28996	Cluster_D	#N/A	#N/A
Gm8899_667964	#N/A	#N/A	#N/A	#N/A	#N/A	-0.641594	1.44361	-0.0987247	-0.703287	Cluster_1'	2.17929	-0.525774	0.685053	0.0837561	-0.744063	-0.581727	-0.596926	-0.499606	Cluster_D	#N/A	#N/A
LOC105246046_105246046	#N/A	#N/A	#N/A	#N/A	#N/A	-0.373591	1.49418	-0.558851	-0.561736	Cluster_1'	2.06089	-0.453968	-0.726687	0.933745	-0.724073	-0.593009	-0.519824	0.0229232	Cluster_D	#N/A	#N/A
Mmp15_17388	#N/A	#N/A	#N/A	#N/A	#N/A	-0.32948	1.43352	-0.215119	-0.888923	Cluster_1'	1.91044	0.26481	-0.460705	-0.430832	-0.891114	0.999061	-0.449164	-0.942491	Cluster_D	#N/A	#N/A
Nup54_269113	#N/A	#N/A	#N/A	#N/A	#N/A	-0.364339	1.47393	-0.355796	-0.753792	Cluster_1'	1.56199	-0.968093	1.47095	-0.231773	-0.977898	0.0414268	-0.599316	-0.29729	Cluster_D	#N/A	#N/A
Pianp_319352	#N/A	#N/A	#N/A	#N/A	#N/A	-0.437286	1.49826	-0.50618	-0.554791	Cluster_1'	2.24178	-0.61849	0.0556335	0.564957	-0.62957	-0.539653	-0.489459	-0.5852	Cluster_D	#N/A	#N/A
Tmem181a_77106	#N/A	#N/A	#N/A	#N/A	#N/A	-0.479145	1.49867	-0.461239	-0.558282	Cluster_1'	2.18366	0.398456	-0.569812	0.452376	-0.51274	-0.659715	-0.573655	-0.718568	Cluster_D	#N/A	#N/A
Traf6_22034	#N/A	#N/A	#N/A	#N/A	#N/A	-0.578172	1.40322	0.00957319	-0.834622	Cluster_1'	1.90731	-0.63102	-0.347985	0.272644	-0.990686	-0.997516	0.884632	-0.0973775	Cluster_D	#N/A	#N/A
Cdkn1b_12576	#N/A	#N/A	#N/A	#N/A	#N/A	-0.636657	1.48351	-0.290594	-0.556258	Cluster_1'	2.04339	0.937868	-0.480367	0.0340504	-0.714144	-0.699667	-0.354386	-0.76675	Cluster_D	#N/A	#N/A
Gm26839_102639404	#N/A	#N/A	#N/A	#N/A	#N/A	-0.508515	1.45476	-0.175301	-0.770945	Cluster_1'	2.4503	-0.543992	-0.382027	-0.312333	-0.396391	-0.364295	-0.405871	-0.045387	Cluster_D	#N/A	#N/A
Pus1_56361	#N/A	#N/A	#N/A	#N/A	#N/A	-0.504676	1.48049	-0.291278	-0.68454	Cluster_1'	2.31488	-0.271927	0.488516	-0.415117	-0.399052	-0.662898	-0.496524	-0.557874	Cluster_D	#N/A	#N/A
Rnf220_66743	#N/A	#N/A	#N/A	#N/A	#N/A	-0.515755	1.4452	-0.138017	-0.791425	Cluster_1'	1.89194	0.259974	-0.562668	0.217544	-1.36414	-0.868761	0.588977	-0.162867	Cluster_D	#N/A	#N/A
Tbc1d14_100855	#N/A	#N/A	#N/A	#N/A	#N/A	-0.676913	1.47242	-0.228395	-0.567109	Cluster_1'	2.10955	0.750682	-0.733294	-0.896917	-0.225098	-0.629031	-0.440021	0.0641278	Cluster_D	#N/A	#N/A
Shf_435684	#N/A	#N/A	#N/A	#N/A	#N/A	1.05631	0.639201	-0.709489	-0.986026	Cluster_10'	2.35877	-0.216935	0.124449	-0.484795	-0.616714	-0.612483	0.0634467	-0.615738	Cluster_D	#N/A	#N/A
Ube2i_22196	#N/A	#N/A	#N/A	#N/A	#N/A	0.940742	0.376347	0.0850978	-1.40219	Cluster_10'	1.06642	1.11788	-0.803098	0.669542	-1.66111	-0.725034	-0.131145	0.466549	Cluster_D	#N/A	#N/A
Abcc1_17250	#N/A	#N/A	#N/A	#N/A	#N/A	1.18035	0.308886	-0.296025	-1.19321	Cluster_10'	1.79989	-0.621814	-0.566983	0.976279	-0.698316	-0.568913	-0.946394	0.626253	Cluster_D	#N/A	#N/A
Bnip3l_12177	#N/A	#N/A	#N/A	#N/A	#N/A	0.512189	1.02548	-0.26691	-1.27076	Cluster_10'	1.88981	-0.722332	-0.571491	0.647617	-0.872187	-0.246353	0.753439	-0.878504	Cluster_D	#N/A	#N/A
Ccdc163_68394	#N/A	#N/A	#N/A	#N/A	#N/A	0.635439	1.04487	-0.624835	-1.05548	Cluster_10'	2.33671	-0.450713	-0.561036	0.261814	-0.858087	-0.146968	-0.176395	-0.405328	Cluster_D	#N/A	#N/A
Efcab2_68226	#N/A	#N/A	#N/A	#N/A	#N/A	1.05425	0.419135	-0.176587	-1.2968	Cluster_10'	1.74667	-0.455826	-0.814243	0.930302	-1.24796	-0.489137	-0.260194	0.590383	Cluster_D	#N/A	#N/A
Fam160b1_226252	#N/A	#N/A	#N/A	#N/A	#N/A	0.68171	0.907758	-0.321426	-1.26804	Cluster_10'	1.06281	0.70484	-1.11686	0.938641	-1.23516	0.182768	-1.14658	0.609541	Cluster_D	#N/A	#N/A
Stn1_108689	#N/A	#N/A	#N/A	#N/A	#N/A	0.521383	1.03778	-0.312854	-1.24631	Cluster_10'	1.31886	-0.00680737	-0.493527	-0.666422	-1.21361	1.6971	-0.412301	-0.223293	Cluster_D	#N/A	#N/A
Uba6_231380	#N/A	#N/A	#N/A	#N/A	#N/A	1.32651	0.0955699	-0.379323	-1.04276	Cluster_10'	1.44236	0.309408	-0.301675	0.954559	-1.82184	-0.228516	-0.617363	0.26307	Cluster_D	#N/A	#N/A
Zfp617_170938	#N/A	#N/A	#N/A	#N/A	#N/A	1.16107	0.471477	-0.596004	-1.03654	Cluster_10'	1.84113	0.556321	-0.914347	0.466203	-1.08365	0.406783	-0.414779	-0.857654	Cluster_D	#N/A	#N/A
Dcaf12_68970	#N/A	#N/A	#N/A	#N/A	#N/A	1.21474	0.372838	-0.543587	-1.04399	Cluster_10'	1.88568	0.384074	-0.700621	0.348392	-1.30219	-0.292104	-0.813982	0.490754	Cluster_D	#N/A	#N/A
Dedd2_67379	#N/A	#N/A	#N/A	#N/A	#N/A	0.576936	1.01035	-0.353981	-1.2333	Cluster_10'	1.67091	-0.358938	0.563592	-1.11659	0.0244081	-1.46288	0.607452	0.0720515	Cluster_D	#N/A	#N/A
Gm15927_102638607	#N/A	#N/A	#N/A	#N/A	#N/A	0.561739	1.09252	-0.57956	-1.07469	Cluster_10'	0.855163	1.01275	-0.198987	-0.620958	-0.941307	1.58104	-0.906857	-0.780843	Cluster_D	#N/A	#N/A
Mcur1_76137	#N/A	#N/A	#N/A	#N/A	#N/A	0.962437	0.75818	-0.763826	-0.956791	Cluster_10'	2.02736	-0.543524	-0.945746	-0.230367	-0.664565	-0.722095	0.765051	0.31389	Cluster_D	#N/A	#N/A
Zcchc8_70650	#N/A	#N/A	#N/A	#N/A	#N/A	0.750507	0.83937	-0.311025	-1.27885	Cluster_10'	1.96946	0.972782	-0.752176	-0.49738	-0.576858	-0.135957	-1.00494	0.025069	Cluster_D	#N/A	#N/A
A930013F10Rik_68074	#N/A	#N/A	#N/A	#N/A	#N/A	-0.623528	-0.171313	1.46184	-0.666999	Cluster_6'	2.20736	-0.688538	-0.249733	-0.671701	-0.728414	0.592695	-0.506057	0.0443895	Cluster_D	#N/A	#N/A
Gcsh_68133	#N/A	#N/A	#N/A	#N/A	#N/A	-0.493735	0.290429	1.253	-1.0497	Cluster_6'	1.85252	1.22115	-0.778335	-0.355674	-0.868003	-0.587883	-0.495466	0.0116939	Cluster_D	#N/A	#N/A
Vps26b_69091	#N/A	#N/A	#N/A	#N/A	#N/A	-0.36069	0.268548	1.22792	-1.13578	Cluster_6'	1.31297	0.01894	0.628228	-0.000233266	-2.12778	-0.403047	0.166661	0.404255	Cluster_D	#N/A	#N/A
Kdm2b_30841	#N/A	#N/A	#N/A	#N/A	#N/A	-0.139068	0.191256	1.1869	-1.23909	Cluster_6'	1.78093	-0.234201	-0.210225	-1.07748	-0.737014	-0.902154	0.330339	1.04981	Cluster_D	#N/A	#N/A
Dnajc2_22791	#N/A	#N/A	#N/A	#N/A	#N/A	0.0177429	1.10609	0.194632	-1.31847	Cluster_8'	1.15103	1.7228	-0.119837	-0.756277	-1.41673	-0.203624	-0.166608	-0.210759	Cluster_D	#N/A	#N/A
Ehd4_98878	#N/A	#N/A	#N/A	#N/A	#N/A	-0.107008	0.753309	0.728568	-1.37487	Cluster_8'	1.52357	-0.778393	-0.28291	-0.635146	-0.805593	1.62007	-0.0863368	-0.555263	Cluster_D	#N/A	#N/A
Gm9755_100041265	#N/A	#N/A	#N/A	#N/A	#N/A	-0.073741	1.10206	0.276823	-1.30514	Cluster_8'	2.28816	0.428132	-0.103645	-0.206504	-0.83416	-0.450971	-0.553105	-0.567906	Cluster_D	#N/A	#N/A
Hsh2d_209488	#N/A	#N/A	#N/A	#N/A	#N/A	-0.785224	1.23955	0.382644	-0.836971	Cluster_8'	2.24678	-0.369899	-0.166792	0.279269	-0.756626	-0.784216	0.234684	-0.683205	Cluster_D	#N/A	#N/A
LOC115490354_115490354	#N/A	#N/A	#N/A	#N/A	#N/A	-0.620004	1.10846	0.551895	-1.04035	Cluster_8'	1.57498	-0.668509	1.53747	-0.488991	-0.86726	-0.020012	-0.262647	-0.805033	Cluster_D	#N/A	#N/A
Lrrcc1_71710	#N/A	#N/A	#N/A	#N/A	#N/A	0.626698	0.801585	-0.0268584	-1.40142	Cluster_8'	1.38748	-0.0270586	0.0895482	0.614611	-1.28597	-0.870334	1.11193	-1.02021	Cluster_D	#N/A	#N/A
Nln_75805	#N/A	#N/A	#N/A	#N/A	#N/A	0.317388	1.06368	-0.0525043	-1.32857	Cluster_8'	2.00927	-0.705965	-0.319752	0.100927	-0.733374	0.967572	-0.724714	-0.593961	Cluster_D	#N/A	#N/A
Tufm_233870	#N/A	#N/A	#N/A	#N/A	#N/A	0.00975074	1.07952	0.24317	-1.33244	Cluster_8'	2.2354	0.348457	0.251377	-0.333353	-0.945839	-0.567498	-0.46305	-0.525499	Cluster_D	#N/A	#N/A
Mtx1_17827	#N/A	#N/A	#N/A	#N/A	#N/A	-0.478829	0.966546	0.682851	-1.17057	Cluster_8'	1.78367	0.236565	-0.354312	1.14081	-0.909127	-1.08105	-0.467349	-0.349214	Cluster_D	#N/A	#N/A
Bnip3l-ps_100043324	#N/A	#N/A	#N/A	#N/A	#N/A	-0.236948	1.34048	-0.0330741	-1.07046	Cluster_8'	2.03693	-0.818692	-0.370715	0.355385	-0.681037	-0.486045	0.761914	-0.797737	Cluster_D	#N/A	#N/A
Gcfc2_330361	#N/A	#N/A	#N/A	#N/A	#N/A	-0.42803	1.28827	0.197242	-1.05748	Cluster_8'	1.67374	0.834929	0.429547	-0.555159	-1.16992	-0.369245	-1.17946	0.335571	Cluster_D	#N/A	#N/A
Ncoa7_211329	#N/A	#N/A	#N/A	#N/A	#N/A	-0.819073	1.03418	0.678718	-0.893827	Cluster_8'	1.56204	0.78522	-0.878477	1.09375	-0.945945	-0.815641	-0.182961	-0.617983	Cluster_D	#N/A	#N/A
Ralgps1_241308	#N/A	#N/A	#N/A	#N/A	#N/A	-0.186518	1.34623	-0.0897517	-1.06996	Cluster_8'	1.46123	0.255752	-1.43579	0.363887	-1.4902	0.554564	0.0128606	0.27769	Cluster_D	#N/A	#N/A
Cox6b1_110323	#N/A	#N/A	#N/A	#N/A	#N/A	0.0531466	0.494322	0.86709	-1.41456	Cluster_8'	1.33937	-0.605386	-0.925684	-0.818659	-1.07592	0.0131642	0.98256	1.09055	Cluster_D	#N/A	#N/A
Snrnp70_20637	#N/A	#N/A	#N/A	#N/A	#N/A	0.606849	0.55837	0.323231	-1.48845	Cluster_8'	1.75844	-0.436239	-0.207156	-0.553652	-0.537714	-0.812475	-0.632197	1.42099	Cluster_D	#N/A	#N/A
AI597479_98404	#N/A	#N/A	#N/A	#N/A	#N/A	-0.336901	1.48416	-0.460325	-0.686932	Cluster_9'	2.41745	-0.395273	-0.0942729	-0.572651	-0.590072	-0.117295	-0.110559	-0.537326	Cluster_D	#N/A	#N/A
Fbxo7_69754	#N/A	#N/A	#N/A	#N/A	#N/A	-0.174155	1.39359	-0.232837	-0.986595	Cluster_9'	1.39823	-0.309148	1.07466	-0.28112	-1.2486	-0.487568	-1.04996	0.903504	Cluster_D	#N/A	#N/A
Bcl10_12042	#N/A	#N/A	#N/A	#N/A	#N/A	0.187258	1.33403	-0.642056	-0.879235	Cluster_9'	2.2301	-0.890862	0.425674	-0.0777965	-0.846136	-0.136128	-0.529732	-0.175122	Cluster_D	#N/A	#N/A
Cds2_110911	#N/A	#N/A	#N/A	#N/A	#N/A	-0.0257618	1.40872	-0.520351	-0.862604	Cluster_9'	2.07987	0.129467	0.181167	-0.526	-1.27554	0.372142	-0.235078	-0.726035	Cluster_D	#N/A	#N/A
Cwf19l1_72502	#N/A	#N/A	#N/A	#N/A	#N/A	0.103161	1.36132	-0.553631	-0.910853	Cluster_9'	2.01164	0.362289	0.531653	-0.894185	-1.08529	-0.65652	0.0826932	-0.352281	Cluster_D	#N/A	#N/A
Gm12397_100039668	#N/A	#N/A	#N/A	#N/A	#N/A	0.272696	1.2854	-0.606489	-0.951607	Cluster_9'	2.31748	0.469302	-0.257861	-0.294121	-0.59053	-0.565091	-0.486344	-0.592836	Cluster_D	#N/A	#N/A
Gm16861_100503704	#N/A	#N/A	#N/A	#N/A	#N/A	0.324833	1.26443	-0.666484	-0.922774	Cluster_9'	2.22103	-0.662498	0.603084	-0.119485	-0.663909	-0.281696	-0.294498	-0.802033	Cluster_D	#N/A	#N/A
Hsdl2_72479	#N/A	#N/A	#N/A	#N/A	#N/A	0.137551	1.33643	-0.503842	-0.970141	Cluster_9'	1.18856	1.69271	-0.770347	0.124282	-0.932878	0.228301	-0.666852	-0.863775	Cluster_D	#N/A	#N/A
Itgb1bp2_26549	#N/A	#N/A	#N/A	#N/A	#N/A	-0.240273	1.47604	-0.615729	-0.620039	Cluster_9'	2.47315	-0.339203	-0.266681	-0.374017	-0.374212	-0.375433	-0.374374	-0.369228	Cluster_D	#N/A	#N/A
Mettl14_210529	#N/A	#N/A	#N/A	#N/A	#N/A	-0.176207	1.37201	-0.166877	-1.02893	Cluster_9'	1.71694	0.938031	-0.919963	0.308809	-1.14252	-0.920681	0.206314	-0.186929	Cluster_D	#N/A	#N/A
Tbc1d22bos_74092	#N/A	#N/A	#N/A	#N/A	#N/A	0.434283	1.20829	-0.786662	-0.855914	Cluster_9'	2.41584	-0.44025	-0.060905	-0.267425	-0.615414	-0.632287	-0.334512	-0.0650523	Cluster_D	#N/A	#N/A
Bach1_12013	#N/A	#N/A	#N/A	#N/A	#N/A	0.433127	1.20892	-0.78396	-0.858088	Cluster_9'	2.13403	0.0403262	-0.480602	0.652355	-0.980282	-0.359478	-0.193982	-0.812368	Cluster_D	#N/A	#N/A
Ehmt2_110147	#N/A	#N/A	#N/A	#N/A	#N/A	0.179813	1.34149	-0.834499	-0.6868	Cluster_9'	1.90093	-0.301541	0.0992393	0.821889	-1.00699	-0.947214	0.235786	-0.802101	Cluster_D	#N/A	#N/A
Elp2_58523	#N/A	#N/A	#N/A	#N/A	#N/A	0.423716	1.20807	-0.694116	-0.937672	Cluster_9'	1.52911	-0.642408	0.0966436	1.58603	-0.489176	-0.783517	-0.771718	-0.524958	Cluster_D	#N/A	#N/A
Stx12_100226	#N/A	#N/A	#N/A	#N/A	#N/A	-0.200646	1.4547	-0.796244	-0.457809	Cluster_9'	1.55264	-0.724712	-0.0660735	-1.05303	-1.0432	0.959323	-0.472755	0.847811	Cluster_D	#N/A	#N/A
Tbccd1_70573	#N/A	#N/A	#N/A	#N/A	#N/A	-0.145561	1.43466	-0.856278	-0.432825	Cluster_9'	1.9973	-0.203904	0.939524	-1.02973	-0.626159	-0.343611	-0.0152294	-0.718186	Cluster_D	#N/A	#N/A
Srr_27364	#N/A	#N/A	#N/A	#N/A	#N/A	#N/A	#N/A	#N/A	#N/A	#N/A	1.83444	-1.0776	-0.864212	0.982713	-0.684786	-0.273027	-0.28598	0.368461	Cluster_D	#N/A	#N/A
Zfp275_27081	#N/A	#N/A	#N/A	#N/A	#N/A	#N/A	#N/A	#N/A	#N/A	#N/A	1.48353	-1.06303	-0.781061	0.659153	-0.525151	1.11622	-1.03942	0.149759	Cluster_D	#N/A	#N/A
Mtfmt_69606	#N/A	#N/A	#N/A	#N/A	#N/A	#N/A	#N/A	#N/A	#N/A	#N/A	1.84301	-1.28899	-0.128046	-0.806236	0.549854	-0.434633	0.744506	-0.479467	Cluster_D	#N/A	#N/A
Rhno1_72440	#N/A	#N/A	#N/A	#N/A	#N/A	#N/A	#N/A	#N/A	#N/A	#N/A	1.93842	-0.470272	-0.475921	1.12185	-0.28547	-0.664167	-0.172491	-0.991948	Cluster_D	#N/A	#N/A
Cntnap1_53321	#N/A	#N/A	#N/A	#N/A	#N/A	#N/A	#N/A	#N/A	#N/A	#N/A	1.56805	-0.183467	-1.00799	0.745294	-0.425987	-0.77675	1.07675	-0.995909	Cluster_D	#N/A	#N/A
Dbi_13167	#N/A	#N/A	#N/A	#N/A	#N/A	#N/A	#N/A	#N/A	#N/A	#N/A	2.03659	-0.24522	-1.45852	-0.393772	-0.0132453	-0.399776	-0.107642	0.58159	Cluster_D	#N/A	#N/A
Wnt2b_22414	#N/A	#N/A	#N/A	#N/A	#N/A	#N/A	#N/A	#N/A	#N/A	#N/A	2.2861	0.337114	-0.764715	-0.497113	-0.515801	-0.722595	0.0658315	-0.188824	Cluster_D	#N/A	#N/A
Cebpg_12611	#N/A	#N/A	#N/A	#N/A	#N/A	#N/A	#N/A	#N/A	#N/A	#N/A	1.77588	-0.825995	-1.12767	0.807114	0.439018	0.304095	-0.769557	-0.602893	Cluster_D	#N/A	#N/A
Dnajb11_67838	#N/A	#N/A	#N/A	#N/A	#N/A	#N/A	#N/A	#N/A	#N/A	#N/A	1.13047	0.0956627	-1.25329	1.06863	-1.64777	0.400194	-0.124607	0.330706	Cluster_D	#N/A	#N/A
Gm16794_100504734	#N/A	#N/A	#N/A	#N/A	#N/A	#N/A	#N/A	#N/A	#N/A	#N/A	1.95373	-0.93539	0.630988	-0.308829	-0.375571	-0.0822152	0.357723	-1.24044	Cluster_D	#N/A	#N/A
Tmed1_17083	#N/A	#N/A	#N/A	#N/A	#N/A	#N/A	#N/A	#N/A	#N/A	#N/A	2.00087	0.129165	-0.954969	0.49331	-0.414627	-1.20826	0.286829	-0.332315	Cluster_D	#N/A	#N/A
Gm41979_105246737	#N/A	#N/A	#N/A	#N/A	#N/A	#N/A	#N/A	#N/A	#N/A	#N/A	1.68223	-0.352421	-0.369216	-0.930049	-0.767757	-0.928275	0.511408	1.15408	Cluster_D	#N/A	#N/A
Gm45607_115486926	#N/A	#N/A	#N/A	#N/A	#N/A	#N/A	#N/A	#N/A	#N/A	#N/A	2.39919	0.107952	-0.54376	-0.570003	-0.199416	-0.144071	-0.528452	-0.521435	Cluster_D	#N/A	#N/A
Pdcd5-ps_100042424	#N/A	#N/A	#N/A	#N/A	#N/A	#N/A	#N/A	#N/A	#N/A	#N/A	1.04333	-0.458763	0.667198	-1.22599	-0.55424	-1.31707	0.985772	0.859758	Cluster_D	#N/A	#N/A
Apeh_235606	#N/A	#N/A	#N/A	#N/A	#N/A	#N/A	#N/A	#N/A	#N/A	#N/A	1.90295	0.666973	-0.217845	0.331496	-0.248037	-1.44326	-0.760491	-0.231791	Cluster_D	#N/A	#N/A
Araf_11836	#N/A	#N/A	#N/A	#N/A	#N/A	#N/A	#N/A	#N/A	#N/A	#N/A	1.5009	0.246544	-0.505261	0.152361	0.142097	-1.71963	0.932309	-0.749321	Cluster_D	#N/A	#N/A
Fiz1_23877	#N/A	#N/A	#N/A	#N/A	#N/A	#N/A	#N/A	#N/A	#N/A	#N/A	1.36926	1.40118	-0.86801	-0.748892	-0.628088	-0.715968	-0.583817	0.774334	Cluster_D	#N/A	#N/A
Gm11476_102634096	#N/A	#N/A	#N/A	#N/A	#N/A	#N/A	#N/A	#N/A	#N/A	#N/A	1.35961	0.572897	0.419661	-0.102599	0.439991	-1.72991	0.223732	-1.18338	Cluster_D	#N/A	#N/A
Gm31619_102633905	#N/A	#N/A	#N/A	#N/A	#N/A	#N/A	#N/A	#N/A	#N/A	#N/A	1.38957	0.553966	0.445438	-0.131238	0.436265	-1.7132	0.19524	-1.17605	Cluster_D	#N/A	#N/A
Litaf_56722	#N/A	#N/A	#N/A	#N/A	#N/A	#N/A	#N/A	#N/A	#N/A	#N/A	1.59422	-0.264165	-0.706122	1.429	-0.00385888	-1.19285	-0.599259	-0.256964	Cluster_D	#N/A	#N/A
Lztfl1_93730	#N/A	#N/A	#N/A	#N/A	#N/A	#N/A	#N/A	#N/A	#N/A	#N/A	1.32851	1.05774	0.42761	-0.5276	0.168432	-1.34357	-1.33151	0.22039	Cluster_D	#N/A	#N/A
Mrpl43_94067	#N/A	#N/A	#N/A	#N/A	#N/A	#N/A	#N/A	#N/A	#N/A	#N/A	1.94563	0.174633	1.0072	-0.227117	-0.72647	-0.824512	-0.670901	-0.678463	Cluster_D	#N/A	#N/A
Rell2_225392	#N/A	#N/A	#N/A	#N/A	#N/A	#N/A	#N/A	#N/A	#N/A	#N/A	1.7076	1.31951	-0.447688	-0.824951	-0.234854	-1.12164	-0.0124022	-0.385564	Cluster_D	#N/A	#N/A
Mfsd13a_75146	#N/A	#N/A	#N/A	#N/A	#N/A	#N/A	#N/A	#N/A	#N/A	#N/A	1.47704	1.6551	-0.776823	-0.733458	-0.144486	-0.66043	-0.679417	-0.13753	Cluster_D	#N/A	#N/A
Pdss1_56075	#N/A	#N/A	#N/A	#N/A	#N/A	#N/A	#N/A	#N/A	#N/A	#N/A	2.14447	0.720767	-0.57697	-0.237702	-0.759022	-0.894159	-0.33606	-0.0613265	Cluster_D	#N/A	#N/A
Tmem154_320782	#N/A	#N/A	#N/A	#N/A	#N/A	#N/A	#N/A	#N/A	#N/A	#N/A	2.09741	-0.264614	0.813223	-0.729416	-0.354	-0.76564	-0.791157	-0.00580344	Cluster_D	#N/A	#N/A
Dhrs7_66375	#N/A	#N/A	#N/A	#N/A	#N/A	#N/A	#N/A	#N/A	#N/A	#N/A	2.30741	-0.425608	0.344564	-0.172038	-0.060995	-0.701777	-0.735525	-0.556034	Cluster_D	#N/A	#N/A
Leprot_230514	#N/A	#N/A	#N/A	#N/A	#N/A	#N/A	#N/A	#N/A	#N/A	#N/A	1.51567	-0.497871	0.650803	-0.643444	-0.526438	1.30731	-0.891662	-0.914364	Cluster_D	#N/A	#N/A
Pik3ip1_216505	#N/A	#N/A	#N/A	#N/A	#N/A	#N/A	#N/A	#N/A	#N/A	#N/A	2.0491	0.725789	0.132751	-0.359138	-0.153417	-0.610137	-1.15608	-0.628875	Cluster_D	#N/A	#N/A
Sprtn_244666	#N/A	#N/A	#N/A	#N/A	#N/A	#N/A	#N/A	#N/A	#N/A	#N/A	2.2747	-0.72473	0.307557	-0.35912	-0.178199	-0.52686	-0.872545	0.0791968	Cluster_D	#N/A	#N/A
Tg_21819	#N/A	#N/A	#N/A	#N/A	#N/A	#N/A	#N/A	#N/A	#N/A	#N/A	1.40851	0.169612	0.724604	-0.354308	0.275171	0.394183	-1.89167	-0.726101	Cluster_D	#N/A	#N/A
Pnisr_66625	#N/A	#N/A	#N/A	#N/A	#N/A	#N/A	#N/A	#N/A	#N/A	#N/A	1.76447	0.183197	1.07623	-0.428596	0.0585942	-0.573884	-0.952972	-1.12703	Cluster_D	#N/A	#N/A
Tent5c_74645	#N/A	#N/A	#N/A	#N/A	#N/A	#N/A	#N/A	#N/A	#N/A	#N/A	1.50558	1.67757	-0.431823	-0.867924	-0.495769	-0.260751	-0.439946	-0.686939	Cluster_D	#N/A	#N/A
Cbr1_12408	#N/A	#N/A	#N/A	#N/A	#N/A	#N/A	#N/A	#N/A	#N/A	#N/A	1.8212	0.277957	-0.505582	0.724565	-0.62484	0.398489	-0.835743	-1.25605	Cluster_D	#N/A	#N/A
LOC108169181_108169181	#N/A	#N/A	#N/A	#N/A	#N/A	#N/A	#N/A	#N/A	#N/A	#N/A	2.07247	-0.644379	-0.564693	0.986371	-0.664925	-0.184906	-0.396062	-0.603875	Cluster_D	#N/A	#N/A
Mir8119_102465997	#N/A	#N/A	#N/A	#N/A	#N/A	#N/A	#N/A	#N/A	#N/A	#N/A	1.68829	-0.48281	-0.642238	1.5137	-0.32275	-0.707513	-0.349683	-0.696996	Cluster_D	#N/A	#N/A
Neurl4_216860	#N/A	#N/A	#N/A	#N/A	#N/A	#N/A	#N/A	#N/A	#N/A	#N/A	1.73788	-0.729685	-0.671252	0.99791	-0.684457	0.697885	-0.412903	-0.935374	Cluster_D	#N/A	#N/A
Gpalpp1_67467	#N/A	#N/A	#N/A	#N/A	#N/A	#N/A	#N/A	#N/A	#N/A	#N/A	1.52027	-0.786225	-0.469959	1.2404	-0.948947	-0.945493	-0.274429	0.664383	Cluster_D	#N/A	#N/A
Samm50_68653	#N/A	#N/A	#N/A	#N/A	#N/A	#N/A	#N/A	#N/A	#N/A	#N/A	1.39494	-0.585429	-0.214125	1.63949	-0.353455	-0.902921	-1.01779	0.039298	Cluster_D	#N/A	#N/A
6330415G19Rik_320020	#N/A	#N/A	#N/A	#N/A	#N/A	#N/A	#N/A	#N/A	#N/A	#N/A	0.768843	-0.172121	-0.73709	1.01121	-0.97721	1.62366	-0.947209	-0.570082	Cluster_D	#N/A	#N/A
Polr2b_231329	#N/A	#N/A	#N/A	#N/A	#N/A	#N/A	#N/A	#N/A	#N/A	#N/A	1.14348	-0.771924	-1.10653	1.0648	-1.24269	0.679958	-0.477106	0.710015	Cluster_D	#N/A	#N/A
Zdhhc16_74168	#N/A	#N/A	#N/A	#N/A	#N/A	#N/A	#N/A	#N/A	#N/A	#N/A	2.35505	0.394733	-0.524432	-0.376968	-0.345644	-0.469636	-0.576072	-0.457037	Cluster_D	#N/A	#N/A
Gm30110_102631890	#N/A	#N/A	#N/A	#N/A	#N/A	#N/A	#N/A	#N/A	#N/A	#N/A	1.83516	-0.556747	-0.555126	-0.450174	-0.552358	-0.556747	-0.542963	1.37895	Cluster_D	#N/A	#N/A
Gm51821_115487482	#N/A	#N/A	#N/A	#N/A	#N/A	#N/A	#N/A	#N/A	#N/A	#N/A	1.49526	-0.148054	1.38937	-0.524811	0.139631	-1.29912	-0.897382	-0.15489	Cluster_D	#N/A	#N/A
Mmab_77697	#N/A	#N/A	#N/A	#N/A	#N/A	#N/A	#N/A	#N/A	#N/A	#N/A	2.17751	-0.680177	-0.276348	-0.748501	0.580645	-0.857812	0.0855479	-0.280863	Cluster_D	#N/A	#N/A
Pdcd5_56330	#N/A	#N/A	#N/A	#N/A	#N/A	#N/A	#N/A	#N/A	#N/A	#N/A	2.0396	-0.68578	-0.198364	-0.455407	0.0364562	-1.27998	0.681381	-0.137905	Cluster_D	#N/A	#N/A
Idnk_75731	#N/A	#N/A	#N/A	#N/A	#N/A	#N/A	#N/A	#N/A	#N/A	#N/A	2.1051	-0.346538	-0.863815	0.41533	-0.234844	-1.09793	0.378037	-0.355335	Cluster_D	#N/A	#N/A
Rpgr_19893	#N/A	#N/A	#N/A	#N/A	#N/A	#N/A	#N/A	#N/A	#N/A	#N/A	1.58901	-0.671	-0.766686	1.08844	-0.583112	-0.750273	-0.773246	0.866865	Cluster_D	#N/A	#N/A
Tbc1d20_67231	#N/A	#N/A	#N/A	#N/A	#N/A	#N/A	#N/A	#N/A	#N/A	#N/A	1.33512	-0.369927	1.00744	-0.593027	0.494156	-1.78464	-0.419321	0.330194	Cluster_D	#N/A	#N/A
Gm45995_108167451	#N/A	#N/A	#N/A	#N/A	#N/A	#N/A	#N/A	#N/A	#N/A	#N/A	1.90045	0.951712	-0.670293	-0.748271	0.457528	-0.469838	-0.839498	-0.581793	Cluster_D	#N/A	#N/A
Gm51771_115487400	#N/A	#N/A	#N/A	#N/A	#N/A	#N/A	#N/A	#N/A	#N/A	#N/A	2.36031	-0.230394	-0.374713	-0.56348	0.339266	-0.572767	-0.567714	-0.390504	Cluster_D	#N/A	#N/A
Rnaseh2a_69724	#N/A	#N/A	#N/A	#N/A	#N/A	#N/A	#N/A	#N/A	#N/A	#N/A	2.03985	0.265473	-0.645001	0.294196	0.476301	-0.643099	-1.01117	-0.776555	Cluster_D	#N/A	#N/A
Lias_79464	#N/A	#N/A	#N/A	#N/A	#N/A	#N/A	#N/A	#N/A	#N/A	#N/A	2.0474	-0.707034	-0.488935	-0.0665216	0.9974	-0.676407	-0.57466	-0.531239	Cluster_D	#N/A	#N/A
Slc35e2_320541	#N/A	#N/A	#N/A	#N/A	#N/A	#N/A	#N/A	#N/A	#N/A	#N/A	1.64374	-0.648054	1.17519	-0.860232	0.283393	-0.00266414	-1.24875	-0.342625	Cluster_D	#N/A	#N/A
Tet1_52463	#N/A	#N/A	#N/A	#N/A	#N/A	#N/A	#N/A	#N/A	#N/A	#N/A	1.85756	0.892803	0.0131737	-0.348973	0.108757	-0.266477	-1.10706	-1.14978	Cluster_D	#N/A	#N/A
Fam114a1_68303	#N/A	#N/A	#N/A	#N/A	#N/A	#N/A	#N/A	#N/A	#N/A	#N/A	1.68391	0.802004	-0.178113	-1.08405	-0.386715	-0.277599	0.702948	-1.26238	Cluster_D	#N/A	#N/A
Gm15559_100504049	#N/A	#N/A	#N/A	#N/A	#N/A	#N/A	#N/A	#N/A	#N/A	#N/A	2.41835	-0.607518	-0.015965	-0.0820635	-0.367138	-0.292828	-0.507458	-0.545384	Cluster_D	#N/A	#N/A
Pes1_64934	#N/A	#N/A	#N/A	#N/A	#N/A	#N/A	#N/A	#N/A	#N/A	#N/A	1.35702	-1.51745	-0.242958	0.267695	0.906234	-0.462966	-1.05995	0.752376	Cluster_D	#N/A	#N/A
Zfp27_22689	#N/A	#N/A	#N/A	#N/A	#N/A	#N/A	#N/A	#N/A	#N/A	#N/A	2.4103	-0.572424	0.102561	-0.458555	-0.264744	-0.500686	-0.537874	-0.178582	Cluster_D	#N/A	#N/A
Ankrd40_71452	#N/A	#N/A	#N/A	#N/A	#N/A	#N/A	#N/A	#N/A	#N/A	#N/A	2.27826	-0.519212	-0.895456	0.477642	-0.541449	-0.251263	-0.233934	-0.314584	Cluster_D	#N/A	#N/A
Dnajc8_68598	#N/A	#N/A	#N/A	#N/A	#N/A	#N/A	#N/A	#N/A	#N/A	#N/A	2.379	-0.490549	-0.459086	-0.686968	-0.135003	0.026784	-0.00323073	-0.630945	Cluster_D	#N/A	#N/A
Emp3_13732	#N/A	#N/A	#N/A	#N/A	#N/A	#N/A	#N/A	#N/A	#N/A	#N/A	2.12225	-0.902502	0.303373	-0.238722	-0.464891	-0.701294	-0.698484	0.580271	Cluster_D	#N/A	#N/A
4933416M07Rik_71082	#N/A	#N/A	#N/A	#N/A	#N/A	#N/A	#N/A	#N/A	#N/A	#N/A	2.3633	-0.512884	-0.524114	0.371532	-0.415076	-0.343521	-0.531535	-0.407699	Cluster_D	#N/A	#N/A
Csad_246277	#N/A	#N/A	#N/A	#N/A	#N/A	#N/A	#N/A	#N/A	#N/A	#N/A	1.26246	1.88543	-0.716462	-0.650273	-0.626881	-0.326172	-0.223061	-0.605036	Cluster_D	#N/A	#N/A
Fcf1_73736	#N/A	#N/A	#N/A	#N/A	#N/A	#N/A	#N/A	#N/A	#N/A	#N/A	1.19401	1.65987	-0.9226	0.314803	-0.87524	0.10328	-0.790304	-0.683813	Cluster_D	#N/A	#N/A
Gm32374_102634899	#N/A	#N/A	#N/A	#N/A	#N/A	#N/A	#N/A	#N/A	#N/A	#N/A	2.36177	-0.285406	-0.579734	-0.585418	-0.407149	0.325302	-0.262588	-0.566776	Cluster_D	#N/A	#N/A
Gm51911_115487793	#N/A	#N/A	#N/A	#N/A	#N/A	#N/A	#N/A	#N/A	#N/A	#N/A	1.84993	0.117779	-1.17441	0.871775	0.0521319	-0.652668	-0.99559	-0.0689504	Cluster_D	#N/A	#N/A
Gm7368_664850	#N/A	#N/A	#N/A	#N/A	#N/A	#N/A	#N/A	#N/A	#N/A	#N/A	1.91303	-0.361352	-1.37461	-0.357875	0.34476	-0.880118	0.212808	0.503362	Cluster_D	#N/A	#N/A
Meaf6_70088	#N/A	#N/A	#N/A	#N/A	#N/A	#N/A	#N/A	#N/A	#N/A	#N/A	2.42235	-0.437266	-0.572043	0.0781348	-0.33155	-0.23436	-0.548501	-0.376769	Cluster_D	#N/A	#N/A
Mogs_57377	#N/A	#N/A	#N/A	#N/A	#N/A	#N/A	#N/A	#N/A	#N/A	#N/A	2.29154	-0.28193	-0.838598	0.375567	-0.672374	-0.455237	-0.0120268	-0.406939	Cluster_D	#N/A	#N/A
Ranbp10_74334	#N/A	#N/A	#N/A	#N/A	#N/A	#N/A	#N/A	#N/A	#N/A	#N/A	1.99757	-0.0137216	-1.12731	0.696368	-0.454271	-0.494585	-0.858963	0.254917	Cluster_D	#N/A	#N/A
Sec61a2_57743	#N/A	#N/A	#N/A	#N/A	#N/A	#N/A	#N/A	#N/A	#N/A	#N/A	2.39364	-0.518282	-0.736087	-0.244349	0.073036	-0.135813	-0.292905	-0.539238	Cluster_D	#N/A	#N/A
Taf7_24074	#N/A	#N/A	#N/A	#N/A	#N/A	#N/A	#N/A	#N/A	#N/A	#N/A	2.07368	-0.340948	-0.954674	-0.367277	-0.564385	-0.611374	0.908037	-0.143059	Cluster_D	#N/A	#N/A
Tmem160_69094	#N/A	#N/A	#N/A	#N/A	#N/A	#N/A	#N/A	#N/A	#N/A	#N/A	1.95097	-0.106371	-0.782356	-0.714349	-0.420345	1.10775	-0.272417	-0.762887	Cluster_D	#N/A	#N/A
Tmem230_70612	#N/A	#N/A	#N/A	#N/A	#N/A	#N/A	#N/A	#N/A	#N/A	#N/A	1.87981	-0.217848	-1.38252	-0.300836	0.229998	-0.947857	0.0594668	0.679793	Cluster_D	#N/A	#N/A
Trappc5_66682	#N/A	#N/A	#N/A	#N/A	#N/A	#N/A	#N/A	#N/A	#N/A	#N/A	2.33837	-0.577729	-0.834163	0.214003	-0.0980092	-0.187525	-0.57977	-0.275177	Cluster_D	#N/A	#N/A
Zfp60_22718	#N/A	#N/A	#N/A	#N/A	#N/A	#N/A	#N/A	#N/A	#N/A	#N/A	1.48777	0.107432	-1.17209	0.581411	0.670572	-1.08461	-1.08984	0.499352	Cluster_D	#N/A	#N/A
Zscan20_269585	#N/A	#N/A	#N/A	#N/A	#N/A	#N/A	#N/A	#N/A	#N/A	#N/A	2.4262	-0.187114	-0.51514	-0.554912	-0.264726	0.0262381	-0.492674	-0.437874	Cluster_D	#N/A	#N/A
Dars2_226539	#N/A	#N/A	#N/A	#N/A	#N/A	#N/A	#N/A	#N/A	#N/A	#N/A	2.15848	-0.401131	0.193737	-0.981727	0.543047	-0.374944	-0.34927	-0.788195	Cluster_D	#N/A	#N/A
Gm30504_102632429	#N/A	#N/A	#N/A	#N/A	#N/A	#N/A	#N/A	#N/A	#N/A	#N/A	2.06699	-0.316986	-0.73956	-0.89728	0.297867	0.608645	-0.125145	-0.894529	Cluster_D	#N/A	#N/A
Gm46827_108168903	#N/A	#N/A	#N/A	#N/A	#N/A	#N/A	#N/A	#N/A	#N/A	#N/A	2.19585	-0.977895	-0.60619	0.19168	-0.627076	-0.445167	-0.17402	0.442821	Cluster_D	#N/A	#N/A
Gnl2_230737	#N/A	#N/A	#N/A	#N/A	#N/A	#N/A	#N/A	#N/A	#N/A	#N/A	1.47309	-0.0682735	-1.20623	0.692841	-0.28349	-0.661621	-1.06191	1.11559	Cluster_D	#N/A	#N/A
Gnptg_214505	#N/A	#N/A	#N/A	#N/A	#N/A	#N/A	#N/A	#N/A	#N/A	#N/A	2.08694	-0.739724	-0.777958	-0.64373	-0.27572	-0.671372	0.631901	0.389667	Cluster_D	#N/A	#N/A
Thra_21833	#N/A	#N/A	#N/A	#N/A	#N/A	#N/A	#N/A	#N/A	#N/A	#N/A	2.11407	0.325824	-0.868387	0.165846	0.0473177	0.012434	-0.78506	-1.01204	Cluster_D	#N/A	#N/A
9630015K15Rik_78569	#N/A	#N/A	#N/A	#N/A	#N/A	#N/A	#N/A	#N/A	#N/A	#N/A	2.43379	-0.444488	-0.37875	-0.57011	-0.257299	-0.30878	0.0241378	-0.498499	Cluster_D	#N/A	#N/A
Arhgap45_70719	#N/A	#N/A	#N/A	#N/A	#N/A	#N/A	#N/A	#N/A	#N/A	#N/A	1.8809	0.853308	0.230968	-1.22375	-0.0791528	-0.546768	-0.200138	-0.915367	Cluster_D	#N/A	#N/A
C77080_97130	#N/A	#N/A	#N/A	#N/A	#N/A	#N/A	#N/A	#N/A	#N/A	#N/A	2.45719	-0.419291	-0.456677	-0.474145	-0.225368	-0.211494	-0.463431	-0.206784	Cluster_D	#N/A	#N/A
Cdh24_239096	#N/A	#N/A	#N/A	#N/A	#N/A	#N/A	#N/A	#N/A	#N/A	#N/A	2.0239	-0.826188	0.609534	-0.87017	0.0275611	0.380377	-0.818319	-0.526697	Cluster_D	#N/A	#N/A
Cox7a2_12866	#N/A	#N/A	#N/A	#N/A	#N/A	#N/A	#N/A	#N/A	#N/A	#N/A	1.93623	1.06063	-0.202403	-0.960149	-0.675652	-0.185002	-0.801861	-0.171791	Cluster_D	#N/A	#N/A
Cyp4v3_102294	#N/A	#N/A	#N/A	#N/A	#N/A	#N/A	#N/A	#N/A	#N/A	#N/A	2.03851	-0.3165	-0.710989	-0.9704	0.410994	0.557866	-0.112657	-0.896825	Cluster_D	#N/A	#N/A
Gm13378_100416185	#N/A	#N/A	#N/A	#N/A	#N/A	#N/A	#N/A	#N/A	#N/A	#N/A	2.25548	0.417722	0.186565	-0.747281	-0.520172	-0.667814	-0.486746	-0.437751	Cluster_D	#N/A	#N/A
Gm16183_115486889	#N/A	#N/A	#N/A	#N/A	#N/A	#N/A	#N/A	#N/A	#N/A	#N/A	1.67226	1.04316	-0.467961	-1.05002	-0.584045	-0.654854	0.735931	-0.694468	Cluster_D	#N/A	#N/A
Gm32311_102634815	#N/A	#N/A	#N/A	#N/A	#N/A	#N/A	#N/A	#N/A	#N/A	#N/A	1.84611	0.352076	0.584642	-1.56122	-0.764706	-0.000961337	-0.22733	-0.228608	Cluster_D	#N/A	#N/A
Gm52131_115488335	#N/A	#N/A	#N/A	#N/A	#N/A	#N/A	#N/A	#N/A	#N/A	#N/A	0.877681	1.37006	-0.350239	-0.819391	-0.792869	1.29546	-0.755813	-0.824886	Cluster_D	#N/A	#N/A
Ngly1_59007	#N/A	#N/A	#N/A	#N/A	#N/A	#N/A	#N/A	#N/A	#N/A	#N/A	1.14263	1.1527	-0.346756	-0.994394	-0.571516	-0.877219	1.25677	-0.762225	Cluster_D	#N/A	#N/A
Nsun6_74455	#N/A	#N/A	#N/A	#N/A	#N/A	#N/A	#N/A	#N/A	#N/A	#N/A	2.22339	-0.0257337	-0.572308	-0.712859	-0.186029	-0.65185	0.578274	-0.652884	Cluster_D	#N/A	#N/A
Rabl3_67657	#N/A	#N/A	#N/A	#N/A	#N/A	#N/A	#N/A	#N/A	#N/A	#N/A	2.32005	-0.12867	0.308302	-0.835398	-0.433114	-0.460372	-0.621298	-0.149498	Cluster_D	#N/A	#N/A
Rtl8a_66158	#N/A	#N/A	#N/A	#N/A	#N/A	#N/A	#N/A	#N/A	#N/A	#N/A	1.6528	0.0845859	0.284085	-1.10248	-0.48719	-1.06613	1.15076	-0.516424	Cluster_D	#N/A	#N/A
Amdhd2_245847	#N/A	#N/A	#N/A	#N/A	#N/A	#N/A	#N/A	#N/A	#N/A	#N/A	2.26735	0.463226	-0.14512	-0.605779	-0.31607	-0.788193	-0.713554	-0.161862	Cluster_D	#N/A	#N/A
Pbxip1_229534	#N/A	#N/A	#N/A	#N/A	#N/A	#N/A	#N/A	#N/A	#N/A	#N/A	1.03184	0.523097	0.148865	-1.60862	-1.33208	0.688117	0.845942	-0.29716	Cluster_D	#N/A	#N/A
Tbc1d31_210544	#N/A	#N/A	#N/A	#N/A	#N/A	#N/A	#N/A	#N/A	#N/A	#N/A	1.9615	-0.135974	0.729192	-0.949943	-0.0835438	-0.319084	0.0579203	-1.26007	Cluster_D	#N/A	#N/A
Tmem181c-ps_100040525	#N/A	#N/A	#N/A	#N/A	#N/A	#N/A	#N/A	#N/A	#N/A	#N/A	2.37206	-0.0456818	0.11984	-0.744265	-0.26576	-0.322949	-0.621415	-0.491826	Cluster_D	#N/A	#N/A
Gm38828_105242677	-0.53012	-0.438	-0.53046	1.49858	Cluster_11	-0.735141	0.110888	1.37336	-0.749105	Cluster_6'	1.54712	-0.804906	-0.743535	1.39173	-0.611815	-0.706777	0.508306	-0.580128	Cluster_D	#N/A	#N/A
Zfp799_240064	0.0520216	-0.851314	-0.588565	1.38786	Cluster_11	-0.973523	0.5724	1.10725	-0.706125	Cluster_6'	1.98258	0.687237	-0.721037	-0.943454	-0.36801	0.469917	-0.223579	-0.883654	Cluster_D	#N/A	#N/A
Echs1_93747	-1.03514	-0.0956364	-0.234619	1.36539	Cluster_11	-0.466074	1.03163	0.600004	-1.16556	Cluster_8'	1.63937	-0.201417	-1.07894	-0.341562	-1.10426	0.0856601	-0.294173	1.29532	Cluster_D	#N/A	#N/A
Chmp3_66700	-0.795614	-0.0347837	-0.590039	1.42044	Cluster_11	-0.386181	1.0971	0.479571	-1.19049	Cluster_8'	2.01891	0.568904	-0.0831371	-0.30685	-1.23904	-0.55136	0.333434	-0.740866	Cluster_D	#N/A	#N/A
Il1rn_16181	-0.507223	-0.491525	-0.501221	1.49997	Cluster_11	#N/A	#N/A	#N/A	#N/A	#N/A	1.84303	1.34698	-0.638061	-0.628203	-0.501478	-0.638061	-0.289571	-0.494637	Cluster_D	#N/A	#N/A
4930404N11Rik_432479	-0.379888	-0.46155	-0.649012	1.49045	Cluster_11	#N/A	#N/A	#N/A	#N/A	#N/A	2.32009	-0.543358	-0.239253	0.313232	-0.156916	-0.312261	-0.478479	-0.903057	Cluster_D	#N/A	#N/A
Agrp_11604	0.0379648	-0.320868	-1.05345	1.33635	Cluster_11	#N/A	#N/A	#N/A	#N/A	#N/A	1.48448	-0.674788	-1.01179	1.23283	-0.902282	0.760675	-0.512996	-0.376135	Cluster_D	#N/A	#N/A
Commd3_12238	-0.157295	0.0483555	-1.16352	1.27246	Cluster_11	#N/A	#N/A	#N/A	#N/A	#N/A	1.52523	-0.0752621	0.417966	-0.498972	-0.939748	0.180572	-1.55842	0.948635	Cluster_D	#N/A	#N/A
Dlgap5_218977	-0.597801	-0.139178	-0.715876	1.45285	Cluster_11	#N/A	#N/A	#N/A	#N/A	#N/A	1.74415	1.23844	-0.659578	-0.844002	-0.438515	-0.484708	0.311652	-0.86744	Cluster_D	#N/A	#N/A
Gm9029_668186	-0.723224	0.0289097	-0.709979	1.40429	Cluster_11	#N/A	#N/A	#N/A	#N/A	#N/A	1.02221	0.545717	-0.862912	0.38086	-0.38432	-1.95005	0.486689	0.761806	Cluster_D	#N/A	#N/A
Gm9030_668187	-0.722736	0.027457	-0.709525	1.4048	Cluster_11	#N/A	#N/A	#N/A	#N/A	#N/A	1.02281	0.546544	-0.861403	0.381767	-0.391775	-1.94801	0.487545	0.762528	Cluster_D	#N/A	#N/A
Jpt2_52009	-0.644982	0.16222	-0.863416	1.34618	Cluster_11	#N/A	#N/A	#N/A	#N/A	#N/A	1.68751	1.16701	-0.486052	0.580932	-0.770158	-0.631163	-0.658076	-0.89	Cluster_D	#N/A	#N/A
Snrnp27_66618	-0.515846	0.0686719	-0.922974	1.37015	Cluster_11	#N/A	#N/A	#N/A	#N/A	#N/A	1.31167	-0.0895859	0.817717	-1.25282	0.49959	0.78809	-1.1098	-0.964863	Cluster_D	#N/A	#N/A
Tepsin_78777	-0.462898	-0.0681057	-0.883434	1.41444	Cluster_11	#N/A	#N/A	#N/A	#N/A	#N/A	2.21134	-0.5504	-0.487036	0.563539	0.165755	-0.65332	-0.716708	-0.533173	Cluster_D	#N/A	#N/A
Ccdc34_68201	0.318803	-0.34577	-1.16517	1.19214	Cluster_11	#N/A	#N/A	#N/A	#N/A	#N/A	1.37	-1.1184	0.457335	0.650295	0.199864	-0.509554	-1.6179	0.568358	Cluster_D	#N/A	#N/A
Tmem19_67226	-0.0714839	-0.573072	-0.786494	1.43105	Cluster_11	#N/A	#N/A	#N/A	#N/A	#N/A	2.40317	0.0776527	-0.587566	-0.251201	-0.386612	-0.269957	-0.719121	-0.266361	Cluster_D	#N/A	#N/A
Nusap1_108907	-0.856735	0.891439	-0.874889	0.840185	Cluster_2	-0.705935	1.4111	-0.714393	0.00922501	Cluster_1'	2.29518	-0.888657	-0.326292	0.303791	-0.225628	-0.763136	-0.324664	-0.0705967	Cluster_D	#N/A	#N/A
Mybl1_17864	-1.32899	0.588105	-0.183394	0.924277	Cluster_2	-0.52059	1.49898	-0.447732	-0.530654	Cluster_1'	2.31541	-0.69647	-0.664353	-0.113173	-0.176076	0.362529	-0.447071	-0.580797	Cluster_D	#N/A	#N/A
Gm32164_102634625	-1.05481	0.14024	-0.394029	1.3086	Cluster_2	-0.70704	1.41474	-0.70612	-0.00158007	Cluster_1'	1.70867	-0.0998426	-0.911922	-0.937356	-0.0638494	-0.022383	1.23626	-0.909576	Cluster_D	#N/A	#N/A
Gm30177_102631989	-0.819993	0.376307	-0.799816	1.2435	Cluster_2	0.0786649	0.150574	1.09882	-1.32806	Cluster_6'	2.47242	-0.245052	-0.3734	-0.376984	-0.368614	-0.373753	-0.376599	-0.358014	Cluster_D	#N/A	#N/A
Banp_53325	-0.642344	0.488906	-1.00416	1.1576	Cluster_2	0.266422	0.210061	0.938911	-1.41539	Cluster_6'	2.06241	-0.015852	-0.795297	-0.319465	-0.699402	-0.58093	0.924025	-0.575491	Cluster_D	#N/A	#N/A
Nrn1_68404	-0.840122	0.617018	-0.860198	1.0833	Cluster_2	0.488834	-0.256675	1.03896	-1.27111	Cluster_7'	2.00978	1.13084	-0.538903	-0.563208	-0.570894	-0.346654	-0.561381	-0.559581	Cluster_D	#N/A	#N/A
Ddx47_67755	-1.34802	0.060271	0.225495	1.06225	Cluster_2	0.271434	-0.390827	1.2358	-1.11641	Cluster_7'	1.70364	-0.925017	0.398687	0.312987	-0.412659	-1.50423	0.693444	-0.266853	Cluster_D	#N/A	#N/A
Tipin_66131	-0.859975	0.638597	-0.84538	1.06676	Cluster_2	-0.112342	1.10565	0.300714	-1.29402	Cluster_8'	1.72164	-1.00425	0.532422	-0.514736	-1.30292	-0.449726	0.684047	0.333517	Cluster_D	#N/A	#N/A
Rmi2_223970	-0.864036	0.894933	-0.867522	0.836625	Cluster_2	#N/A	#N/A	#N/A	#N/A	#N/A	1.98761	0.374397	0.193383	-0.379546	0.527672	-0.901549	-0.820282	-0.981682	Cluster_D	#N/A	#N/A
Ctla4_12477	-0.610473	0.388132	-0.996069	1.21841	Cluster_2	#N/A	#N/A	#N/A	#N/A	#N/A	1.96627	0.354243	-0.53294	-0.662685	0.544261	0.271624	-0.844205	-1.09656	Cluster_D	#N/A	#N/A
Gins2_272551	-0.747431	0.582587	-0.939427	1.10427	Cluster_2	#N/A	#N/A	#N/A	#N/A	#N/A	1.64538	-0.743633	1.38012	-0.0481924	-0.230572	-0.549792	-1.18556	-0.267751	Cluster_D	#N/A	#N/A
Gsto1_14873	-0.247919	0.370729	-1.24326	1.12045	Cluster_2	#N/A	#N/A	#N/A	#N/A	#N/A	1.89822	0.280995	0.0340979	-0.932982	-0.882718	-0.822053	0.883474	-0.459031	Cluster_D	#N/A	#N/A
Phf7_71838	-0.674915	0.806786	-1.03673	0.904861	Cluster_2	#N/A	#N/A	#N/A	#N/A	#N/A	1.59553	0.255354	1.34819	-0.978321	-0.654463	-0.123441	-0.976269	-0.466578	Cluster_D	#N/A	#N/A
Inpp5e_64436	-0.374903	0.822109	-1.24429	0.797081	Cluster_2	#N/A	#N/A	#N/A	#N/A	#N/A	1.56238	0.275004	-0.195711	-0.74925	0.346968	-1.48987	0.994775	-0.744293	Cluster_D	#N/A	#N/A
Zfand4_67492	-1.21944	1.20772	-0.158932	0.17065	Cluster_3	-0.500746	1.49973	-0.522904	-0.476075	Cluster_1'	2.42461	-0.384844	-0.516315	-0.459585	-0.487324	-0.192866	-0.463032	0.0793597	Cluster_D	#N/A	#N/A
Acyp1_66204	-0.508556	1.43993	-0.807918	-0.123456	Cluster_3	0.676386	1.00034	-0.577498	-1.09923	Cluster_10'	2.02514	-0.242704	-0.772206	1.00776	-0.801333	-0.1614	-0.56671	-0.488546	Cluster_D	#N/A	#N/A
Stard3nl_76205	-0.714489	1.45589	-0.588699	-0.152704	Cluster_3	-0.281117	1.48209	-0.56038	-0.640592	Cluster_9'	2.19969	0.604735	-0.576677	-0.718118	-0.772978	-0.521955	-0.272321	0.0576248	Cluster_D	#N/A	#N/A
LOC115487393_115487393	-0.757028	1.42269	-0.633931	-0.0317268	Cluster_3	#N/A	#N/A	#N/A	#N/A	#N/A	1.41127	-1.43412	-0.12833	0.743215	-0.256688	-1.3399	0.410046	0.594502	Cluster_D	#N/A	#N/A
Ntpcr_66566	-0.684147	1.45769	-0.619048	-0.154493	Cluster_3	#N/A	#N/A	#N/A	#N/A	#N/A	1.30406	1.172	0.632856	-0.656572	-0.859847	0.464669	-0.921334	-1.13584	Cluster_D	#N/A	#N/A
Vps35_65114	-0.872853	0.719543	1.00095	-0.847637	Cluster_4	-0.456919	1.47624	-0.724622	-0.294703	Cluster_1'	2.41742	-0.150969	-0.15633	-0.426921	-0.0247821	-0.630485	-0.50503	-0.522899	Cluster_D	#N/A	#N/A
Pdcd2_18567	-0.694882	1.39182	0.0620957	-0.759031	Cluster_4	1.39665	0.0503015	-0.722449	-0.724503	Cluster_10'	1.60221	1.12069	0.14376	-0.556621	-1.08421	-1.29158	0.0151159	0.0506326	Cluster_D	#N/A	#N/A
Ifit3_15959	-0.54618	0.860747	0.820296	-1.13486	Cluster_4	1.0092	0.704155	-0.951224	-0.762134	Cluster_10'	1.62071	1.60272	-0.628999	-0.390823	-0.373904	-0.596809	-0.626508	-0.606389	Cluster_D	#N/A	#N/A
Gm42074_105246866	-1.37816	0.234521	1.01438	0.129258	Cluster_4	-0.0434436	1.29648	-0.110663	-1.14237	Cluster_8'	1.65854	0.753681	0.241513	-0.0205468	-1.43462	-1.148	-0.375386	0.324826	Cluster_D	#N/A	#N/A
Tgtp1_21822	-1.29808	0.248345	1.11747	-0.0677386	Cluster_4	0.188973	1.16489	-0.0892094	-1.26466	Cluster_8'	1.75998	-0.164819	0.0873181	0.466139	-1.23574	-1.36022	-0.0705354	0.517871	Cluster_D	#N/A	#N/A
Tgtp2_100039796	-1.2502	0.15649	1.18498	-0.0912714	Cluster_4	0.135732	1.19425	-0.0857993	-1.24418	Cluster_8'	1.91592	-0.0612997	0.177055	0.312729	-1.0794	-1.33157	-0.324431	0.390997	Cluster_D	#N/A	#N/A
Cenpt_320394	-1.07299	1.07341	0.589904	-0.590329	Cluster_4	-0.13691	1.45221	-0.597004	-0.718291	Cluster_9'	2.35819	-0.622656	-0.628067	0.0625533	-0.765824	-0.188205	-0.169674	-0.0463216	Cluster_D	#N/A	#N/A
Tmem181b-ps_547127	-0.698968	1.44832	-0.11676	-0.632594	Cluster_4	-0.261794	1.47823	-0.664953	-0.551484	Cluster_9'	2.37199	0.247292	-0.0818401	-0.576381	-0.420881	-0.45852	-0.516114	-0.565546	Cluster_D	#N/A	#N/A
Zfp219_69890	-1.44744	0.565927	0.127623	0.753891	Cluster_4	#N/A	#N/A	#N/A	#N/A	#N/A	1.67548	0.117442	0.60697	-0.63416	0.362956	-1.27515	0.375223	-1.22877	Cluster_D	#N/A	#N/A
Ahr_11622	0.410275	-0.969217	1.21116	-0.652217	Cluster_5	-0.750956	1.41211	-0.664821	0.0036633	Cluster_1'	1.96923	-0.740909	-1.05741	-0.932371	-0.0898655	0.526982	0.513862	-0.189522	Cluster_D	#N/A	#N/A
Ginm1_215751	0.00380976	-0.756761	1.41181	-0.658858	Cluster_5	-0.57265	1.48663	-0.308142	-0.605841	Cluster_1'	1.25271	0.21607	-0.70558	-0.243131	-0.871839	1.73533	-0.913701	-0.469856	Cluster_D	#N/A	#N/A
Klf4_16600	-0.11149	-0.667375	1.44747	-0.668599	Cluster_5	-0.488766	1.49995	-0.509068	-0.502113	Cluster_1'	1.67805	-0.505544	-0.545002	-0.494638	-0.558507	-0.55862	1.55949	-0.575228	Cluster_D	#N/A	#N/A
Mbnl2_105559	0.186354	-0.836267	1.33855	-0.688635	Cluster_5	-0.838749	1.32603	-0.701584	0.214302	Cluster_1'	1.79225	0.534413	-0.102676	-1.00464	-0.104032	-1.49709	0.47144	-0.0896679	Cluster_D	#N/A	#N/A
Gm32715_102635354	0.551744	-0.682652	1.11926	-0.988347	Cluster_5	-0.468256	1.49727	-0.583352	-0.445662	Cluster_1'	2.22871	-0.739749	0.474646	-0.656205	-0.51846	-0.168669	0.102237	-0.722511	Cluster_D	#N/A	#N/A
Pou6f1_19009	0.0756081	-0.633966	1.38292	-0.824562	Cluster_5	-0.402957	1.49175	-0.643288	-0.445508	Cluster_1'	2.16367	0.401988	0.344307	-0.270754	-0.46233	-0.81973	-0.397085	-0.960061	Cluster_D	#N/A	#N/A
Gm16061_102641305	1.44086	-0.674613	-0.087107	-0.679141	Cluster_6	-0.434727	1.4949	-0.445483	-0.614687	Cluster_1'	2.45977	-0.409021	-0.353688	-0.269666	-0.357292	-0.487708	-0.134189	-0.448207	Cluster_D	#N/A	#N/A
Ccng2_12452	1.42153	-0.330423	-0.174868	-0.916239	Cluster_6	-0.442408	1.44479	-0.828661	-0.173721	Cluster_1'	2.1266	-0.229086	-0.919456	0.417374	-0.195008	0.343215	-0.942464	-0.601178	Cluster_D	#N/A	#N/A
Mrpl22_216767	1.30622	-0.153798	-1.12671	-0.0257113	Cluster_6	-0.508408	1.49987	-0.481343	-0.510118	Cluster_1'	2.38782	-0.330366	-0.600027	-0.201955	-0.441689	-0.662536	0.191653	-0.342899	Cluster_D	#N/A	#N/A
Nsdhl_18194	1.21712	-0.486142	-1.07792	0.346939	Cluster_6	-0.820899	1.4357	-0.502199	-0.112604	Cluster_1'	2.00085	-0.401167	-0.230796	0.970202	-0.023721	-0.829514	-0.898727	-0.58713	Cluster_D	#N/A	#N/A
Tmem161a_234371	1.4632	-0.407345	-0.788418	-0.267435	Cluster_6	-0.478482	1.49881	-0.464934	-0.555394	Cluster_1'	2.44905	-0.342226	-0.240214	-0.0562297	-0.444648	-0.399323	-0.486191	-0.480221	Cluster_D	#N/A	#N/A
Zfp59_22717	1.4762	-0.441891	-0.730077	-0.30423	Cluster_6	-0.485914	1.49795	-0.443143	-0.568898	Cluster_1'	2.41574	0.0867024	-0.491795	-0.280298	-0.520082	-0.514041	-0.520142	-0.176079	Cluster_D	#N/A	#N/A
Prmt6_99890	-0.26843	1.32481	-1.08265	0.0262674	Cluster_6	0.448089	1.12617	-0.405159	-1.1691	Cluster_10'	2.34977	-0.454315	-0.369946	0.0269785	-0.678065	0.237523	-0.545833	-0.56611	Cluster_D	#N/A	#N/A
Akt1_11651	-0.177249	1.37026	-1.03201	-0.161	Cluster_6	0.974029	0.749926	-0.899846	-0.824109	Cluster_10'	1.53128	-0.320064	-1.41456	0.283991	-0.32793	0.750564	-1.1664	0.663125	Cluster_D	#N/A	#N/A
Cpm_70574	0.93509	0.778416	-0.696095	-1.01741	Cluster_6	1.38087	0.0920166	-0.739057	-0.733834	Cluster_10'	2.23944	-0.234274	0.328807	-0.309268	-0.880957	-0.549508	0.188491	-0.782735	Cluster_D	#N/A	#N/A
Ogfod1_270086	0.0328271	1.34925	-1.02524	-0.356843	Cluster_6	1.42229	-0.170362	-0.339239	-0.912686	Cluster_2'	1.13514	-1.37245	0.661275	1.05436	-0.905543	0.722832	-0.427503	-0.868114	Cluster_D	#N/A	#N/A
Fubp3_320267	1.48576	-0.303644	-0.619564	-0.56255	Cluster_6	0.132944	1.35732	-0.62355	-0.866714	Cluster_9'	1.97745	-0.291993	-0.739548	0.513412	-1.06011	-0.881068	0.538991	-0.0571358	Cluster_D	#N/A	#N/A
Naga_17939	1.48109	-0.274213	-0.565392	-0.641487	Cluster_6	0.028806	1.40191	-0.643403	-0.787311	Cluster_9'	1.9952	-0.0302975	0.49663	0.608492	-0.766886	-0.648858	-0.717843	-0.93644	Cluster_D	#N/A	#N/A
Zfp335os_629777	1.42904	-0.057697	-0.769963	-0.601384	Cluster_6	-0.243372	1.47633	-0.592827	-0.640133	Cluster_9'	2.1387	-0.458851	-0.663126	-0.536297	-0.606565	-0.343211	-0.433235	0.902588	Cluster_D	#N/A	#N/A
Gm36112_102639911	1.48044	-0.719317	-0.355717	-0.405404	Cluster_6	#N/A	#N/A	#N/A	#N/A	#N/A	2.27079	0.556429	-0.675582	-0.290061	-0.496611	-0.639601	-0.169579	-0.555784	Cluster_D	#N/A	#N/A
Psph_100678	0.891014	0.640315	-1.32406	-0.207273	Cluster_6	#N/A	#N/A	#N/A	#N/A	#N/A	2.23128	0.0910849	-0.771922	-0.817992	0.00348536	-0.841398	0.184233	-0.0787731	Cluster_D	#N/A	#N/A
Parp3_235587	1.40685	-0.536201	-0.856189	-0.0144573	Cluster_6	#N/A	#N/A	#N/A	#N/A	#N/A	1.696	-0.790661	1.3143	0.253689	-0.501321	-0.971304	-0.575348	-0.425352	Cluster_D	#N/A	#N/A
Ubxn6_66530	-0.217806	1.28616	-1.13736	0.0690138	Cluster_6	#N/A	#N/A	#N/A	#N/A	#N/A	1.56847	-0.252673	-1.09883	0.429461	-0.450617	-1.41544	0.351038	0.868587	Cluster_D	#N/A	#N/A
4833447I15Rik_74844	0.589377	1.10363	-0.874014	-0.81899	Cluster_6	#N/A	#N/A	#N/A	#N/A	#N/A	1.48446	0.435547	-1.4126	-1.33868	0.610171	-0.402623	0.524295	0.0994329	Cluster_D	#N/A	#N/A
Mylip_218203	1.24226	-0.795267	0.378344	-0.825341	Cluster_7	-0.628044	1.46364	-0.656755	-0.178842	Cluster_1'	1.73959	0.277225	-0.403589	-1.21633	-0.765696	-0.331827	-0.459868	1.16049	Cluster_D	#N/A	#N/A
Neil1_72774	0.508711	-1.47665	0.698736	0.269208	Cluster_7	-1.14822	1.2619	-0.260237	0.146551	Cluster_1'	2.13751	-0.243571	-0.465532	-0.527026	0.884343	-0.66313	-0.673863	-0.448728	Cluster_D	#N/A	#N/A
Rnf157_217340	1.11408	-0.780089	0.572772	-0.906763	Cluster_7	-0.376064	1.45863	-0.810542	-0.272024	Cluster_1'	1.80643	0.568179	-0.405691	0.601209	-0.848751	-1.34769	-0.561981	0.188297	Cluster_D	#N/A	#N/A
Clcn2_12724	0.329809	-1.41645	0.927059	0.159579	Cluster_7	-0.683404	1.48487	-0.34181	-0.459657	Cluster_1'	2.15176	0.490935	0.324383	-0.611026	-0.456376	-0.233928	-0.834418	-0.831325	Cluster_D	#N/A	#N/A
Mapk9_26420	1.26814	-1.17039	0.0439943	-0.141746	Cluster_7	-0.623587	1.41926	-0.0234613	-0.772207	Cluster_1'	2.09729	0.103474	-0.803322	0.650276	-0.970029	-0.607397	-0.00927695	-0.46101	Cluster_D	#N/A	#N/A
Gm19765_102638993	0.762106	0.268654	0.437454	-1.46821	Cluster_7	1.14059	0.464105	-1.1155	-0.489199	Cluster_10'	1.76327	0.541525	-0.643372	0.127237	-0.299843	0.540368	-1.61743	-0.411757	Cluster_D	#N/A	#N/A
Atp2a3_53313	0.94998	-0.386566	0.664176	-1.22759	Cluster_7	0.504199	1.15914	-0.734597	-0.928738	Cluster_9'	1.2711	-0.492156	0.207068	1.29862	-1.36172	-0.817807	0.612343	-0.717452	Cluster_D	#N/A	#N/A
Ap2m1_11773	-0.0798296	0.678543	0.785535	-1.38425	Cluster_7	0.611603	1.08642	-0.804332	-0.893691	Cluster_9'	1.82522	0.78298	-0.39996	0.524247	-0.908746	-0.0452023	-1.21425	-0.56429	Cluster_D	#N/A	#N/A
Gm19557_100503104	1.14232	-0.314991	0.378062	-1.20539	Cluster_7	0.31733	1.27598	-0.766062	-0.827245	Cluster_9'	2.44848	-0.271413	-0.498465	-0.295871	-0.574262	-0.358416	-0.0912931	-0.358759	Cluster_D	#N/A	#N/A
Slc30a5_69048	0.761856	-0.407638	0.869474	-1.22369	Cluster_7	#N/A	#N/A	#N/A	#N/A	#N/A	1.34405	0.506574	-1.09646	0.55792	-1.14583	-0.938128	1.06876	-0.296888	Cluster_D	#N/A	#N/A
Ccndbp1_17151	0.14187	-0.460762	1.32493	-1.00604	Cluster_8	0.0234066	1.24873	-1.19775	-0.0743907	Cluster_1'	1.58664	-0.737848	0.946542	0.0132882	0.0161741	-1.12408	-1.22577	0.525065	Cluster_D	#N/A	#N/A
Zbtb49_75079	-0.331308	-0.540201	1.489	-0.617491	Cluster_8	-0.477735	1.49981	-0.513165	-0.508912	Cluster_1'	2.46353	-0.281626	-0.320274	-0.403774	-0.421228	-0.443231	-0.431171	-0.162224	Cluster_D	#N/A	#N/A
Tsr1_104662	-0.41367	-0.378332	1.48506	-0.69306	Cluster_8	-0.490303	1.49668	-0.584336	-0.422037	Cluster_1'	1.20702	-1.52636	0.750123	1.08089	-0.910309	-0.594228	-0.391201	0.384071	Cluster_D	#N/A	#N/A
Cript_56724	0.0985619	-0.115989	1.22869	-1.21126	Cluster_8	0.521546	1.13013	-0.617553	-1.03413	Cluster_10'	1.49261	-0.17438	1.49167	-0.0920718	-1.07821	-1.05419	-0.115322	-0.47011	Cluster_D	#N/A	#N/A
Aar2_68295	-0.28323	-0.271554	1.4376	-0.882812	Cluster_8	0.934301	0.688164	-0.400553	-1.22191	Cluster_10'	1.44054	-0.222225	1.49092	-0.808211	-1.06872	-0.530896	-0.665481	0.364077	Cluster_D	#N/A	#N/A
Cyp2s1_74134	-0.167777	-0.332572	1.41981	-0.919456	Cluster_8	0.847557	0.884299	-0.866588	-0.865268	Cluster_10'	1.2965	0.659801	0.311704	-0.873872	-0.946794	1.27913	-0.860565	-0.865899	Cluster_D	#N/A	#N/A
AI662270_100043636	-0.682719	0.214524	1.32457	-0.856377	Cluster_8	0.64294	1.03794	-0.620646	-1.06024	Cluster_10'	2.15694	-0.731983	0.648113	-0.29962	-0.472332	0.147428	-0.66108	-0.78747	Cluster_D	#N/A	#N/A
Chka_12660	-0.0560162	-0.422307	1.40194	-0.92362	Cluster_8	-0.146894	1.45624	-0.672123	-0.63722	Cluster_9'	1.90839	-0.390935	-0.715111	-0.480105	-0.617115	-0.32796	1.25507	-0.632239	Cluster_D	#N/A	#N/A
Slc16a5_217316	0.158139	-0.263523	1.25685	-1.15147	Cluster_8	0.558389	1.09473	-1.07491	-0.578218	Cluster_9'	1.7264	0.138545	0.102038	0.0886281	-0.495502	0.876137	-1.19291	-1.24334	Cluster_D	#N/A	#N/A
Vti1b_53612	-0.48392	-0.00730884	1.39564	-0.904411	Cluster_8	0.545102	1.11973	-1.01021	-0.654627	Cluster_9'	2.20565	0.0612157	-1.024	-0.116714	-0.843503	0.245543	-0.545047	0.0168556	Cluster_D	#N/A	#N/A
Gm26740_102637787	-0.049215	-0.529397	1.41845	-0.839835	Cluster_8	#N/A	#N/A	#N/A	#N/A	#N/A	1.31978	1.09273	0.48311	-0.998577	-0.65419	0.257822	0.0284769	-1.52916	Cluster_D	#N/A	#N/A
Chst12_59031	-0.318304	-0.276408	1.44745	-0.85274	Cluster_8	#N/A	#N/A	#N/A	#N/A	#N/A	1.87253	-0.481759	0.278263	-1.15142	0.327905	-0.28556	0.589653	-1.14961	Cluster_D	#N/A	#N/A
Cwc15_66070	-0.82355	-0.328137	1.45644	-0.304753	Cluster_9	-0.587948	1.48858	-0.578554	-0.322075	Cluster_1'	1.77216	1.38296	-0.728825	-0.395667	-0.112867	-0.52242	-0.70021	-0.695123	Cluster_D	#N/A	#N/A
Sgcb_24051	-0.60045	-0.712328	1.45337	-0.140592	Cluster_9	-0.648922	1.45896	-0.157788	-0.652253	Cluster_1'	2.02816	0.510776	-0.137726	-0.699189	-0.859515	-0.543057	0.57115	-0.870601	Cluster_D	#N/A	#N/A
Nsmce1_67711	-0.94709	-0.437462	1.38262	0.0019307	Cluster_9	-0.520507	1.48272	-0.297112	-0.665096	Cluster_1'	1.56425	-0.257979	1.15117	-0.600714	-1.0849	0.708241	-0.624718	-0.855356	Cluster_D	#N/A	#N/A
Gm28530_102639990	-0.357211	-0.799641	1.46268	-0.305831	Cluster_9	#N/A	#N/A	#N/A	#N/A	#N/A	2.13286	0.430095	-0.0639933	-0.0489194	-0.880648	-0.341308	-0.0602663	-1.16782	Cluster_D	#N/A	#N/A
Dctn3_53598	-0.850199	0.749135	0.975424	-0.87436	Cluster_4	0.894439	-0.91066	-0.819702	0.835922	Cluster_3'	-1.3178	0.803151	-0.121566	0.77485	1.54271	0.09436	-0.750412	-1.02529	Cluster_E	#N/A	Dctn3_53598
Ppp1r9b_217124	#N/A	#N/A	#N/A	#N/A	#N/A	#N/A	#N/A	#N/A	#N/A	#N/A	1.06719	0.399273	-0.257904	0.0605805	0.34591	0.821309	-0.251379	-2.18498	Cluster_E	#N/A	Ppp1r9b_217124
Kntc1_208628	-0.754728	1.43488	-0.604852	-0.0752963	Cluster_3	#N/A	#N/A	#N/A	#N/A	#N/A	-0.600739	0.0340294	0.033127	-0.0713482	2.34189	-0.719087	-0.272113	-0.745763	Cluster_E	#N/A	Kntc1_208628
Twf2_23999	#N/A	#N/A	#N/A	#N/A	#N/A	-0.785653	0.178679	-0.737333	1.34431	Cluster_3'	0.403123	-0.0253372	-1.07906	-0.863995	2.10309	0.0905554	0.0714123	-0.699784	Cluster_E	#N/A	Twf2_23999
Synpo_104027	#N/A	#N/A	#N/A	#N/A	#N/A	#N/A	#N/A	#N/A	#N/A	#N/A	-0.608444	-0.828439	-0.549961	0.447874	2.1882	-0.128955	-0.760255	0.239979	Cluster_E	#N/A	Synpo_104027
Mtm1_17772	-0.069807	0.283763	-1.30942	1.09546	Cluster_2	#N/A	#N/A	#N/A	#N/A	#N/A	0.101101	-0.839062	-0.74584	-0.472382	2.02512	-0.2683	0.910044	-0.710679	Cluster_E	#N/A	Mtm1_17772
Bag3_29810	0.994003	-1.01152	0.711835	-0.69432	Cluster_7	-0.73059	-0.801152	0.195223	1.33652	Cluster_3'	-0.943125	-1.26636	-0.314613	1.06738	1.58814	0.372166	0.238647	-0.742241	Cluster_E	#N/A	Bag3_29810
Fabp5_16592	-0.814964	1.17887	-0.845236	0.481332	Cluster_1	1.08948	-1.32112	0.258743	-0.0271048	Cluster_2'	-1.18639	-1.15423	-0.878114	0.515685	1.51825	0.363238	-0.0628721	0.884434	Cluster_E	#N/A	#N/A
Mcm2_17216	-0.727047	1.0682	-0.968121	0.626963	Cluster_1	-0.444485	-0.549141	-0.504993	1.49862	Cluster_3'	-0.49275	-0.294728	-0.502841	-0.44213	2.43119	-0.493501	-0.25549	0.0502545	Cluster_E	#N/A	#N/A
E2f2_242705	-0.45571	1.33043	-1.00292	0.1282	Cluster_1	#N/A	#N/A	#N/A	#N/A	#N/A	1.02319	0.218306	0.0204248	-0.626855	1.62104	-0.348207	-0.267305	-1.6406	Cluster_E	#N/A	#N/A
Abhd15_67477	-0.848562	0.984965	-0.874577	0.738175	Cluster_1	#N/A	#N/A	#N/A	#N/A	#N/A	0.357218	-0.274733	1.54648	-0.752337	1.21721	-0.282992	-1.47025	-0.34059	Cluster_E	#N/A	#N/A
Gm15232_627268	-0.739583	1.3762	-0.740477	0.103862	Cluster_1	#N/A	#N/A	#N/A	#N/A	#N/A	-0.889124	0.874552	0.174772	0.377183	1.32424	0.616793	-1.42155	-1.05686	Cluster_E	#N/A	#N/A
Txnrd2_26462	-0.732299	0.937275	-0.986865	0.781889	Cluster_1	#N/A	#N/A	#N/A	#N/A	#N/A	-0.974375	-0.0562817	1.6403	-0.577939	1.43008	-0.895168	-0.372316	-0.194302	Cluster_E	#N/A	#N/A
Gprc5b_64297	-0.795803	1.22349	-0.837669	0.409985	Cluster_1	#N/A	#N/A	#N/A	#N/A	#N/A	1.28865	-0.942737	-0.874713	-0.953753	1.51131	0.0132402	-0.51635	0.474351	Cluster_E	#N/A	#N/A
Tmem219_68742	-0.70615	1.23405	-0.911689	0.383789	Cluster_1	#N/A	#N/A	#N/A	#N/A	#N/A	-0.234981	0.699924	-0.871724	-0.19119	2.14649	-0.485162	-0.177926	-0.88543	Cluster_E	#N/A	#N/A
Nudt1_17766	-0.68444	1.47134	-0.562411	-0.224489	Cluster_10	1.11157	0.211263	-1.31135	-0.0114813	Cluster_10'	1.03882	1.31292	-0.50024	-0.0571562	0.77674	-0.116571	-0.830768	-1.62374	Cluster_E	#N/A	#N/A
Klrd1_16643	0.100031	1.36635	-0.578364	-0.888018	Cluster_10	1.19439	0.167094	-1.23693	-0.124553	Cluster_10'	1.29733	0.394018	0.499996	0.0368164	0.797616	-0.581646	-0.533236	-1.91089	Cluster_E	#N/A	#N/A
Gm41114_105245706	0.0963691	1.09311	0.142961	-1.33244	Cluster_10	1.34079	-0.771054	-0.756806	0.187067	Cluster_2'	-0.522871	-0.520027	-0.46997	0.947651	2.12701	-0.516767	-0.522156	-0.522871	Cluster_E	#N/A	#N/A
Acy1_109652	-0.553754	1.48544	-0.30336	-0.628327	Cluster_10	0.108107	-0.6125	-0.862691	1.36708	Cluster_3'	-0.364387	-0.677064	-0.359252	0.205713	2.37713	-0.50812	-0.562094	-0.111928	Cluster_E	#N/A	#N/A
Sfrp2_20319	-0.565489	1.49464	-0.379062	-0.550086	Cluster_10	-0.298774	-0.540852	-0.644547	1.48417	Cluster_3'	-1.28768	0.90805	0.000324046	1.07246	1.14668	-1.39772	-0.199523	-0.24259	Cluster_E	#N/A	#N/A
Tmem204_407831	-0.590052	1.49176	-0.550714	-0.350995	Cluster_10	0.548911	-0.821489	-0.860381	1.13296	Cluster_3'	-0.283584	-0.566944	-0.45544	0.78885	2.19706	-0.53902	-0.571348	-0.569569	Cluster_E	#N/A	#N/A
Gyg_27357	0.129247	1.35137	-0.914901	-0.56572	Cluster_10	0.788873	-0.73154	-0.988064	0.93073	Cluster_3'	-0.490346	-0.105346	-0.759328	-0.746236	1.59651	-0.983866	1.44794	0.0406731	Cluster_E	#N/A	#N/A
Gm52538_115489496	-0.22286	1.4728	-0.628247	-0.621692	Cluster_10	0.514782	-0.832229	-0.839276	1.15672	Cluster_3'	-0.401669	-0.409131	-0.0444399	-0.416412	2.45495	-0.354763	-0.413422	-0.415118	Cluster_E	#N/A	#N/A
Gm30603_102632562	0.442106	0.929576	0.0211511	-1.39283	Cluster_10	-0.301948	0.837799	-1.28364	0.747789	Cluster_4'	1.2216	0.380838	-1.22703	-0.031194	1.10148	0.555441	-0.59309	-1.40804	Cluster_E	#N/A	#N/A
Eif2b1_209354	-0.682514	1.48207	-0.304949	-0.49461	Cluster_10	#N/A	#N/A	#N/A	#N/A	#N/A	-0.317376	-0.486328	0.974379	-0.712319	2.03258	-0.633195	-0.0378594	-0.81988	Cluster_E	#N/A	#N/A
Thap4_67026	-0.776375	1.45531	-0.495727	-0.18321	Cluster_10	#N/A	#N/A	#N/A	#N/A	#N/A	-0.258829	-1.00096	-0.945967	-0.0129899	1.28538	-1.12154	0.941765	1.11314	Cluster_E	#N/A	#N/A
Zfp422_67255	-0.539469	1.47087	-0.702074	-0.229332	Cluster_10	#N/A	#N/A	#N/A	#N/A	#N/A	-0.663115	-0.451634	-0.781222	0.422638	2.0676	-0.287072	0.608901	-0.916096	Cluster_E	#N/A	#N/A
Hacl1_56794	#N/A	#N/A	#N/A	#N/A	#N/A	1.44211	-0.682784	-0.667625	-0.0916984	Cluster_2'	-0.691088	1.60786	-0.456112	-0.603048	0.0941563	1.51175	-0.743271	-0.720251	Cluster_E	#N/A	#N/A
Tmem185a_236848	#N/A	#N/A	#N/A	#N/A	#N/A	0.972008	-1.19336	-0.440045	0.661398	Cluster_2'	-0.8233	0.255998	-0.366234	-0.831509	1.93706	-0.404039	0.978779	-0.746757	Cluster_E	#N/A	#N/A
Mterf1a_545725	-0.600361	-0.0323626	-0.7878	1.42052	Cluster_11	-0.594374	-0.852081	0.0619556	1.3845	Cluster_3'	-0.831576	-0.202538	-0.364832	1.59559	1.56325	-0.402127	-0.503945	-0.853826	Cluster_E	#N/A	#N/A
Cdkn2aipnl_52626	0.424762	-0.860437	-0.778234	1.21391	Cluster_11	-0.944802	-0.718014	0.507891	1.15492	Cluster_3'	-0.793834	0.863584	0.0757129	0.347367	0.542396	1.44154	-1.40902	-1.06774	Cluster_E	#N/A	#N/A
Gm52727_115489980	#N/A	#N/A	#N/A	#N/A	#N/A	-0.695568	-0.0493292	-0.684981	1.42988	Cluster_3'	0.252179	-0.650333	-0.37005	-0.0101629	2.34328	-0.650542	-0.605919	-0.30845	Cluster_E	#N/A	#N/A
2810006K23Rik_72650	#N/A	#N/A	#N/A	#N/A	#N/A	-0.436311	-0.424051	-0.632764	1.49313	Cluster_3'	-0.820357	-0.608088	-0.176599	-0.451332	1.91771	0.714256	-1.11512	0.539527	Cluster_E	#N/A	#N/A
A430033K04Rik_243308	#N/A	#N/A	#N/A	#N/A	#N/A	-0.448459	-0.459721	-0.588778	1.49696	Cluster_3'	-0.631938	1.42041	-0.35559	-0.725982	1.6452	-0.78245	0.188702	-0.758347	Cluster_E	#N/A	#N/A
Ankrd6_140577	#N/A	#N/A	#N/A	#N/A	#N/A	-0.393739	-0.449307	-0.647993	1.49104	Cluster_3'	-0.467513	0.511592	-0.535672	-0.649664	2.26653	-0.508785	0.0269133	-0.643399	Cluster_E	#N/A	#N/A
Brf1_72308	#N/A	#N/A	#N/A	#N/A	#N/A	-0.475584	-0.50653	-0.517648	1.49976	Cluster_3'	-0.370716	-0.102037	-0.302013	-0.275787	2.45464	-0.507819	-0.441698	-0.454574	Cluster_E	#N/A	#N/A
Dse_212898	#N/A	#N/A	#N/A	#N/A	#N/A	-0.185102	-0.625054	-0.654843	1.465	Cluster_3'	-0.391041	-0.352711	-0.443295	-0.0534018	2.44934	-0.462909	-0.498503	-0.247483	Cluster_E	#N/A	#N/A
Fdxacb1_382137	#N/A	#N/A	#N/A	#N/A	#N/A	-0.364098	0.176316	-1.09327	1.28105	Cluster_3'	0.243579	-0.422878	1.48909	-0.787162	1.42366	-0.822994	-0.0185949	-1.1047	Cluster_E	#N/A	#N/A
Gm15008_100534633	#N/A	#N/A	#N/A	#N/A	#N/A	-0.527175	-0.109716	-0.801205	1.4381	Cluster_3'	-0.19795	-0.755887	-0.735453	0.165884	1.07297	1.90114	-0.765426	-0.685269	Cluster_E	#N/A	#N/A
Gm20717_102632272	#N/A	#N/A	#N/A	#N/A	#N/A	-0.258495	-0.451092	-0.758297	1.46788	Cluster_3'	-0.300078	-0.573552	0.278336	-0.19756	2.32493	-0.18657	-0.428639	-0.916868	Cluster_E	#N/A	#N/A
Gm26520_105244630	#N/A	#N/A	#N/A	#N/A	#N/A	-0.411112	-0.537511	-0.54846	1.49708	Cluster_3'	-0.661585	0.464611	-0.494821	-0.326498	2.31874	-0.478485	-0.571719	-0.250244	Cluster_E	#N/A	#N/A
Jade1_269424	#N/A	#N/A	#N/A	#N/A	#N/A	-0.315343	-0.629214	-0.542254	1.48681	Cluster_3'	-0.784722	-0.640959	-0.861029	0.264654	1.81957	-0.20574	-0.724725	1.13295	Cluster_E	#N/A	#N/A
Kif1b_16561	#N/A	#N/A	#N/A	#N/A	#N/A	-0.646755	0.194114	-0.878574	1.33122	Cluster_3'	0.326015	0.385425	-0.299426	-0.803434	2.06605	-0.0851493	-0.309481	-1.28	Cluster_E	#N/A	#N/A
Mir7015_102465614	#N/A	#N/A	#N/A	#N/A	#N/A	-0.546263	-0.44964	-0.502926	1.49883	Cluster_3'	-0.328884	-0.287432	-0.358078	-0.404671	2.47095	-0.266496	-0.413469	-0.411919	Cluster_E	#N/A	#N/A
Mks1_380718	#N/A	#N/A	#N/A	#N/A	#N/A	-0.216533	-0.655267	-0.599407	1.47121	Cluster_3'	-0.879809	-0.52663	0.463866	-0.561838	1.57599	-0.767723	-0.677186	1.37333	Cluster_E	#N/A	#N/A
Riok3_66878	#N/A	#N/A	#N/A	#N/A	#N/A	-0.514549	-0.0516681	-0.85097	1.41719	Cluster_3'	-0.317901	0.48198	0.485324	0.865764	1.49084	-1.54655	-0.697257	-0.762204	Cluster_E	#N/A	#N/A
Slc6a20b_22599	#N/A	#N/A	#N/A	#N/A	#N/A	-0.524936	-0.486133	-0.488696	1.49976	Cluster_3'	-0.522855	-0.321874	0.313349	-0.316966	2.37244	-0.566884	-0.388048	-0.569164	Cluster_E	#N/A	#N/A
Ilk_16202	#N/A	#N/A	#N/A	#N/A	#N/A	#N/A	#N/A	#N/A	#N/A	#N/A	0.679029	-0.501379	0.227146	-0.440404	1.76026	0.131013	-1.7039	-0.151773	Cluster_E	Ilk_16202	Ilk_16202
Art3_109979	0.615998	-1.30834	0.924584	-0.232241	Cluster_7	#N/A	#N/A	#N/A	#N/A	#N/A	1.53092	-0.715969	-0.704446	-0.530168	1.61383	0.0266383	-0.699906	-0.520897	Cluster_E	Art3_109979	#N/A
Btg2_12227	0.767586	-0.848347	0.959037	-0.878276	Cluster_7	#N/A	#N/A	#N/A	#N/A	#N/A	1.07386	-0.390743	-0.154925	0.802015	1.16394	-0.0446565	-1.80361	-0.645872	Cluster_E	Btg2_12227	#N/A
Btg3_12228	-0.403085	-0.646664	1.4914	-0.441656	Cluster_9	-0.946043	-0.196431	-0.269535	1.41201	Cluster_3'	0.363284	-0.561568	-0.758941	-0.426911	2.23463	0.0633977	-0.021508	-0.892388	Cluster_E	Btg3_12228	#N/A
Tm7sf3_67623	#N/A	#N/A	#N/A	#N/A	#N/A	-0.480615	-0.0380763	-0.888051	1.40674	Cluster_3'	0.0818753	-0.883524	0.33093	-0.605184	2.10118	0.451033	-0.61814	-0.858166	Cluster_E	#N/A	#N/A
Gm7334_654432	-0.0147581	-0.328392	1.36176	-1.01861	Cluster_8	#N/A	#N/A	#N/A	#N/A	#N/A	0.13547	1.58033	-0.194103	-0.458882	1.42044	-0.972557	-1.0116	-0.499104	Cluster_E	Gm7334_654432	#N/A
Tpgs1_110012	#N/A	#N/A	#N/A	#N/A	#N/A	0.448292	-0.714783	-0.928029	1.19452	Cluster_3'	-0.516992	0.206722	1.3079	-0.648311	1.74348	-0.498568	-0.795921	-0.798309	Cluster_E	#N/A	#N/A
Nsun4_72181	0.0510214	-0.514121	1.37738	-0.914278	Cluster_8	#N/A	#N/A	#N/A	#N/A	#N/A	-0.776693	0.25524	-0.832111	-0.962767	2.08804	0.39279	0.221507	-0.386007	Cluster_E	Nsun4_72181	#N/A
Orm2_18406	#N/A	#N/A	#N/A	#N/A	#N/A	#N/A	#N/A	#N/A	#N/A	#N/A	0.194479	1.4677	-0.866207	-0.724257	0.919883	0.92358	-0.955097	-0.960085	Cluster_E	Orm2_18406	#N/A
Ppp2r2a_71978	#N/A	#N/A	#N/A	#N/A	#N/A	#N/A	#N/A	#N/A	#N/A	#N/A	1.62535	-0.0117749	-1.18341	0.00828053	1.221	-1.15487	-0.198895	-0.30568	Cluster_E	Ppp2r2a_71978	#N/A
Usp50_75083	#N/A	#N/A	#N/A	#N/A	#N/A	0.0350861	-0.709498	-0.72768	1.40209	Cluster_3'	-0.485616	-0.503586	-0.513168	-0.275073	2.4286	-0.124382	-0.0192206	-0.507559	Cluster_E	#N/A	#N/A
Qtrt1_60507	#N/A	#N/A	#N/A	#N/A	#N/A	#N/A	#N/A	#N/A	#N/A	#N/A	0.476443	-0.434326	0.563843	0.33105	1.6324	-1.73981	-0.660807	-0.168792	Cluster_E	Qtrt1_60507	#N/A
Sgsm2_97761	#N/A	#N/A	#N/A	#N/A	#N/A	#N/A	#N/A	#N/A	#N/A	#N/A	0.539671	0.739243	-0.787007	-0.432243	1.49815	-1.68974	0.417883	-0.285954	Cluster_E	Sgsm2_97761	#N/A
Stx4a_20909	#N/A	#N/A	#N/A	#N/A	#N/A	-0.188974	-0.629019	-0.647901	1.46589	Cluster_3'	-0.523677	-0.349538	-0.0902451	0.326524	2.34463	-0.457323	-0.60648	-0.643887	Cluster_E	Stx4a_20909	#N/A
Tbxa2r_21390	#N/A	#N/A	#N/A	#N/A	#N/A	-0.59202	-0.514465	-0.388215	1.4947	Cluster_3'	-0.0196479	-0.420753	-0.677201	-0.470259	2.34222	-0.543294	0.306403	-0.517471	Cluster_E	Tbxa2r_21390	#N/A
Vma21_67048	-0.600942	1.49228	-0.359915	-0.531428	Cluster_10	#N/A	#N/A	#N/A	#N/A	#N/A	-0.0977463	-0.18651	-0.402091	-0.579326	2.4103	-0.537097	-0.600261	-0.00726571	Cluster_E	Vma21_67048	#N/A
Gm36482_102640417	#N/A	#N/A	#N/A	#N/A	#N/A	-0.339199	-0.58864	-0.562726	1.49057	Cluster_3'	-0.68325	1.38005	-0.733251	1.19515	1.02973	-0.758017	-0.667044	-0.763363	Cluster_E	#N/A	#N/A
Vwa7_27762	#N/A	#N/A	#N/A	#N/A	#N/A	#N/A	#N/A	#N/A	#N/A	#N/A	-0.0967201	-0.895431	-0.0170458	0.474147	2.15115	-0.00709809	-0.659938	-0.949065	Cluster_E	Vwa7_27762	#N/A
Mrps15_66407	#N/A	#N/A	#N/A	#N/A	#N/A	-0.581486	-0.0389259	-0.800628	1.42104	Cluster_3'	0.0405617	0.806106	0.99119	-0.282304	1.48416	-1.03831	-0.963417	-1.03799	Cluster_E	#N/A	#N/A
Decr2_26378	#N/A	#N/A	#N/A	#N/A	#N/A	-0.805725	-0.924097	0.846069	0.883753	Cluster_3'	-0.423997	-0.369339	-0.418514	-0.434829	2.46734	-0.329642	-0.281756	-0.209258	Cluster_E	#N/A	#N/A
Ero1b_67475	#N/A	#N/A	#N/A	#N/A	#N/A	-0.300627	-0.823985	-0.331646	1.45626	Cluster_3'	-1.33864	0.939457	0.555611	-0.233352	1.44193	-0.923222	-0.903972	0.46219	Cluster_E	#N/A	#N/A
Gm29443_102634559	#N/A	#N/A	#N/A	#N/A	#N/A	-0.669201	-0.742815	-0.00233576	1.41435	Cluster_3'	-0.92755	-0.702311	-0.68923	-0.48742	1.60173	-0.484137	1.43929	0.249629	Cluster_E	#N/A	#N/A
Gm34305_102637517	#N/A	#N/A	#N/A	#N/A	#N/A	-0.0509637	-0.992447	-0.335061	1.37847	Cluster_3'	-1.12217	-0.517721	-0.104985	0.0292083	1.76473	-0.806646	-0.460527	1.21811	Cluster_E	#N/A	#N/A
Gm42293_105247139	#N/A	#N/A	#N/A	#N/A	#N/A	0.016246	-1.04312	-0.318545	1.34542	Cluster_3'	-0.614567	-0.627544	-0.618451	-0.632486	2.24515	0.00673324	-0.313086	0.554246	Cluster_E	#N/A	#N/A
Gm46040_108167532	#N/A	#N/A	#N/A	#N/A	#N/A	0.0756027	-1.26901	0.0171502	1.17626	Cluster_3'	-0.995186	0.390152	-0.215752	1.36339	1.49583	-1.01293	-0.227599	-0.797905	Cluster_E	#N/A	#N/A
Grasp_56149	#N/A	#N/A	#N/A	#N/A	#N/A	-0.523034	-0.64855	-0.314073	1.48566	Cluster_3'	-0.693895	-0.52316	-0.667297	1.61805	1.58609	-0.443546	-0.644419	-0.231824	Cluster_E	#N/A	#N/A
Mmd_67468	#N/A	#N/A	#N/A	#N/A	#N/A	-0.424164	-1.12506	0.35374	1.19549	Cluster_3'	-1.22251	-0.290867	-0.392136	-0.200178	1.42395	1.34538	-1.09638	0.432745	Cluster_E	#N/A	#N/A
Mppe1_225651	#N/A	#N/A	#N/A	#N/A	#N/A	-0.537125	-0.842286	-0.035092	1.4145	Cluster_3'	-0.918864	0.810379	0.0636335	-0.996121	1.60202	0.909299	-0.854413	-0.61593	Cluster_E	#N/A	#N/A
Nup160_59015	#N/A	#N/A	#N/A	#N/A	#N/A	-0.626322	-0.591221	-0.26214	1.47968	Cluster_3'	-0.512134	0.0372805	0.607307	-0.351375	2.18673	-0.838656	-0.810988	-0.318161	Cluster_E	#N/A	#N/A
Polr3e_26939	#N/A	#N/A	#N/A	#N/A	#N/A	-0.445115	-0.750557	-0.27501	1.47068	Cluster_3'	-0.66257	-0.541863	0.502854	-0.530519	2.24912	-0.606687	-0.538554	0.128222	Cluster_E	#N/A	#N/A
Rcan3_53902	#N/A	#N/A	#N/A	#N/A	#N/A	0.0227089	-0.793967	-0.632133	1.40339	Cluster_3'	-1.06772	-0.944689	0.440113	0.00328649	2.0006	0.459588	-0.159997	-0.731177	Cluster_E	#N/A	#N/A
Txlna_109658	#N/A	#N/A	#N/A	#N/A	#N/A	0.047292	-1.01262	-0.385223	1.35055	Cluster_3'	-0.931113	-0.421395	-0.767274	-0.19139	1.62839	-0.496021	-0.342703	1.5215	Cluster_E	#N/A	#N/A
Zfp574_232976	#N/A	#N/A	#N/A	#N/A	#N/A	-0.170655	-1.13904	0.016171	1.29352	Cluster_3'	-0.855508	-0.763345	1.06664	-0.414531	1.85467	-0.960123	-0.0401173	0.112314	Cluster_E	#N/A	#N/A
Zfp783_232785	#N/A	#N/A	#N/A	#N/A	#N/A	-0.291344	-0.764796	-0.413336	1.46948	Cluster_3'	-0.892321	-0.281124	-0.694118	-0.414042	2.0924	0.120742	0.767867	-0.699403	Cluster_E	#N/A	#N/A
Ccnh_66671	#N/A	#N/A	#N/A	#N/A	#N/A	-0.426505	-0.902057	-0.0846672	1.41323	Cluster_3'	-0.804062	0.0563258	-1.00864	-0.496394	1.81895	-0.245258	1.20187	-0.522793	Cluster_E	#N/A	#N/A
Commd8_27784	#N/A	#N/A	#N/A	#N/A	#N/A	-0.295192	-0.345791	-0.817019	1.458	Cluster_3'	0.0574556	-0.484734	0.545975	-0.860805	2.2291	-0.512377	-0.577558	-0.397059	Cluster_E	#N/A	#N/A
Elob_67673	#N/A	#N/A	#N/A	#N/A	#N/A	-0.320243	-1.13371	0.20013	1.25383	Cluster_3'	-0.901323	0.234053	-0.420946	-1.38277	1.83911	-0.26735	0.754143	0.145075	Cluster_E	#N/A	#N/A
Ercc3_13872	#N/A	#N/A	#N/A	#N/A	#N/A	-0.497872	-0.574682	-0.424628	1.49718	Cluster_3'	-0.360614	-0.349124	-0.482514	-0.0323476	2.44881	-0.355235	-0.351509	-0.517469	Cluster_E	#N/A	#N/A
Nek8_140859	#N/A	#N/A	#N/A	#N/A	#N/A	-0.206048	-1.31363	0.563374	0.956307	Cluster_3'	-0.844198	-0.307264	1.38008	0.815136	1.32151	-0.73028	-0.755996	-0.878988	Cluster_E	#N/A	#N/A
Galc_14420	-0.684944	-0.0901292	-0.666589	1.44166	Cluster_11	-0.5819	-1.05745	1.13548	0.503863	Cluster_5'	-0.640617	-0.127375	-0.402777	1.19786	1.76923	-0.99114	-0.922005	0.116819	Cluster_E	#N/A	#N/A
Steap3_68428	-0.732481	-0.729294	0.0739218	1.38785	Cluster_11	-0.543576	-0.547394	1.49674	-0.405771	Cluster_5'	-0.827338	-0.100208	-0.797674	-0.795627	1.88405	-0.671437	0.954073	0.35416	Cluster_E	#N/A	#N/A
Gm36266_108169076	#N/A	#N/A	#N/A	#N/A	#N/A	-0.928685	0.586839	-0.760403	1.10225	Cluster_4'	0.633933	1.49835	-0.979394	-0.234595	1.18478	-0.954056	-0.147431	-1.00158	Cluster_E	#N/A	#N/A
Tmem71_213068	#N/A	#N/A	#N/A	#N/A	#N/A	-1.07442	0.796827	-0.626757	0.904354	Cluster_4'	1.15068	0.931978	-0.497076	-0.756336	1.28774	0.0219789	-0.924735	-1.21423	Cluster_E	#N/A	#N/A
Gm16712_100504333	#N/A	#N/A	#N/A	#N/A	#N/A	-0.345723	0.645892	-1.24969	0.949517	Cluster_4'	1.35788	-0.308975	-0.410204	-0.905759	1.72108	-0.532022	-0.909228	-0.0127742	Cluster_E	#N/A	#N/A
Gm28874_102640216	#N/A	#N/A	#N/A	#N/A	#N/A	0.212078	0.965821	-1.40396	0.226062	Cluster_4'	1.6738	0.726557	-1.12518	-0.441238	0.915994	-0.533592	-1.02428	-0.192056	Cluster_E	#N/A	#N/A
Proser1_212127	#N/A	#N/A	#N/A	#N/A	#N/A	-0.840655	0.500918	-0.826291	1.16603	Cluster_4'	0.431659	0.496344	-0.174954	-1.65265	1.48377	-0.2508	-1.02848	0.695115	Cluster_E	#N/A	#N/A
Psmc3_19182	-0.80364	0.200119	-0.730711	1.33423	Cluster_11	#N/A	#N/A	#N/A	#N/A	#N/A	0.129865	0.91166	0.375385	-0.736761	1.38781	-0.799662	-1.65848	0.390179	Cluster_E	#N/A	#N/A
Anxa9_71790	-1.01788	-0.189193	-0.170939	1.37801	Cluster_11	#N/A	#N/A	#N/A	#N/A	#N/A	1.3736	-0.676697	-0.725872	-0.69634	1.41209	-0.7347	0.768459	-0.720548	Cluster_E	#N/A	#N/A
Snap47_67826	#N/A	#N/A	#N/A	#N/A	#N/A	-1.43552	0.431763	0.854802	0.148953	Cluster_6'	1.66499	-0.814298	-0.508202	-0.802628	1.41427	-0.182533	-0.792663	0.0210605	Cluster_E	#N/A	#N/A
Nr1d1_217166	#N/A	#N/A	#N/A	#N/A	#N/A	0.285697	-1.29805	1.1066	-0.0942459	Cluster_7'	-1.18946	-0.311737	-1.25012	1.1503	0.890877	0.426359	-0.74871	1.03248	Cluster_E	#N/A	#N/A
Fam110a_73847	-0.368211	-0.559579	-0.565885	1.49368	Cluster_11	#N/A	#N/A	#N/A	#N/A	#N/A	0.225869	-0.749698	1.10649	-0.446742	1.77177	-1.02221	-0.00292216	-0.882568	Cluster_E	#N/A	#N/A
3110009E18Rik_73103	-0.615593	-0.231184	-0.627583	1.47436	Cluster_11	#N/A	#N/A	#N/A	#N/A	#N/A	0.184469	0.169197	-1.02249	0.246329	1.95558	-1.03911	-0.881466	0.387496	Cluster_E	#N/A	#N/A
Ccne1_12447	-0.597076	0.218212	-0.933981	1.31285	Cluster_11	#N/A	#N/A	#N/A	#N/A	#N/A	0.844394	0.629837	-0.157113	-0.798234	1.82233	-0.564002	-0.960163	-0.817045	Cluster_E	#N/A	#N/A
Dguok_27369	-0.342982	-0.595179	-0.552695	1.49086	Cluster_11	#N/A	#N/A	#N/A	#N/A	#N/A	0.342215	-0.578103	0.175473	-1.14255	1.66286	-0.384178	1.0338	-1.10952	Cluster_E	#N/A	#N/A
Gm14326_665211	-0.515303	-0.0819349	-0.830408	1.42765	Cluster_11	#N/A	#N/A	#N/A	#N/A	#N/A	-0.103034	-0.193243	-0.321622	-0.295524	2.27041	-1.26487	-0.0803866	-0.0117322	Cluster_E	#N/A	#N/A
Gm30771_102632789	0.00766355	-0.0603144	-1.19738	1.25003	Cluster_11	#N/A	#N/A	#N/A	#N/A	#N/A	-0.0787559	-0.471968	-0.399844	-0.30543	2.45479	-0.480037	-0.319883	-0.398876	Cluster_E	#N/A	#N/A
Rad51d_19364	-0.549965	-0.3458	-0.595372	1.49114	Cluster_11	#N/A	#N/A	#N/A	#N/A	#N/A	0.186701	1.54442	0.00819457	-0.057043	1.27554	-0.883267	-0.943643	-1.13091	Cluster_E	#N/A	#N/A
Lgals3_16854	#N/A	#N/A	#N/A	#N/A	#N/A	#N/A	#N/A	#N/A	#N/A	#N/A	-0.394786	-0.918158	-0.893051	-0.575178	1.5714	1.50646	-0.360527	0.0638442	Cluster_E	#N/A	#N/A
Aftph_216549	#N/A	#N/A	#N/A	#N/A	#N/A	#N/A	#N/A	#N/A	#N/A	#N/A	-0.596978	-0.567854	-0.672185	-0.896321	1.81818	0.0572123	-0.404348	1.2623	Cluster_E	#N/A	#N/A
Ankrd55_77318	#N/A	#N/A	#N/A	#N/A	#N/A	#N/A	#N/A	#N/A	#N/A	#N/A	0.47078	0.687051	-1.4857	-1.12944	1.58374	-0.463199	0.0202369	0.316534	Cluster_E	#N/A	#N/A
Gm52799_115490159	#N/A	#N/A	#N/A	#N/A	#N/A	#N/A	#N/A	#N/A	#N/A	#N/A	0.212538	-0.80272	-1.26586	-0.674114	1.40326	-0.191519	1.48948	-0.171074	Cluster_E	#N/A	#N/A
Polr2e_66420	#N/A	#N/A	#N/A	#N/A	#N/A	#N/A	#N/A	#N/A	#N/A	#N/A	-0.0507503	0.151726	-1.48791	0.976958	1.43672	-1.1944	0.471938	-0.304285	Cluster_E	#N/A	#N/A
Ppm1d_53892	#N/A	#N/A	#N/A	#N/A	#N/A	#N/A	#N/A	#N/A	#N/A	#N/A	0.19496	-0.234414	-1.29488	-0.977445	1.04394	1.58892	0.391248	-0.712321	Cluster_E	#N/A	#N/A
N4bp2l1_100637	#N/A	#N/A	#N/A	#N/A	#N/A	#N/A	#N/A	#N/A	#N/A	#N/A	0.570007	-0.573532	-1.53408	-0.709368	1.25138	1.36042	-0.1264	-0.238431	Cluster_E	#N/A	#N/A
Nod1_107607	#N/A	#N/A	#N/A	#N/A	#N/A	#N/A	#N/A	#N/A	#N/A	#N/A	0.58687	-0.0980446	-1.10761	-0.523736	1.49102	-1.16417	1.19326	-0.377594	Cluster_E	#N/A	#N/A
4921524J17Rik_66714	#N/A	#N/A	#N/A	#N/A	#N/A	#N/A	#N/A	#N/A	#N/A	#N/A	-0.234909	0.313519	-0.686604	-0.399068	2.34365	-0.612444	-0.569293	-0.154849	Cluster_E	#N/A	#N/A
Gm3704_100042166	#N/A	#N/A	#N/A	#N/A	#N/A	#N/A	#N/A	#N/A	#N/A	#N/A	-0.560165	-0.80781	-0.827441	-0.675926	1.80022	-0.213449	0.0175041	1.26706	Cluster_E	#N/A	#N/A
Me2_107029	#N/A	#N/A	#N/A	#N/A	#N/A	#N/A	#N/A	#N/A	#N/A	#N/A	-0.881253	-0.886811	-0.644736	-0.55477	1.76048	1.05401	-0.419228	0.572315	Cluster_E	#N/A	#N/A
1810058I24Rik_67705	#N/A	#N/A	#N/A	#N/A	#N/A	#N/A	#N/A	#N/A	#N/A	#N/A	-0.576773	0.794588	-0.700315	0.0844615	1.52069	-1.47928	0.876175	-0.519554	Cluster_E	#N/A	#N/A
2900076A07Rik_100504421	#N/A	#N/A	#N/A	#N/A	#N/A	#N/A	#N/A	#N/A	#N/A	#N/A	0.416302	1.32244	-0.240254	-0.187447	1.50177	-1.1838	-0.841225	-0.787792	Cluster_E	#N/A	#N/A
Atp13a2_74772	#N/A	#N/A	#N/A	#N/A	#N/A	#N/A	#N/A	#N/A	#N/A	#N/A	-0.499482	-0.329265	1.62362	0.604642	1.16461	-1.09698	-0.78065	-0.686492	Cluster_E	#N/A	#N/A
Dnm2_13430	#N/A	#N/A	#N/A	#N/A	#N/A	#N/A	#N/A	#N/A	#N/A	#N/A	0.821322	0.584288	0.262467	0.128496	1.27956	-1.7981	-0.313818	-0.964221	Cluster_E	#N/A	#N/A
Evi2a_14017	#N/A	#N/A	#N/A	#N/A	#N/A	#N/A	#N/A	#N/A	#N/A	#N/A	0.852021	0.0147535	-0.71536	-0.562462	2.09191	-0.838144	-0.343637	-0.49908	Cluster_E	#N/A	#N/A
Fam160b2_239170	#N/A	#N/A	#N/A	#N/A	#N/A	#N/A	#N/A	#N/A	#N/A	#N/A	-0.225939	0.103602	-0.564457	0.137124	2.32805	-0.852684	-0.575649	-0.350049	Cluster_E	#N/A	#N/A
Gm20324_100504637	#N/A	#N/A	#N/A	#N/A	#N/A	#N/A	#N/A	#N/A	#N/A	#N/A	-0.316999	0.606376	0.222807	-0.850646	1.98703	-1.03297	0.218416	-0.834016	Cluster_E	#N/A	#N/A
Gm6473_624138	#N/A	#N/A	#N/A	#N/A	#N/A	#N/A	#N/A	#N/A	#N/A	#N/A	1.24473	0.448619	-0.49935	-0.502014	1.69012	-0.79246	-0.795039	-0.794614	Cluster_E	#N/A	#N/A
Mtx2_53375	#N/A	#N/A	#N/A	#N/A	#N/A	#N/A	#N/A	#N/A	#N/A	#N/A	-0.576755	-0.321187	0.58262	-0.556169	2.09316	-1.19114	-0.254864	0.224326	Cluster_E	#N/A	#N/A
Rnf149_67702	#N/A	#N/A	#N/A	#N/A	#N/A	#N/A	#N/A	#N/A	#N/A	#N/A	-0.459991	-0.298753	-0.132444	-0.362244	2.44335	-0.598326	-0.449817	-0.141776	Cluster_E	#N/A	#N/A
Abcc5_27416	#N/A	#N/A	#N/A	#N/A	#N/A	#N/A	#N/A	#N/A	#N/A	#N/A	0.165373	0.842356	0.200047	-0.314141	1.85543	-0.89256	-0.643804	-1.2127	Cluster_E	#N/A	#N/A
Mrm1_217038	#N/A	#N/A	#N/A	#N/A	#N/A	#N/A	#N/A	#N/A	#N/A	#N/A	1.5785	-0.120651	-0.939226	0.161321	1.38237	-0.941936	-0.842883	-0.277485	Cluster_E	#N/A	#N/A
Senp3_80886	#N/A	#N/A	#N/A	#N/A	#N/A	#N/A	#N/A	#N/A	#N/A	#N/A	-0.416371	0.96244	-0.149361	1.39219	1.07195	-1.10045	-1.00321	-0.757202	Cluster_E	#N/A	#N/A
Sipa1_20469	#N/A	#N/A	#N/A	#N/A	#N/A	#N/A	#N/A	#N/A	#N/A	#N/A	0.672611	-0.623472	-0.20582	0.189731	2.06718	-1.04006	-0.244105	-0.81607	Cluster_E	#N/A	#N/A
Wdr61_66317	#N/A	#N/A	#N/A	#N/A	#N/A	#N/A	#N/A	#N/A	#N/A	#N/A	0.960028	1.68725	-0.898391	-0.62038	0.719987	-0.177324	-1.0516	-0.619572	Cluster_E	#N/A	#N/A
1600012H06Rik_67912	#N/A	#N/A	#N/A	#N/A	#N/A	#N/A	#N/A	#N/A	#N/A	#N/A	-0.536502	0.697213	1.40881	-0.718856	1.01154	-0.866778	-1.35053	0.355109	Cluster_E	#N/A	#N/A
Avpr2_12000	#N/A	#N/A	#N/A	#N/A	#N/A	#N/A	#N/A	#N/A	#N/A	#N/A	-0.561325	-0.802875	0.453147	-0.265625	2.04244	-0.361136	-1.06935	0.564716	Cluster_E	#N/A	#N/A
Gm35578_102639218	#N/A	#N/A	#N/A	#N/A	#N/A	#N/A	#N/A	#N/A	#N/A	#N/A	0.0498773	0.0306935	-0.261304	0.902748	1.88604	-1.05384	-1.12192	-0.432291	Cluster_E	#N/A	#N/A
Gm4432_100043434	#N/A	#N/A	#N/A	#N/A	#N/A	#N/A	#N/A	#N/A	#N/A	#N/A	-0.90812	-0.241976	1.32567	0.623275	1.47722	-0.574261	-0.924677	-0.777126	Cluster_E	#N/A	#N/A
Mat2b_108645	#N/A	#N/A	#N/A	#N/A	#N/A	#N/A	#N/A	#N/A	#N/A	#N/A	0.00172245	-0.245849	0.198019	0.873089	1.79513	-0.431895	-1.50162	-0.6886	Cluster_E	#N/A	#N/A
R3hcc1l_52013	#N/A	#N/A	#N/A	#N/A	#N/A	#N/A	#N/A	#N/A	#N/A	#N/A	0.216646	0.405452	0.0694207	1.35997	0.791389	-1.22944	-1.67128	0.057841	Cluster_E	#N/A	#N/A
Rab2a_59021	#N/A	#N/A	#N/A	#N/A	#N/A	#N/A	#N/A	#N/A	#N/A	#N/A	-0.555454	0.509951	-0.289701	-0.559492	1.5079	1.07183	-1.6146	-0.0704381	Cluster_E	#N/A	#N/A
Snapc2_102209	#N/A	#N/A	#N/A	#N/A	#N/A	#N/A	#N/A	#N/A	#N/A	#N/A	1.53263	-0.48166	0.396376	-0.918384	1.19236	0.246369	-0.993336	-0.974355	Cluster_E	#N/A	#N/A
Tcn2_21452	#N/A	#N/A	#N/A	#N/A	#N/A	#N/A	#N/A	#N/A	#N/A	#N/A	-0.632031	0.190798	0.847881	-0.626079	2.00443	-0.0960569	-0.842537	-0.846409	Cluster_E	#N/A	#N/A
LOC115486439_115486439	#N/A	#N/A	#N/A	#N/A	#N/A	#N/A	#N/A	#N/A	#N/A	#N/A	-0.172194	-0.548614	0.243024	-0.55061	2.38367	-0.521126	-0.363393	-0.47076	Cluster_E	#N/A	#N/A
Rps6kb2_58988	#N/A	#N/A	#N/A	#N/A	#N/A	#N/A	#N/A	#N/A	#N/A	#N/A	1.64082	-0.356804	0.684151	-0.127171	0.812085	-0.216226	-1.32044	-1.11641	Cluster_E	#N/A	#N/A
Ciao2b_68523	#N/A	#N/A	#N/A	#N/A	#N/A	#N/A	#N/A	#N/A	#N/A	#N/A	0.226162	0.154748	-0.308887	0.369339	0.503038	1.67133	-0.971939	-1.64379	Cluster_E	#N/A	#N/A
Dhrs1_52585	#N/A	#N/A	#N/A	#N/A	#N/A	#N/A	#N/A	#N/A	#N/A	#N/A	0.149297	-0.590172	0.829493	-0.454124	2.08723	-0.595552	-0.654167	-0.772001	Cluster_E	#N/A	#N/A
Dnaaf4_67685	#N/A	#N/A	#N/A	#N/A	#N/A	#N/A	#N/A	#N/A	#N/A	#N/A	-0.543488	-0.387836	-0.762896	1.29021	1.76438	0.167058	-0.758002	-0.76943	Cluster_E	#N/A	#N/A
Gm12592_791413	#N/A	#N/A	#N/A	#N/A	#N/A	#N/A	#N/A	#N/A	#N/A	#N/A	0.884516	0.351748	-1.34409	0.59175	0.487915	0.536571	0.311989	-1.8204	Cluster_E	#N/A	#N/A
Ift140_106633	#N/A	#N/A	#N/A	#N/A	#N/A	#N/A	#N/A	#N/A	#N/A	#N/A	-0.478717	0.316702	-0.876422	1.05457	1.22312	0.938946	-0.947019	-1.23118	Cluster_E	#N/A	#N/A
4930522L14Rik_100041734	#N/A	#N/A	#N/A	#N/A	#N/A	#N/A	#N/A	#N/A	#N/A	#N/A	-0.388693	0.262447	-1.24455	0.995248	1.40162	0.597992	-0.264453	-1.35961	Cluster_E	#N/A	#N/A
Gm15886_102637354	#N/A	#N/A	#N/A	#N/A	#N/A	#N/A	#N/A	#N/A	#N/A	#N/A	-0.961307	0.917862	-0.311064	-0.127063	0.483569	1.77631	-0.61509	-1.16321	Cluster_E	#N/A	#N/A
Gm28913_102631674	#N/A	#N/A	#N/A	#N/A	#N/A	#N/A	#N/A	#N/A	#N/A	#N/A	-0.572625	1.38238	-0.481415	0.489472	1.47147	-0.853641	-0.290428	-1.14521	Cluster_E	#N/A	#N/A
Timm44_21856	#N/A	#N/A	#N/A	#N/A	#N/A	#N/A	#N/A	#N/A	#N/A	#N/A	-0.434959	1.43573	-0.0313785	0.0250416	1.46121	-1.04126	-0.193223	-1.22115	Cluster_E	#N/A	#N/A
Ccdc12_72654	#N/A	#N/A	#N/A	#N/A	#N/A	#N/A	#N/A	#N/A	#N/A	#N/A	-0.559989	-0.400923	0.0324725	-0.523091	2.29742	-0.975455	0.145278	-0.0157111	Cluster_E	#N/A	#N/A
Cenpm_66570	#N/A	#N/A	#N/A	#N/A	#N/A	#N/A	#N/A	#N/A	#N/A	#N/A	0.190399	-0.411199	0.0487738	-0.08656	2.31318	-0.745805	-0.757629	-0.551158	Cluster_E	#N/A	#N/A
Dph7_67228	#N/A	#N/A	#N/A	#N/A	#N/A	#N/A	#N/A	#N/A	#N/A	#N/A	-0.461908	-0.414181	-0.495732	-0.289987	2.40219	-0.492622	-0.47127	0.223508	Cluster_E	#N/A	#N/A
Fbxl20_72194	#N/A	#N/A	#N/A	#N/A	#N/A	#N/A	#N/A	#N/A	#N/A	#N/A	-0.302521	-0.738918	0.153202	0.0944868	2.2779	-0.744965	0.0260701	-0.765253	Cluster_E	#N/A	#N/A
Flvcr1_226844	#N/A	#N/A	#N/A	#N/A	#N/A	#N/A	#N/A	#N/A	#N/A	#N/A	-0.73739	0.203383	-0.154664	0.0273466	2.2833	-0.897959	-0.594748	-0.129269	Cluster_E	#N/A	#N/A
Galt_14430	#N/A	#N/A	#N/A	#N/A	#N/A	#N/A	#N/A	#N/A	#N/A	#N/A	-0.245044	-0.110525	0.670098	-0.164405	2.11891	-0.963792	-0.351657	-0.953588	Cluster_E	#N/A	#N/A
Gbp7_229900	#N/A	#N/A	#N/A	#N/A	#N/A	#N/A	#N/A	#N/A	#N/A	#N/A	0.545635	0.192347	0.952437	-1.12478	1.47756	-1.43564	-0.124582	-0.482976	Cluster_E	#N/A	#N/A
H6pd_100198	#N/A	#N/A	#N/A	#N/A	#N/A	#N/A	#N/A	#N/A	#N/A	#N/A	0.702116	-0.436414	-0.625141	-0.223882	2.21017	-0.784187	-0.523292	-0.319372	Cluster_E	#N/A	#N/A
Lrrc42_77809	#N/A	#N/A	#N/A	#N/A	#N/A	#N/A	#N/A	#N/A	#N/A	#N/A	1.10334	-0.775006	-0.387027	0.515137	1.59883	-1.05206	-1.04958	0.0463665	Cluster_E	#N/A	#N/A
Mcee_73724	#N/A	#N/A	#N/A	#N/A	#N/A	#N/A	#N/A	#N/A	#N/A	#N/A	0.0315125	-0.427241	-0.311043	-0.304671	2.43877	-0.480534	-0.46425	-0.482546	Cluster_E	#N/A	#N/A
Pde8a_18584	#N/A	#N/A	#N/A	#N/A	#N/A	#N/A	#N/A	#N/A	#N/A	#N/A	-0.596151	0.269828	-0.0471941	-0.464015	2.28959	-0.955516	-0.0536799	-0.442865	Cluster_E	#N/A	#N/A
Pex26_74043	#N/A	#N/A	#N/A	#N/A	#N/A	#N/A	#N/A	#N/A	#N/A	#N/A	0.124932	-0.621155	-0.556605	-0.639567	2.24444	-0.687599	0.492177	-0.35662	Cluster_E	#N/A	#N/A
Pmaip1_58801	#N/A	#N/A	#N/A	#N/A	#N/A	#N/A	#N/A	#N/A	#N/A	#N/A	0.0802902	-0.0424741	-0.742819	-0.240365	2.3398	-0.764667	-0.564401	-0.0653633	Cluster_E	#N/A	#N/A
Polr1a_20019	#N/A	#N/A	#N/A	#N/A	#N/A	#N/A	#N/A	#N/A	#N/A	#N/A	-0.741963	-0.752704	-0.845138	0.473383	1.85536	-0.931547	0.16294	0.779667	Cluster_E	#N/A	#N/A
Srsf3_20383	#N/A	#N/A	#N/A	#N/A	#N/A	#N/A	#N/A	#N/A	#N/A	#N/A	-0.730139	-0.63531	-0.331761	0.586432	2.05567	-0.840358	0.527324	-0.63186	Cluster_E	#N/A	#N/A
Tmem106b_71900	#N/A	#N/A	#N/A	#N/A	#N/A	#N/A	#N/A	#N/A	#N/A	#N/A	-0.463656	-0.369774	-0.464891	0.239471	2.3976	-0.585043	-0.379545	-0.374164	Cluster_E	#N/A	#N/A
Tprgl_67808	#N/A	#N/A	#N/A	#N/A	#N/A	#N/A	#N/A	#N/A	#N/A	#N/A	-0.387172	-0.71217	-0.459132	1.24489	1.83718	-1.01007	-0.422622	-0.0909032	Cluster_E	#N/A	#N/A
Tspan14_52588	#N/A	#N/A	#N/A	#N/A	#N/A	#N/A	#N/A	#N/A	#N/A	#N/A	1.33521	-0.656927	-0.117308	0.743027	1.32839	-1.18395	-0.771357	-0.677088	Cluster_E	#N/A	#N/A
Ttc33_67515	#N/A	#N/A	#N/A	#N/A	#N/A	#N/A	#N/A	#N/A	#N/A	#N/A	-0.456169	1.11271	-0.838779	0.209128	1.71783	-0.889012	-1.01909	0.163383	Cluster_E	#N/A	#N/A
Zbtb40_230848	#N/A	#N/A	#N/A	#N/A	#N/A	#N/A	#N/A	#N/A	#N/A	#N/A	-0.249751	-0.474424	0.264785	0.117508	2.30541	-0.742851	-0.702122	-0.518556	Cluster_E	#N/A	#N/A
Zdhhc1_70796	#N/A	#N/A	#N/A	#N/A	#N/A	#N/A	#N/A	#N/A	#N/A	#N/A	-0.516006	-0.777656	-0.547384	-0.163497	1.78429	-0.81423	-0.325635	1.36012	Cluster_E	#N/A	#N/A
Anapc16_52717	#N/A	#N/A	#N/A	#N/A	#N/A	#N/A	#N/A	#N/A	#N/A	#N/A	0.42234	-0.341607	-0.910704	-1.41829	1.88928	-0.145101	-0.0186281	0.522705	Cluster_E	#N/A	#N/A
Gm27162_330917	#N/A	#N/A	#N/A	#N/A	#N/A	#N/A	#N/A	#N/A	#N/A	#N/A	1.60769	0.386323	-0.396594	-0.707758	1.37652	-0.727397	-0.772885	-0.765901	Cluster_E	#N/A	#N/A
Hinfp_102423	#N/A	#N/A	#N/A	#N/A	#N/A	#N/A	#N/A	#N/A	#N/A	#N/A	-0.367562	-0.0297421	0.443334	-0.830036	2.27251	-0.681053	-0.514096	-0.29336	Cluster_E	#N/A	#N/A
Hsdl1_72552	#N/A	#N/A	#N/A	#N/A	#N/A	#N/A	#N/A	#N/A	#N/A	#N/A	1.53681	-0.62162	-0.0424631	-0.926387	1.18906	-0.630959	0.600009	-1.10445	Cluster_E	#N/A	#N/A
Mak16_67920	#N/A	#N/A	#N/A	#N/A	#N/A	#N/A	#N/A	#N/A	#N/A	#N/A	-0.736563	-0.931234	-1.34941	-0.0397678	1.61263	1.03107	0.303357	0.109924	Cluster_E	#N/A	#N/A
Med24_23989	#N/A	#N/A	#N/A	#N/A	#N/A	#N/A	#N/A	#N/A	#N/A	#N/A	1.10488	1.08376	-0.548239	-0.909997	1.15246	-0.763019	0.125147	-1.245	Cluster_E	#N/A	#N/A
Mob3b_214944	#N/A	#N/A	#N/A	#N/A	#N/A	#N/A	#N/A	#N/A	#N/A	#N/A	-0.443926	-1.17562	-0.271042	0.0264536	1.62517	-0.589844	1.41793	-0.589123	Cluster_E	#N/A	#N/A
Rhbdd2_215160	#N/A	#N/A	#N/A	#N/A	#N/A	#N/A	#N/A	#N/A	#N/A	#N/A	-0.203646	-0.455476	-0.235935	-0.471989	2.41569	-0.630691	-0.484639	0.0666897	Cluster_E	#N/A	#N/A
Zw10_26951	#N/A	#N/A	#N/A	#N/A	#N/A	#N/A	#N/A	#N/A	#N/A	#N/A	1.19624	-0.549695	-0.465295	-1.27661	1.69326	-0.682637	-0.16249	0.24723	Cluster_E	#N/A	#N/A
B230118I11Rik_109304	#N/A	#N/A	#N/A	#N/A	#N/A	#N/A	#N/A	#N/A	#N/A	#N/A	-0.428184	0.538446	-0.484728	1.23528	1.6117	-0.825113	-1.07914	-0.568262	Cluster_E	#N/A	#N/A
B3gnt5_108105	#N/A	#N/A	#N/A	#N/A	#N/A	#N/A	#N/A	#N/A	#N/A	#N/A	-0.31291	1.35522	-0.967989	-0.522406	1.46304	-0.115091	-1.25521	0.355353	Cluster_E	#N/A	#N/A
Babam1_68251	#N/A	#N/A	#N/A	#N/A	#N/A	#N/A	#N/A	#N/A	#N/A	#N/A	0.984808	-0.132281	-0.79154	1.1778	1.00559	-0.293293	-1.68205	-0.269026	Cluster_E	#N/A	#N/A
Dmac2_66349	#N/A	#N/A	#N/A	#N/A	#N/A	#N/A	#N/A	#N/A	#N/A	#N/A	-0.105865	-0.577716	-0.484611	-0.431084	1.60809	1.53447	-0.998524	-0.544758	Cluster_E	#N/A	#N/A
Ephx1_13849	#N/A	#N/A	#N/A	#N/A	#N/A	#N/A	#N/A	#N/A	#N/A	#N/A	0.693222	0.00292674	-0.864436	0.40888	1.78277	-0.193591	-1.51288	-0.316895	Cluster_E	#N/A	#N/A
Ftsj1_54632	#N/A	#N/A	#N/A	#N/A	#N/A	#N/A	#N/A	#N/A	#N/A	#N/A	0.44628	-0.803981	-0.538877	1.57859	1.2882	-0.16381	-1.0679	-0.738505	Cluster_E	#N/A	#N/A
Gm26510_102640823	#N/A	#N/A	#N/A	#N/A	#N/A	#N/A	#N/A	#N/A	#N/A	#N/A	0.208739	-0.158117	-0.707498	-0.250662	1.38135	1.31367	-1.64761	-0.139869	Cluster_E	#N/A	#N/A
Gm35339_102638882	#N/A	#N/A	#N/A	#N/A	#N/A	#N/A	#N/A	#N/A	#N/A	#N/A	1.05721	0.599237	-0.693686	0.189364	1.31	0.0748049	-1.45077	-1.08615	Cluster_E	#N/A	#N/A
Gm36756_102640764	#N/A	#N/A	#N/A	#N/A	#N/A	#N/A	#N/A	#N/A	#N/A	#N/A	-0.600316	-0.513003	-0.651303	1.21794	1.79127	0.239856	-0.966828	-0.51762	Cluster_E	#N/A	#N/A
Gm46933_108169096	#N/A	#N/A	#N/A	#N/A	#N/A	#N/A	#N/A	#N/A	#N/A	#N/A	-0.218321	0.571088	0.405756	0.705892	1.56561	-1.26737	-1.3011	-0.461548	Cluster_E	#N/A	#N/A
Gm52315_115488818	#N/A	#N/A	#N/A	#N/A	#N/A	#N/A	#N/A	#N/A	#N/A	#N/A	-0.0811712	-0.174742	-1.13127	-0.587257	1.28028	1.46351	-1.17881	0.40946	Cluster_E	#N/A	#N/A
Mfsd14b_66631	#N/A	#N/A	#N/A	#N/A	#N/A	#N/A	#N/A	#N/A	#N/A	#N/A	0.57751	-0.058171	-0.696912	-0.481198	2.25416	-0.428118	-0.577753	-0.58952	Cluster_E	#N/A	#N/A
Mtrex_72198	#N/A	#N/A	#N/A	#N/A	#N/A	#N/A	#N/A	#N/A	#N/A	#N/A	-0.0995197	-0.217325	0.066499	-0.652518	1.5682	-0.230983	-1.61463	1.18027	Cluster_E	#N/A	#N/A
Ogdh_18293	#N/A	#N/A	#N/A	#N/A	#N/A	#N/A	#N/A	#N/A	#N/A	#N/A	-0.555693	-0.232403	0.214651	0.647347	1.69968	0.533733	-1.5638	-0.743513	Cluster_E	#N/A	#N/A
Pctp_18559	#N/A	#N/A	#N/A	#N/A	#N/A	#N/A	#N/A	#N/A	#N/A	#N/A	0.299633	0.0123937	-0.83128	-0.848291	2.14824	0.341255	-0.824276	-0.297677	Cluster_E	#N/A	#N/A
Phf10_72057	#N/A	#N/A	#N/A	#N/A	#N/A	#N/A	#N/A	#N/A	#N/A	#N/A	0.0834792	0.200618	-0.304935	-0.539304	2.24468	-0.0636629	-1.13654	-0.484333	Cluster_E	#N/A	#N/A
Pradc1_73327	#N/A	#N/A	#N/A	#N/A	#N/A	#N/A	#N/A	#N/A	#N/A	#N/A	-0.504744	-0.409774	-0.476863	-0.335063	2.37539	-0.0866505	-0.744592	0.182292	Cluster_E	#N/A	#N/A
Prxl2c_66129	#N/A	#N/A	#N/A	#N/A	#N/A	#N/A	#N/A	#N/A	#N/A	#N/A	0.613749	-0.03111	-1.04855	-0.114058	1.95059	-0.797468	-0.959214	0.38606	Cluster_E	#N/A	#N/A
Rpa1_68275	#N/A	#N/A	#N/A	#N/A	#N/A	#N/A	#N/A	#N/A	#N/A	#N/A	-0.0272731	-0.156678	0.740345	0.109979	1.98979	-0.626066	-1.05143	-0.978667	Cluster_E	#N/A	#N/A
Slc30a6_210148	#N/A	#N/A	#N/A	#N/A	#N/A	#N/A	#N/A	#N/A	#N/A	#N/A	0.102729	0.152532	-0.158845	-0.252801	2.22325	-0.625697	-1.22268	-0.218491	Cluster_E	#N/A	#N/A
Trp53inp1_60599	#N/A	#N/A	#N/A	#N/A	#N/A	#N/A	#N/A	#N/A	#N/A	#N/A	1.10132	0.599822	-0.819808	-0.626686	1.73218	-0.529764	-0.828195	-0.62887	Cluster_E	#N/A	#N/A
Tubg2_103768	#N/A	#N/A	#N/A	#N/A	#N/A	#N/A	#N/A	#N/A	#N/A	#N/A	0.506311	-0.389601	0.0968525	-0.0370073	0.922915	1.50185	-1.51322	-1.0881	Cluster_E	#N/A	#N/A
Zfp983_73229	#N/A	#N/A	#N/A	#N/A	#N/A	#N/A	#N/A	#N/A	#N/A	#N/A	0.429756	0.25463	-0.658444	-0.579795	0.991	1.65534	-1.23233	-0.860166	Cluster_E	#N/A	#N/A
Zkscan14_67235	#N/A	#N/A	#N/A	#N/A	#N/A	#N/A	#N/A	#N/A	#N/A	#N/A	0.711615	0.25352	-0.64753	-0.492974	2.01586	0.0051595	-0.916258	-0.929392	Cluster_E	#N/A	#N/A
Cd55_13136	#N/A	#N/A	#N/A	#N/A	#N/A	#N/A	#N/A	#N/A	#N/A	#N/A	1.4241	1.00306	-1.06138	-0.0452714	0.464768	0.406346	-1.26088	-0.930746	Cluster_E	#N/A	#N/A
Crtc2_74343	#N/A	#N/A	#N/A	#N/A	#N/A	#N/A	#N/A	#N/A	#N/A	#N/A	0.579188	0.69066	0.264171	-0.912309	1.81089	-0.920145	-0.844826	-0.667626	Cluster_E	#N/A	#N/A
Dand5_23863	#N/A	#N/A	#N/A	#N/A	#N/A	#N/A	#N/A	#N/A	#N/A	#N/A	-0.223667	-0.11611	0.903329	-0.564825	2.05578	-0.364481	-0.760471	-0.929554	Cluster_E	#N/A	#N/A
Fam78a_241303	#N/A	#N/A	#N/A	#N/A	#N/A	#N/A	#N/A	#N/A	#N/A	#N/A	1.51811	0.913054	-0.391445	-0.487444	0.858027	-0.0746247	-1.14171	-1.19397	Cluster_E	#N/A	#N/A
Gaa_14387	#N/A	#N/A	#N/A	#N/A	#N/A	#N/A	#N/A	#N/A	#N/A	#N/A	-0.727169	0.0122048	-0.633273	0.0370894	2.24067	-0.566512	-0.756493	0.393478	Cluster_E	#N/A	#N/A
Ifi209_236312	#N/A	#N/A	#N/A	#N/A	#N/A	#N/A	#N/A	#N/A	#N/A	#N/A	1.12986	0.859719	-0.409759	-0.975373	1.40237	-0.12546	-0.703072	-1.17828	Cluster_E	#N/A	#N/A
Ilkap_67444	#N/A	#N/A	#N/A	#N/A	#N/A	#N/A	#N/A	#N/A	#N/A	#N/A	-1.11602	-0.491905	-0.422891	0.375854	1.83319	0.135326	-1.09603	0.78247	Cluster_E	#N/A	#N/A
Mrpl21_353242	#N/A	#N/A	#N/A	#N/A	#N/A	#N/A	#N/A	#N/A	#N/A	#N/A	1.26111	-0.0645159	0.0637582	-0.640021	1.0369	0.85754	-1.3553	-1.15947	Cluster_E	#N/A	#N/A
Nono_53610	#N/A	#N/A	#N/A	#N/A	#N/A	#N/A	#N/A	#N/A	#N/A	#N/A	0.780843	1.28286	-0.528152	-0.172833	0.802154	-1.10855	-1.52953	0.473209	Cluster_E	#N/A	#N/A
Plaat3_225845	#N/A	#N/A	#N/A	#N/A	#N/A	#N/A	#N/A	#N/A	#N/A	#N/A	1.35818	-0.788249	0.449029	-0.955463	1.47135	-0.174367	-1.06672	-0.293762	Cluster_E	#N/A	#N/A
A930007I19Rik_77779	#N/A	#N/A	#N/A	#N/A	#N/A	#N/A	#N/A	#N/A	#N/A	#N/A	0.949106	-0.293834	-0.826636	-1.00247	1.60156	0.844612	-0.292085	-0.980252	Cluster_E	#N/A	#N/A
Ccdc125_76041	#N/A	#N/A	#N/A	#N/A	#N/A	#N/A	#N/A	#N/A	#N/A	#N/A	0.255112	0.910855	-1.21576	-0.172617	1.63961	-0.405398	0.279224	-1.29103	Cluster_E	#N/A	#N/A
Coa6_67892	#N/A	#N/A	#N/A	#N/A	#N/A	#N/A	#N/A	#N/A	#N/A	#N/A	-0.393997	0.183051	-0.451864	-0.472957	2.31057	-0.370563	0.138224	-0.942462	Cluster_E	#N/A	#N/A
Elk1_13712	#N/A	#N/A	#N/A	#N/A	#N/A	#N/A	#N/A	#N/A	#N/A	#N/A	0.768283	-1.00514	1.07347	0.552474	0.939816	-0.0878838	-0.600985	-1.64003	Cluster_E	#N/A	#N/A
Gm35551_102639180	#N/A	#N/A	#N/A	#N/A	#N/A	#N/A	#N/A	#N/A	#N/A	#N/A	-0.112157	-0.595711	-0.443042	-0.0139166	2.36721	-0.366906	-0.000142971	-0.835332	Cluster_E	#N/A	#N/A
Gm36375_102640263	#N/A	#N/A	#N/A	#N/A	#N/A	#N/A	#N/A	#N/A	#N/A	#N/A	1.35054	0.589805	-0.736335	-0.316764	1.47429	-0.884752	-0.474883	-1.0019	Cluster_E	#N/A	#N/A
Gm38948_105242854	#N/A	#N/A	#N/A	#N/A	#N/A	#N/A	#N/A	#N/A	#N/A	#N/A	-0.627618	-0.19081	1.43593	-0.855729	1.54151	-0.0222966	-0.102773	-1.17822	Cluster_E	#N/A	#N/A
Gm6345_622708	#N/A	#N/A	#N/A	#N/A	#N/A	#N/A	#N/A	#N/A	#N/A	#N/A	-0.375403	-0.389541	-0.0789078	-0.399534	2.45938	-0.405765	-0.401773	-0.408461	Cluster_E	#N/A	#N/A
Gpx1_14775	#N/A	#N/A	#N/A	#N/A	#N/A	#N/A	#N/A	#N/A	#N/A	#N/A	1.43572	-0.26888	0.113464	-1.01474	1.42263	-0.588566	0.101701	-1.20134	Cluster_E	#N/A	#N/A
LOC102637792_102637792	#N/A	#N/A	#N/A	#N/A	#N/A	#N/A	#N/A	#N/A	#N/A	#N/A	-0.294921	-0.167489	1.0808	-1.01236	1.12419	1.22723	-0.922771	-1.03468	Cluster_E	#N/A	#N/A
Mrpl49_18120	#N/A	#N/A	#N/A	#N/A	#N/A	#N/A	#N/A	#N/A	#N/A	#N/A	0.0552781	-0.5418	-0.700081	-0.55974	2.26309	-0.241583	0.446442	-0.721608	Cluster_E	#N/A	#N/A
N4bp2_333789	#N/A	#N/A	#N/A	#N/A	#N/A	#N/A	#N/A	#N/A	#N/A	#N/A	-0.285891	0.435395	-0.573523	-0.770089	1.74238	0.315356	0.640205	-1.50384	Cluster_E	#N/A	#N/A
Oplah_75475	#N/A	#N/A	#N/A	#N/A	#N/A	#N/A	#N/A	#N/A	#N/A	#N/A	-0.507254	0.487998	-0.0618212	-0.549821	2.29585	-0.507014	-0.578813	-0.57913	Cluster_E	#N/A	#N/A
Parp8_52552	#N/A	#N/A	#N/A	#N/A	#N/A	#N/A	#N/A	#N/A	#N/A	#N/A	0.138592	0.624119	-0.457081	-0.76804	0.597549	1.76249	-0.434762	-1.46287	Cluster_E	#N/A	#N/A
Secisbp2l_70354	#N/A	#N/A	#N/A	#N/A	#N/A	#N/A	#N/A	#N/A	#N/A	#N/A	0.00716847	-0.220125	0.428049	-0.264961	2.21296	-0.327783	-0.849725	-0.985587	Cluster_E	#N/A	#N/A
Sirt3_64384	#N/A	#N/A	#N/A	#N/A	#N/A	#N/A	#N/A	#N/A	#N/A	#N/A	-0.0898256	-0.116934	-0.150577	-0.482546	2.41416	-0.333698	-0.537489	-0.703088	Cluster_E	#N/A	#N/A
Slc25a36_192287	#N/A	#N/A	#N/A	#N/A	#N/A	#N/A	#N/A	#N/A	#N/A	#N/A	0.967262	0.0196805	-0.724063	0.0357781	1.07046	0.80708	-0.259448	-1.91674	Cluster_E	#N/A	#N/A
Snora68_104370	#N/A	#N/A	#N/A	#N/A	#N/A	#N/A	#N/A	#N/A	#N/A	#N/A	0.342508	-0.537337	-0.551122	0.308557	2.13344	-0.802109	0.100993	-0.994927	Cluster_E	#N/A	#N/A
Usp21_30941	#N/A	#N/A	#N/A	#N/A	#N/A	#N/A	#N/A	#N/A	#N/A	#N/A	-0.380374	-0.785344	-0.753105	-0.194582	2.06875	0.157784	0.756609	-0.869739	Cluster_E	#N/A	#N/A
Zfp212_232784	#N/A	#N/A	#N/A	#N/A	#N/A	#N/A	#N/A	#N/A	#N/A	#N/A	1.86399	-0.586683	-0.799455	-0.68164	1.17478	0.0322126	-0.190755	-0.812445	Cluster_E	#N/A	#N/A
Atxn7l1os2_75836	#N/A	#N/A	#N/A	#N/A	#N/A	#N/A	#N/A	#N/A	#N/A	#N/A	0.561084	0.982651	0.878074	-0.498879	0.313465	0.648918	-1.34827	-1.53704	Cluster_E	#N/A	#N/A
Ccr9_12769	#N/A	#N/A	#N/A	#N/A	#N/A	#N/A	#N/A	#N/A	#N/A	#N/A	1.41512	0.799852	-0.422142	-1.1379	0.578397	0.739372	-0.816563	-1.15614	Cluster_E	#N/A	#N/A
Ddx42_72047	#N/A	#N/A	#N/A	#N/A	#N/A	#N/A	#N/A	#N/A	#N/A	#N/A	-0.141396	0.555432	-0.805337	0.157944	1.94595	-0.29049	0.0358334	-1.45794	Cluster_E	#N/A	#N/A
Gabarapl2_93739	#N/A	#N/A	#N/A	#N/A	#N/A	#N/A	#N/A	#N/A	#N/A	#N/A	1.09591	-0.748126	-0.455027	-0.739231	1.3921	-0.773965	1.09466	-0.866325	Cluster_E	#N/A	#N/A
Hnrnpm_76936	#N/A	#N/A	#N/A	#N/A	#N/A	#N/A	#N/A	#N/A	#N/A	#N/A	0.294163	-0.704233	-1.30669	0.46862	0.794749	1.41113	0.360453	-1.3182	Cluster_E	#N/A	#N/A
N6amt1_67768	#N/A	#N/A	#N/A	#N/A	#N/A	#N/A	#N/A	#N/A	#N/A	#N/A	0.750514	0.389075	-0.389998	-0.518718	1.71612	-1.03855	0.390724	-1.29918	Cluster_E	#N/A	#N/A
Ndufab1_70316	#N/A	#N/A	#N/A	#N/A	#N/A	#N/A	#N/A	#N/A	#N/A	#N/A	-0.71599	-0.508059	1.51897	-0.644763	1.59733	-0.044126	-0.263471	-0.939896	Cluster_E	#N/A	#N/A
Zfp141_434178	#N/A	#N/A	#N/A	#N/A	#N/A	#N/A	#N/A	#N/A	#N/A	#N/A	-0.0548212	-0.486765	-0.778181	-0.838314	2.19919	0.217742	0.387459	-0.646316	Cluster_E	#N/A	#N/A
Zfp719_210105	#N/A	#N/A	#N/A	#N/A	#N/A	#N/A	#N/A	#N/A	#N/A	#N/A	-0.16288	-0.431196	-0.30043	-0.157479	1.04794	1.92898	-0.980881	-0.944049	Cluster_E	#N/A	#N/A
Retreg3_67998	#N/A	#N/A	#N/A	#N/A	#N/A	#N/A	#N/A	#N/A	#N/A	#N/A	1.57594	-0.169907	-0.963198	0.0881029	1.37392	-0.0844834	-0.897025	-0.923352	Cluster_E	#N/A	#N/A
Ywhaq-ps3_102634437	#N/A	#N/A	#N/A	#N/A	#N/A	#N/A	#N/A	#N/A	#N/A	#N/A	0.921677	-0.442489	-0.930026	-0.434857	2.08821	-0.451161	-0.211005	-0.540347	Cluster_E	#N/A	#N/A
Hpcal1_53602	#N/A	#N/A	#N/A	#N/A	#N/A	#N/A	#N/A	#N/A	#N/A	#N/A	1.43549	0.806749	-0.963592	0.387708	0.797146	-1.41653	-0.424496	-0.622475	Cluster_E	#N/A	#N/A
Faah_14073	#N/A	#N/A	#N/A	#N/A	#N/A	#N/A	#N/A	#N/A	#N/A	#N/A	1.02083	1.26547	-0.191862	-1.40168	0.481354	0.655758	-0.817368	-1.01251	Cluster_E	#N/A	#N/A
Snx20_71607	#N/A	#N/A	#N/A	#N/A	#N/A	#N/A	#N/A	#N/A	#N/A	#N/A	1.11406	-0.433653	1.02151	-1.39383	1.24773	-0.134982	-0.702244	-0.718591	Cluster_E	#N/A	#N/A
Gtf2b_229906	#N/A	#N/A	#N/A	#N/A	#N/A	#N/A	#N/A	#N/A	#N/A	#N/A	1.28147	1.56176	-0.765946	-0.802339	0.647739	-0.494363	-0.667782	-0.760539	Cluster_E	#N/A	#N/A
Pdzd11_72621	-1.26263	0.826241	-0.34211	0.778497	Cluster_2	-0.297287	-0.842855	-0.310626	1.45077	Cluster_3'	-0.776168	-0.747186	1.03157	-0.879714	1.86081	0.194908	-0.707201	0.0229883	Cluster_E	#N/A	#N/A
Knop1_66356	-0.0547761	0.282295	-1.31614	1.08862	Cluster_2	-0.431153	-0.815142	-0.205413	1.45171	Cluster_3'	-0.911399	-0.386792	-0.523022	-0.172909	1.94232	1.15095	-0.636042	-0.463104	Cluster_E	#N/A	#N/A
Ncf1_17969	-0.852247	0.805819	-0.877689	0.924117	Cluster_2	-0.502887	-0.502103	-0.495	1.49999	Cluster_3'	-0.347439	-0.270876	-0.382973	-0.522125	2.46539	-0.277935	-0.405312	-0.258733	Cluster_E	#N/A	#N/A
AW112010_107350	-0.738273	0.895624	-0.984333	0.826982	Cluster_2	#N/A	#N/A	#N/A	#N/A	#N/A	0.906941	0.0380976	-1.08983	-0.0282892	1.87941	-0.81489	-0.889523	-0.00190891	Cluster_E	#N/A	#N/A
Cdca2_108912	-0.844545	0.770235	-0.88228	0.95659	Cluster_2	#N/A	#N/A	#N/A	#N/A	#N/A	-0.553935	-0.639279	0.325801	-0.0160392	2.30598	-0.821612	-0.250767	-0.350148	Cluster_E	#N/A	#N/A
Gm30233_102632060	-1.35276	0.0709842	0.226457	1.05532	Cluster_2	#N/A	#N/A	#N/A	#N/A	#N/A	-0.519604	1.18799	-0.149824	0.7076	1.50563	-1.05688	-0.904381	-0.770532	Cluster_E	#N/A	#N/A
Pola2_18969	-0.88086	0.820206	-0.849874	0.910529	Cluster_2	#N/A	#N/A	#N/A	#N/A	#N/A	-0.935075	-0.459695	1.28279	0.905699	0.971189	-0.767538	-1.34093	0.343561	Cluster_E	#N/A	#N/A
Etfbkmt_320204	-0.74791	0.617665	-0.947458	1.0777	Cluster_2	#N/A	#N/A	#N/A	#N/A	#N/A	0.926332	-0.350628	0.657536	-0.962146	1.64662	-0.0903352	-0.545098	-1.28228	Cluster_E	#N/A	#N/A
Ipcef1_320495	-0.490726	0.638811	-1.15574	1.00766	Cluster_2	#N/A	#N/A	#N/A	#N/A	#N/A	1.46516	0.224188	-0.481786	0.666592	1.00442	-0.938149	-1.39151	-0.548916	Cluster_E	#N/A	#N/A
Oprm1_18390	-0.485149	0.669745	-1.16445	0.979858	Cluster_2	#N/A	#N/A	#N/A	#N/A	#N/A	1.44467	0.229549	-0.482988	0.685516	1.01145	-0.942088	-1.39306	-0.553052	Cluster_E	#N/A	#N/A
Tsc22d4_78829	0.0159298	0.34741	-1.36764	1.0043	Cluster_2	#N/A	#N/A	#N/A	#N/A	#N/A	0.154704	-0.248702	-0.0367001	1.18554	1.67605	-0.728638	-1.2864	-0.715857	Cluster_E	#N/A	#N/A
Cdadc1_71891	0.286572	0.455882	-1.4745	0.732047	Cluster_2	#N/A	#N/A	#N/A	#N/A	#N/A	-0.0496366	-0.976861	-0.324784	1.54583	1.49488	-0.125854	-0.587721	-0.975852	Cluster_E	#N/A	#N/A
Hddc2_69692	-0.72395	0.902802	-0.996303	0.817451	Cluster_2	#N/A	#N/A	#N/A	#N/A	#N/A	0.0197255	-0.323769	-0.24514	0.033182	2.02166	-0.822189	0.616632	-1.3001	Cluster_E	#N/A	#N/A
Gm26782_102640338	-0.962177	1.3825	-0.403275	-0.017044	Cluster_3	#N/A	#N/A	#N/A	#N/A	#N/A	0.289289	-0.457409	-0.524548	-0.38659	2.28549	-0.570863	-0.8331	0.197736	Cluster_E	#N/A	#N/A
Hadh_15107	-0.975508	1.39929	-0.229077	-0.194701	Cluster_3	#N/A	#N/A	#N/A	#N/A	#N/A	-1.22883	0.63963	0.0259395	-1.44671	1.02987	1.23976	-0.551653	0.291999	Cluster_E	#N/A	#N/A
Helb_117599	-1.10519	1.10381	-0.52853	0.529914	Cluster_3	#N/A	#N/A	#N/A	#N/A	#N/A	-0.204208	-0.0825447	0.29193	-0.0542644	2.27757	-0.71072	-0.661177	-0.856582	Cluster_E	#N/A	#N/A
Nup37_69736	-1.0436	1.28238	-0.464278	0.225493	Cluster_3	#N/A	#N/A	#N/A	#N/A	#N/A	-0.632337	-0.802637	-0.628777	0.922728	1.67013	-0.910962	0.904028	-0.522176	Cluster_E	#N/A	#N/A
Cspp1_211660	-0.432665	1.3906	-0.0205879	-0.937345	Cluster_4	0.288585	0.0590806	-1.36815	1.02049	Cluster_3'	0.870339	-0.622586	-0.885287	-0.499843	2.03496	-0.045217	-0.823005	-0.0293641	Cluster_E	#N/A	#N/A
Ankrd13d_68423	-0.979012	0.959103	0.758773	-0.738864	Cluster_4	#N/A	#N/A	#N/A	#N/A	#N/A	0.860407	1.43404	-0.670452	0.178854	0.918703	-0.422355	-1.31723	-0.981961	Cluster_E	#N/A	#N/A
Ebp_13595	-1.28008	0.798568	0.792006	-0.310491	Cluster_4	#N/A	#N/A	#N/A	#N/A	#N/A	0.49446	1.07723	-0.201632	-0.380669	1.55446	-1.25692	-0.102532	-1.1844	Cluster_E	#N/A	#N/A
Gm31252_102633421	-0.891493	0.754923	0.969952	-0.833382	Cluster_4	#N/A	#N/A	#N/A	#N/A	#N/A	0.452829	-0.318301	-0.557526	-0.540387	2.3249	-0.557823	-0.241351	-0.562337	Cluster_E	#N/A	#N/A
Plcxd1_403178	-0.897351	1.41848	-0.107441	-0.413686	Cluster_4	#N/A	#N/A	#N/A	#N/A	#N/A	0.00055798	-0.695057	0.184404	-0.167447	2.34641	-0.482628	-0.513424	-0.672815	Cluster_E	#N/A	#N/A
Tmem39a_67846	-1.20578	0.323343	1.16655	-0.284116	Cluster_4	#N/A	#N/A	#N/A	#N/A	#N/A	1.09902	-0.431959	1.02918	-0.0318106	0.916583	-0.999693	-1.64376	0.062434	Cluster_E	#N/A	#N/A
Acsl3_74205	0.3894	-0.858	1.2349	-0.766302	Cluster_5	-0.571091	-0.661196	-0.243336	1.47562	Cluster_3'	-0.468115	-0.532574	-0.542766	0.296979	2.35513	-0.443008	-0.606684	-0.0589648	Cluster_E	#N/A	#N/A
Neurl3_214854	0.573878	-0.832985	1.11526	-0.856153	Cluster_5	-0.567581	-0.184119	-0.710756	1.46246	Cluster_3'	-0.0358383	-0.717996	0.0111578	-0.599879	2.34447	-0.244755	-0.00432977	-0.75283	Cluster_E	#N/A	#N/A
Trafd1_231712	-0.120267	-1.05539	1.35614	-0.180489	Cluster_5	-0.606283	-0.551682	-0.331409	1.48937	Cluster_3'	-0.738024	0.205428	-0.36568	-0.641737	1.96719	0.993602	-0.734804	-0.685974	Cluster_E	#N/A	#N/A
Ampd1_229665	-0.0518391	-0.72399	1.43007	-0.654246	Cluster_5	#N/A	#N/A	#N/A	#N/A	#N/A	-0.0869494	-0.362163	-0.640191	0.334064	2.32233	-0.240567	-0.596474	-0.730048	Cluster_E	#N/A	#N/A
Cd40lg_21947	0.0512806	-0.743295	1.39611	-0.704098	Cluster_5	#N/A	#N/A	#N/A	#N/A	#N/A	-0.637524	-0.715658	0.950733	-0.996628	1.74724	0.564948	-0.0119459	-0.901161	Cluster_E	#N/A	#N/A
Cxcl10_15945	0.605803	-0.890196	1.09091	-0.806517	Cluster_5	#N/A	#N/A	#N/A	#N/A	#N/A	1.33364	-0.659589	-0.610547	-0.661983	1.77969	0.0833496	-0.660011	-0.604554	Cluster_E	#N/A	#N/A
Gramd3_107022	0.597815	-0.841905	1.09776	-0.853666	Cluster_5	#N/A	#N/A	#N/A	#N/A	#N/A	1.1145	1.36732	-1.34895	0.221853	0.399998	-0.482957	-1.27522	0.0034433	Cluster_E	#N/A	#N/A
Rdh10_98711	0.380607	-0.97792	1.22613	-0.628819	Cluster_5	#N/A	#N/A	#N/A	#N/A	#N/A	-0.496443	-0.156303	-0.516092	-0.527794	2.26198	-0.601127	-0.5761	0.611877	Cluster_E	#N/A	#N/A
Vps37b_330192	0.49742	-0.830137	1.16838	-0.835664	Cluster_5	#N/A	#N/A	#N/A	#N/A	#N/A	0.957214	0.591471	-0.370117	0.299085	0.821506	0.5792	-1.86028	-1.01808	Cluster_E	#N/A	#N/A
Hdac5_15184	0.377441	-0.953144	1.23213	-0.656431	Cluster_5	#N/A	#N/A	#N/A	#N/A	#N/A	-0.0162952	0.643629	0.0471976	-0.787605	2.12717	-0.586096	-0.907591	-0.520412	Cluster_E	#N/A	#N/A
2610008E11Rik_72128	-0.096377	-0.615774	1.44188	-0.729732	Cluster_5	#N/A	#N/A	#N/A	#N/A	#N/A	0.296731	1.01761	-0.844702	0.202579	1.74827	-0.811079	-1.04183	-0.567579	Cluster_E	#N/A	#N/A
Ip6k1_27399	0.247925	-0.78564	1.31211	-0.774391	Cluster_5	#N/A	#N/A	#N/A	#N/A	#N/A	0.010109	0.417071	-0.77904	-0.739534	2.27564	-0.478456	-0.26455	-0.441241	Cluster_E	#N/A	#N/A
Pnpla8_67452	0.0191121	-0.686063	1.40738	-0.740429	Cluster_5	#N/A	#N/A	#N/A	#N/A	#N/A	-0.439567	0.363331	-0.418603	-0.329051	2.32227	-0.541761	-0.829941	-0.126674	Cluster_E	#N/A	#N/A
Zdhhc18_503610	-0.0339523	-0.649412	1.42418	-0.74082	Cluster_5	#N/A	#N/A	#N/A	#N/A	#N/A	-0.660615	-0.327908	0.288186	0.0573402	1.92444	-0.194658	-1.5528	0.466016	Cluster_E	#N/A	#N/A
Gba_14466	0.248509	-0.25746	1.20279	-1.19384	Cluster_5	#N/A	#N/A	#N/A	#N/A	#N/A	1.00242	-1.14886	-0.153253	-0.482247	1.73068	-8.7757e-06	0.223475	-1.1722	Cluster_E	#N/A	#N/A
Vamp4_53330	-0.186069	-0.698521	1.46362	-0.579027	Cluster_5	#N/A	#N/A	#N/A	#N/A	#N/A	0.0935441	0.243288	1.38874	-0.939458	1.2911	-0.88493	0.0967126	-1.28899	Cluster_E	#N/A	#N/A
Gm12961_100417901	1.33195	-0.877285	-0.647399	0.19273	Cluster_6	-1.13227	-0.224626	0.0673353	1.28956	Cluster_3'	0.278026	0.28791	-0.638132	-0.715953	2.13563	0.258721	-0.769833	-0.836369	Cluster_E	#N/A	#N/A
Gm46379_108168031	1.47562	-0.625749	-0.23808	-0.611794	Cluster_6	-0.546243	-0.408483	-0.542198	1.49692	Cluster_3'	-0.346465	-0.516639	-0.546731	-0.536101	2.2375	-0.478829	0.71552	-0.528259	Cluster_E	#N/A	#N/A
Snx17_266781	1.41784	-0.933114	-0.270213	-0.214512	Cluster_6	-0.689327	-0.408284	-0.388146	1.48576	Cluster_3'	-0.653562	-0.261086	-0.376092	0.0630262	2.38827	-0.0379163	-0.670521	-0.452118	Cluster_E	#N/A	#N/A
Dus1l_68730	0.850419	-0.328053	-1.26933	0.746968	Cluster_6	-0.509922	-0.873422	-0.0225731	1.40592	Cluster_3'	-0.81986	0.496913	-0.759475	-0.270809	2.2177	-0.589084	0.114941	-0.390324	Cluster_E	#N/A	#N/A
Dus4l_71916	1.26433	-0.69411	-0.900375	0.330154	Cluster_6	-0.657268	-0.808481	0.0847438	1.38101	Cluster_3'	-0.828297	0.034186	-0.409475	-0.377663	2.35321	0.145543	-0.565509	-0.35199	Cluster_E	#N/A	#N/A
Leo1_235497	1.01905	-0.548964	-1.1153	0.645213	Cluster_6	-0.568974	-0.760782	-0.114016	1.44377	Cluster_3'	-0.782202	-0.770189	-0.778286	-0.146496	2.17509	-0.265388	-0.0366609	0.604129	Cluster_E	#N/A	#N/A
B230219D22Rik_78521	1.32715	-0.0529398	-1.09757	-0.176644	Cluster_6	-0.481052	-0.484748	-0.533767	1.49957	Cluster_3'	-0.594724	-0.163385	-0.249136	-0.0959736	2.41005	-0.756491	-0.184897	-0.365438	Cluster_E	#N/A	#N/A
Arg1_11846	1.49201	-0.567283	-0.573161	-0.351562	Cluster_6	#N/A	#N/A	#N/A	#N/A	#N/A	-0.486355	-0.548443	-0.535112	0.108293	2.38573	-0.579576	0.0247163	-0.369258	Cluster_E	#N/A	#N/A
Borcs7_66439	0.807798	-0.336883	-1.26577	0.794857	Cluster_6	#N/A	#N/A	#N/A	#N/A	#N/A	-1.01931	-0.499708	-0.931576	-0.542566	1.52809	0.519098	-0.392215	1.33819	Cluster_E	#N/A	#N/A
Gm10814_100502985	1.47028	-0.432882	-0.756187	-0.281208	Cluster_6	#N/A	#N/A	#N/A	#N/A	#N/A	0.400181	0.153338	-0.908609	0.511032	2.01309	-0.862829	-0.45367	-0.85253	Cluster_E	#N/A	#N/A
Pomt2_217734	1.00686	0.342027	-1.36708	0.0181918	Cluster_6	#N/A	#N/A	#N/A	#N/A	#N/A	0.494851	-0.853073	-0.395621	-0.687078	2.04798	-0.465246	-0.770217	0.628405	Cluster_E	#N/A	#N/A
Rgs12_71729	1.04928	-0.208522	-1.28701	0.446253	Cluster_6	#N/A	#N/A	#N/A	#N/A	#N/A	-0.375468	-0.251503	1.20013	-0.918316	1.69238	0.370034	-0.723396	-0.993864	Cluster_E	#N/A	#N/A
Tmem140_68487	-0.213711	1.19453	-1.21374	0.232923	Cluster_6	#N/A	#N/A	#N/A	#N/A	#N/A	1.12439	0.247496	-0.619463	-0.498797	1.76166	-0.0595722	-0.871667	-1.08405	Cluster_E	#N/A	#N/A
Cyb5rl_230582	0.742111	0.980181	-0.912977	-0.809315	Cluster_6	#N/A	#N/A	#N/A	#N/A	#N/A	0.806461	-0.789777	-0.942521	1.10459	1.34792	-0.247624	-1.3182	0.0391501	Cluster_E	#N/A	#N/A
Snrpf_69878	0.184709	1.1131	-1.31402	0.01621	Cluster_6	#N/A	#N/A	#N/A	#N/A	#N/A	1.33133	-0.874561	-0.424498	0.674996	1.45991	-0.434035	-0.815301	-0.917844	Cluster_E	#N/A	#N/A
Cited2_17684	1.10803	-0.609592	0.549667	-1.04811	Cluster_7	1.22822	-1.12883	-0.375495	0.276104	Cluster_2'	-0.676907	-0.109408	0.0564131	0.278904	2.22145	-1.00332	-0.710005	-0.0571293	Cluster_E	#N/A	#N/A
Nr4a2_18227	0.912218	-0.688666	0.801627	-1.02518	Cluster_7	1.31494	-0.917134	-0.617635	0.219828	Cluster_2'	-0.547771	-0.46984	-0.327461	-0.141387	2.44857	-0.499296	-0.22508	-0.237737	Cluster_E	#N/A	#N/A
Itpa_16434	0.25403	-1.40388	0.964476	0.185378	Cluster_7	-1.01374	0.047518	-0.383856	1.35008	Cluster_3'	0.418867	-0.424227	-0.588636	-0.978752	2.10068	0.135883	0.254819	-0.918632	Cluster_E	#N/A	#N/A
Psmd10_53380	0.396019	0.158092	0.87721	-1.43132	Cluster_7	-0.136626	-0.615716	-0.70068	1.45302	Cluster_3'	-0.632329	0.101748	0.37785	-0.717808	2.22146	-0.722209	0.0582655	-0.686974	Cluster_E	#N/A	#N/A
Rab4a_19341	0.831819	-0.741112	0.89132	-0.982027	Cluster_7	-0.392385	0.0642275	-1.01661	1.34477	Cluster_3'	0.300999	1.24303	0.00333979	-1.14614	1.56467	-0.255517	-1.04814	-0.662237	Cluster_E	#N/A	#N/A
Cisd2_67006	0.828243	-1.15519	0.843951	-0.517002	Cluster_7	-0.825741	-0.218757	-0.406408	1.45091	Cluster_3'	-0.470248	0.199514	1.24525	-0.891862	1.67592	-0.647537	-1.07886	-0.0321878	Cluster_E	#N/A	#N/A
Mob1a_232157	1.28696	-0.94483	0.271938	-0.614068	Cluster_7	-0.994746	0.70651	-0.71314	1.00138	Cluster_4'	0.844716	-0.875085	1.42742	-0.75949	1.13657	-1.16688	-0.118499	-0.488751	Cluster_E	#N/A	#N/A
Bcl9l_80288	0.816394	-0.949577	0.910077	-0.776894	Cluster_7	#N/A	#N/A	#N/A	#N/A	#N/A	0.624986	1.43296	0.11479	-0.772074	0.907129	-0.402206	-0.195678	-1.70991	Cluster_E	#N/A	#N/A
Cep120_225523	1.27561	-1.13637	0.119848	-0.259093	Cluster_7	#N/A	#N/A	#N/A	#N/A	#N/A	0.6911	0.460696	0.341864	0.621927	1.16181	-1.03271	-0.462472	-1.78221	Cluster_E	#N/A	#N/A
Plekha2_83436	0.992771	-1.05343	0.702212	-0.641553	Cluster_7	#N/A	#N/A	#N/A	#N/A	#N/A	0.317841	1.24695	-0.801531	-0.710034	1.52151	-1.3602	-0.175596	-0.0389371	Cluster_E	#N/A	#N/A
Bckdha_12039	1.12878	-0.597148	0.517753	-1.04938	Cluster_7	#N/A	#N/A	#N/A	#N/A	#N/A	1.10112	0.136178	-0.624218	1.30282	0.825973	-0.404729	-0.939586	-1.39755	Cluster_E	#N/A	#N/A
Lsmem1_380755	1.1508	-0.554546	0.473359	-1.06961	Cluster_7	#N/A	#N/A	#N/A	#N/A	#N/A	-0.562532	0.399592	-0.038439	1.45181	1.30084	-1.009	-1.27862	-0.263659	Cluster_E	#N/A	#N/A
Oasl2_23962	0.894652	-0.714652	0.824513	-1.00451	Cluster_7	#N/A	#N/A	#N/A	#N/A	#N/A	-0.524574	-0.547429	-0.504922	1.18871	1.97801	-0.542578	-0.554689	-0.492524	Cluster_E	#N/A	#N/A
Ccpg1_72278	0.729767	-0.826793	0.991685	-0.894659	Cluster_7	#N/A	#N/A	#N/A	#N/A	#N/A	-0.514886	0.123298	0.862028	-0.379369	1.59703	0.592878	-0.734756	-1.54622	Cluster_E	#N/A	#N/A
Acad9_229211	-0.643606	0.190211	1.33277	-0.879378	Cluster_8	1.48248	-0.430244	-0.704378	-0.347855	Cluster_2'	0.87135	-1.23524	-0.295704	-0.506501	1.34093	-0.388836	-0.988165	1.20216	Cluster_E	#N/A	#N/A
Mfsd6_98682	0.180933	-0.0182262	1.1339	-1.29661	Cluster_8	-0.375172	-0.289618	-0.797736	1.46253	Cluster_3'	-0.0956623	0.392377	0.403453	-0.500015	2.14271	-0.805609	-0.73469	-0.802565	Cluster_E	#N/A	#N/A
Ddb2_107986	-0.170234	-0.486156	1.45052	-0.794135	Cluster_8	-0.399558	0.0922125	-1.02629	1.33363	Cluster_3'	0.591822	-0.422735	-0.560859	-0.551484	2.12967	-0.526934	-0.970727	0.311245	Cluster_E	#N/A	#N/A
Gm32999_102635737	-0.419833	-0.488005	1.49639	-0.588555	Cluster_8	#N/A	#N/A	#N/A	#N/A	#N/A	-0.662598	0.728898	0.318851	-0.66014	1.61387	-1.54015	0.598307	-0.397038	Cluster_E	#N/A	#N/A
Nrbf2_641340	-0.450923	-0.344483	1.48436	-0.688958	Cluster_8	#N/A	#N/A	#N/A	#N/A	#N/A	0.742291	-0.38468	-0.94285	-1.29654	1.54059	-0.773202	0.293708	0.820688	Cluster_E	#N/A	#N/A
Pik3r2_18709	-0.0507297	-0.359306	1.3849	-0.974868	Cluster_8	#N/A	#N/A	#N/A	#N/A	#N/A	-0.322082	-0.607388	1.48746	-0.442003	1.72743	-0.636965	-0.634412	-0.572039	Cluster_E	#N/A	#N/A
Pja1_18744	0.0472316	-0.444121	1.36501	-0.968124	Cluster_8	#N/A	#N/A	#N/A	#N/A	#N/A	0.0479165	-0.869756	-0.99383	0.339341	1.75308	-0.114882	0.928714	-1.09058	Cluster_E	#N/A	#N/A
Washc4_319277	-0.331808	-0.459232	1.48321	-0.69217	Cluster_8	#N/A	#N/A	#N/A	#N/A	#N/A	0.139208	0.668071	0.000457572	-0.354306	1.23279	0.67279	-0.270142	-2.08887	Cluster_E	#N/A	#N/A
Xlr4d-ps_667387	-0.00452656	-0.480347	1.39389	-0.909018	Cluster_8	#N/A	#N/A	#N/A	#N/A	#N/A	-0.43325	1.01814	-1.26995	-0.269257	0.843701	1.43321	-0.18704	-1.13556	Cluster_E	#N/A	#N/A
Ell2_192657	-0.344563	-0.477481	1.48699	-0.664946	Cluster_8	#N/A	#N/A	#N/A	#N/A	#N/A	-0.549865	0.0502932	-0.715978	1.20206	1.85428	-0.794136	-0.277559	-0.769094	Cluster_E	#N/A	#N/A
Slc25a53_67062	-0.374986	0.290629	1.21933	-1.13497	Cluster_8	#N/A	#N/A	#N/A	#N/A	#N/A	0.225228	0.58835	-0.404677	1.12435	1.38718	-0.539153	-1.44065	-0.940622	Cluster_E	#N/A	#N/A
9030607L20Rik_105244333	-0.472801	-0.57554	1.49775	-0.449406	Cluster_9	-0.93942	-0.787924	0.814639	0.912705	Cluster_3'	-0.493333	-0.724894	-0.729222	0.764649	2.01758	-0.572824	0.452811	-0.714769	Cluster_E	#N/A	#N/A
Mrps23_64656	-0.823456	-0.747214	1.30016	0.27051	Cluster_9	-0.701842	-0.476184	-0.301715	1.47974	Cluster_3'	-0.604531	-0.352325	1.57019	-0.601719	1.27781	-0.94833	-0.909651	0.568559	Cluster_E	#N/A	#N/A
Gm40346_105244799	-0.677108	-0.523446	1.47973	-0.279173	Cluster_9	-0.524474	-0.881428	0.0102286	1.39567	Cluster_3'	-1.04984	-0.548416	0.0383913	0.921619	1.57986	-1.0437	-0.709148	0.811227	Cluster_E	#N/A	#N/A
Kcnk5_16529	-0.5299	-0.456271	1.49926	-0.513085	Cluster_9	-0.363503	-0.584233	-0.545307	1.49304	Cluster_3'	-0.810155	-0.30284	0.0990282	-0.0236154	2.16393	-0.788191	-0.832618	0.494463	Cluster_E	#N/A	#N/A
Cpne5_240058	-0.579691	-0.351785	1.49199	-0.560513	Cluster_9	#N/A	#N/A	#N/A	#N/A	#N/A	-0.363152	-0.926716	1.01363	-0.572963	1.90709	-0.0304052	-0.0198843	-1.0076	Cluster_E	#N/A	#N/A
Gm17160_115488189	-0.501849	-0.50196	1.49999	-0.496185	Cluster_9	#N/A	#N/A	#N/A	#N/A	#N/A	-0.373947	-0.388482	-0.408198	-0.35866	2.46808	-0.178148	-0.352443	-0.408198	Cluster_E	#N/A	#N/A
Pibf1_52023	-0.607391	-0.375037	1.49317	-0.510744	Cluster_9	#N/A	#N/A	#N/A	#N/A	#N/A	0.873627	-0.467812	0.569293	0.420009	1.15249	-1.88929	-0.7781	0.119781	Cluster_E	#N/A	#N/A
Pusl1_433813	-0.551542	-0.549113	1.49599	-0.395336	Cluster_9	#N/A	#N/A	#N/A	#N/A	#N/A	-1.05585	-0.29077	0.0726752	0.515163	1.50315	-1.27365	-0.603769	1.13304	Cluster_E	#N/A	#N/A
Adora2a_11540	-0.926876	-0.606623	1.31315	0.220353	Cluster_9	#N/A	#N/A	#N/A	#N/A	#N/A	0.239236	1.21328	-1.6265	-0.473725	1.22548	0.569905	-0.814286	-0.333386	Cluster_E	#N/A	#N/A
Anapc4_52206	-1.21425	-0.280498	1.15343	0.341318	Cluster_9	#N/A	#N/A	#N/A	#N/A	#N/A	-0.208372	0.870685	-0.257732	-0.603382	2.11387	-0.582107	-0.856649	-0.476309	Cluster_E	#N/A	#N/A
Slc9a1_20544	0.677676	0.540435	0.258928	-1.47704	Cluster_7	#N/A	#N/A	#N/A	#N/A	#N/A	-0.805287	0.528495	-0.289411	0.0756482	0.214356	1.81139	0.0918386	-1.62703	Cluster_F	#N/A	Slc9a1_20544
Tnnt3_21957	#N/A	#N/A	#N/A	#N/A	#N/A	#N/A	#N/A	#N/A	#N/A	#N/A	-0.0716522	-0.000759006	-0.516206	-0.356303	-0.348013	2.4173	-0.611732	-0.512631	Cluster_F	#N/A	Tnnt3_21957
Spata13_219140	#N/A	#N/A	#N/A	#N/A	#N/A	#N/A	#N/A	#N/A	#N/A	#N/A	0.834115	-0.0247729	-0.535354	-0.481713	-0.785425	2.10257	-0.297943	-0.811483	Cluster_F	#N/A	Spata13_219140
Rgcc_66214	0.707765	-0.954643	1.00584	-0.758959	Cluster_7	#N/A	#N/A	#N/A	#N/A	#N/A	-0.615178	-0.0826283	0.221805	-0.444381	0.362773	2.13543	-1.25348	-0.324334	Cluster_F	#N/A	Rgcc_66214
Prkar1a_19084	#N/A	#N/A	#N/A	#N/A	#N/A	#N/A	#N/A	#N/A	#N/A	#N/A	-0.160673	-0.114356	-0.283789	-0.107945	-0.872139	2.34704	-0.0345144	-0.773625	Cluster_F	#N/A	Prkar1a_19084
Rap2a_76108	#N/A	#N/A	#N/A	#N/A	#N/A	1.43778	-0.790586	-0.10185	-0.545341	Cluster_2'	-0.411118	-0.255056	-0.351779	-0.425045	-0.278549	2.4689	-0.305909	-0.441445	Cluster_F	#N/A	Rap2a_76108
Atp6v1a_11964	#N/A	#N/A	#N/A	#N/A	#N/A	-0.0504688	-0.388912	1.39222	-0.952843	Cluster_5'	0.335366	-0.315719	0.15852	-0.988573	-1.19644	2.07921	0.0827075	-0.155072	Cluster_F	#N/A	Atp6v1a_11964
Fgd6_13998	1.31435	-0.15461	-0.0431675	-1.11657	Cluster_7	#N/A	#N/A	#N/A	#N/A	#N/A	-0.403786	-0.405415	-0.264363	-0.270364	-0.298171	2.46947	-0.404553	-0.422814	Cluster_F	#N/A	Fgd6_13998
Shank1_243961	-0.162189	-0.534894	1.45412	-0.75704	Cluster_8	#N/A	#N/A	#N/A	#N/A	#N/A	-0.59696	-0.416231	-0.285479	-0.10028	-0.71942	2.30705	-0.604729	0.416051	Cluster_F	#N/A	Shank1_243961
Fxr2_23879	#N/A	#N/A	#N/A	#N/A	#N/A	#N/A	#N/A	#N/A	#N/A	#N/A	-0.0557702	-0.459542	0.0354077	-0.254234	-0.708905	2.39967	-0.503672	-0.452955	Cluster_F	#N/A	Fxr2_23879
Klhl17_231003	#N/A	#N/A	#N/A	#N/A	#N/A	#N/A	#N/A	#N/A	#N/A	#N/A	-0.480818	-0.572768	-0.615299	-0.729125	-0.731933	2.04568	0.208825	0.875437	Cluster_F	#N/A	Klhl17_231003
Msrb2_76467	#N/A	#N/A	#N/A	#N/A	#N/A	#N/A	#N/A	#N/A	#N/A	#N/A	0.259047	-0.797393	-0.165957	-0.742607	0.681777	2.08453	-0.796718	-0.522682	Cluster_F	#N/A	Msrb2_76467
Mttp_17777	1.26493	0.338442	-0.80521	-0.798158	Cluster_6	-0.595305	0.565763	-1.06344	1.09298	Cluster_4'	0.177567	-0.874337	1.43257	-1.15872	0.661411	0.774626	-1.29979	0.286668	Cluster_F	#N/A	Mttp_17777
Ankrd23_78321	#N/A	#N/A	#N/A	#N/A	#N/A	#N/A	#N/A	#N/A	#N/A	#N/A	-1.21049	-1.52734	1.4056	0.241787	1.02794	0.175617	-0.248796	0.135684	Cluster_F	#N/A	Ankrd23_78321
Dmtn_13829	#N/A	#N/A	#N/A	#N/A	#N/A	-0.522448	-0.458481	-0.518429	1.49936	Cluster_3'	-0.834199	-0.906309	-0.879233	-0.912911	1.36264	0.181911	0.922975	1.06513	Cluster_F	Dmtn_13829	Dmtn_13829
Gatc_384281	-0.607477	1.4751	-0.632118	-0.23551	Cluster_10	0.998267	0.700776	-0.66378	-1.03526	Cluster_10'	0.815138	-0.0779914	-0.596295	-0.52132	-0.690003	2.15344	-0.575594	-0.507371	Cluster_F	Gatc_384281	#N/A
Homer1_26556	0.723275	-0.848074	0.997776	-0.872976	Cluster_7	#N/A	#N/A	#N/A	#N/A	#N/A	-0.567478	0.117608	-0.31022	-0.344087	-1.12388	2.15064	0.566983	-0.48956	Cluster_F	Homer1_26556	#N/A
Relb_19698	#N/A	#N/A	#N/A	#N/A	#N/A	#N/A	#N/A	#N/A	#N/A	#N/A	-1.17071	-1.23961	1.03062	-0.377381	1.10211	0.0780319	1.1548	-0.57786	Cluster_F	Relb_19698	#N/A
Srek1_218543	#N/A	#N/A	#N/A	#N/A	#N/A	#N/A	#N/A	#N/A	#N/A	#N/A	-0.441674	-0.198097	-0.53846	-0.227131	-0.765856	2.38262	0.157348	-0.368751	Cluster_F	Srek1_218543	#N/A
Tnfaip3_21929	0.307455	-0.797731	1.2817	-0.791421	Cluster_5	0.612399	-0.206251	0.914949	-1.3211	Cluster_7'	-0.269759	-0.387479	0.188466	-0.489366	-0.923781	2.27384	-0.644056	0.252137	Cluster_F	Tnfaip3_21929	#N/A
Usp22_216825	1.03712	-1.36547	0.218765	0.109592	Cluster_7	#N/A	#N/A	#N/A	#N/A	#N/A	-0.992022	-0.282978	0.255125	-0.701026	-0.170424	2.16693	-0.693081	0.417473	Cluster_F	Usp22_216825	#N/A
Usp38_74841	0.685556	-0.772806	1.02571	-0.938459	Cluster_7	-0.150008	1.44506	-0.488295	-0.806759	Cluster_9'	0.946704	-0.165034	-0.189178	-0.595871	-1.06708	2.02053	-0.394038	-0.556035	Cluster_F	Usp38_74841	#N/A
6720489N17Rik_211378	-0.855346	1.27664	-0.734967	0.313669	Cluster_1	#N/A	#N/A	#N/A	#N/A	#N/A	-0.359218	-0.530652	-0.526032	-0.385203	-0.486619	2.35159	-0.476597	0.412728	Cluster_F	#N/A	#N/A
Ccdc61_232933	-0.926689	0.981847	-0.794294	0.739135	Cluster_1	#N/A	#N/A	#N/A	#N/A	#N/A	-0.402739	-0.431875	0.230048	-0.294133	-0.474949	2.39848	-0.577314	-0.447519	Cluster_F	#N/A	#N/A
Tyms_22171	-0.718209	1.02642	-0.985712	0.677501	Cluster_1	#N/A	#N/A	#N/A	#N/A	#N/A	0.166257	-0.174114	-0.867438	-0.0733021	-0.343739	2.33614	-0.343337	-0.700464	Cluster_F	#N/A	#N/A
Ino80e_233875	-0.565376	0.98073	-1.11108	0.695722	Cluster_1	#N/A	#N/A	#N/A	#N/A	#N/A	-0.105867	-1.84632	0.389863	-0.242952	0.796618	1.53033	-0.618813	0.0971405	Cluster_F	#N/A	#N/A
Psrc1_56742	-0.462487	1.49933	-0.500942	-0.535897	Cluster_10	0.0119701	1.19962	-1.24876	0.0371665	Cluster_1'	-0.226301	0.556861	-0.207689	-0.334817	-0.495756	2.24761	-0.781876	-0.75803	Cluster_F	#N/A	#N/A
Poc1a_70235	-0.484409	1.49976	-0.524776	-0.490578	Cluster_10	1.1194	0.524269	-1.06806	-0.575615	Cluster_10'	-0.436357	0.309341	-0.238665	-0.652161	-0.720515	2.28647	-0.682902	0.134786	Cluster_F	#N/A	#N/A
Nprl2_56032	0.185842	1.32091	-0.546619	-0.960135	Cluster_10	1.35976	0.0391594	-0.991888	-0.407032	Cluster_10'	0.231102	-0.588167	0.0678084	-0.443659	-0.29941	2.2855	-0.23875	-1.01442	Cluster_F	#N/A	#N/A
Gdpd3_68616	-0.534426	1.4936	-0.371086	-0.588086	Cluster_10	1.49655	-0.454447	-0.594689	-0.44741	Cluster_2'	-0.238071	-0.285304	-0.523657	-0.491059	-0.225123	2.44841	-0.160367	-0.524832	Cluster_F	#N/A	#N/A
Ccdc15_245902	-0.769944	1.46993	-0.377417	-0.322568	Cluster_10	#N/A	#N/A	#N/A	#N/A	#N/A	1.41869	-1.6316	-0.315734	0.241795	-0.154467	1.07618	0.308467	-0.943331	Cluster_F	#N/A	#N/A
Izumo4_71564	-0.683227	1.48142	-0.499233	-0.298956	Cluster_10	#N/A	#N/A	#N/A	#N/A	#N/A	-0.414832	-0.685576	0.991022	-0.385263	-0.422853	2.0887	-0.580851	-0.590343	Cluster_F	#N/A	#N/A
Lct_226413	-0.612282	1.47017	-0.647711	-0.210179	Cluster_10	#N/A	#N/A	#N/A	#N/A	#N/A	-0.455904	-0.413387	-0.63831	-0.632257	0.99896	2.04023	-0.0966877	-0.80265	Cluster_F	#N/A	#N/A
Zfp970_628308	-0.43486	1.49799	-0.561685	-0.501441	Cluster_10	#N/A	#N/A	#N/A	#N/A	#N/A	0.50434	-1.56949	-0.90369	-0.342136	1.13843	1.39587	-0.310686	0.0873562	Cluster_F	#N/A	#N/A
Efcab11_78767	-0.623706	1.47878	-0.598757	-0.256315	Cluster_10	#N/A	#N/A	#N/A	#N/A	#N/A	-0.449745	-0.607478	-0.453284	0.405102	-0.350342	2.34123	-0.265261	-0.62022	Cluster_F	#N/A	#N/A
Vps36_70160	-0.517352	1.49314	-0.372134	-0.603654	Cluster_10	#N/A	#N/A	#N/A	#N/A	#N/A	-0.131941	-0.0920274	0.271847	-0.589326	-0.968542	2.22637	-0.806259	0.0898812	Cluster_F	#N/A	#N/A
Ccdc14_239839	-0.607358	1.47284	-0.64172	-0.223758	Cluster_10	#N/A	#N/A	#N/A	#N/A	#N/A	-0.431808	-0.440021	0.858637	-1.19599	-0.360944	1.9813	0.18932	-0.600497	Cluster_F	#N/A	#N/A
Prelid2_77619	-0.786759	-0.6585	0.0506913	1.39457	Cluster_11	-1.06445	-0.467206	0.278142	1.25351	Cluster_3'	-1.07123	-1.11509	-0.963207	-0.215604	0.361652	1.395	0.440642	1.16783	Cluster_F	#N/A	#N/A
Cyp20a1_77951	-0.571004	-0.2045	-0.691931	1.46744	Cluster_11	-0.334189	-0.514038	1.48815	-0.639921	Cluster_5'	-0.48203	-0.934072	-0.399065	-0.36957	-0.754481	2.14603	0.631184	0.162004	Cluster_F	#N/A	#N/A
Rusf1_233913	-0.588934	-0.455234	-0.452795	1.49696	Cluster_11	-0.456607	-0.429559	1.49531	-0.60914	Cluster_5'	-0.194167	-0.254184	0.167412	-0.614549	-0.550836	2.39074	-0.356104	-0.588315	Cluster_F	#N/A	#N/A
Snx19_102607	-0.205185	-0.473953	-0.779058	1.4582	Cluster_11	-0.494916	-0.18585	1.45591	-0.775143	Cluster_6'	-0.0828097	-0.436102	-0.136528	-0.471247	-0.859312	2.36955	0.0685174	-0.452067	Cluster_F	#N/A	#N/A
Abhd14b_76491	-0.720761	0.032249	-0.71462	1.40313	Cluster_11	#N/A	#N/A	#N/A	#N/A	#N/A	0.794	0.110586	-0.678778	-0.605297	-0.59417	2.11969	-0.456041	-0.689995	Cluster_F	#N/A	#N/A
Ada_11486	-0.114094	-0.594542	-0.737107	1.44574	Cluster_11	#N/A	#N/A	#N/A	#N/A	#N/A	-0.804258	-0.889377	0.904564	-0.378396	-0.514631	1.62911	0.943153	-0.890161	Cluster_F	#N/A	#N/A
Gm36185_102640009	-0.50872	-0.479511	-0.511611	1.49984	Cluster_11	#N/A	#N/A	#N/A	#N/A	#N/A	0.222069	-0.671291	-0.989012	-0.99307	-0.829659	1.45814	0.682176	1.12065	Cluster_F	#N/A	#N/A
Siah1a_20437	-0.466198	-0.238175	-0.760886	1.46526	Cluster_11	#N/A	#N/A	#N/A	#N/A	#N/A	-0.756729	-1.0448	-0.126541	-0.352734	-0.557776	2.13494	0.15348	0.550159	Cluster_F	#N/A	#N/A
Oaz2_18247	-0.22334	0.237002	-1.20971	1.19605	Cluster_11	#N/A	#N/A	#N/A	#N/A	#N/A	-0.0558789	-0.0346851	-1.32436	-0.893383	-0.0870101	2.09308	0.0826284	0.219616	Cluster_F	#N/A	#N/A
Mrps5_77721	#N/A	#N/A	#N/A	#N/A	#N/A	-0.85301	1.39027	-0.581034	0.0437706	Cluster_1'	0.407385	-0.686231	-0.846547	-0.875797	-0.189454	2.19451	0.115708	-0.119575	Cluster_F	#N/A	#N/A
Ap1s2_108012	#N/A	#N/A	#N/A	#N/A	#N/A	1.48277	-0.680256	-0.310054	-0.492459	Cluster_2'	-1.0025	-1.28703	0.936099	0.0102314	-0.606893	1.39903	0.977217	-0.426147	Cluster_F	#N/A	#N/A
Spata5_57815	#N/A	#N/A	#N/A	#N/A	#N/A	-0.893476	-0.823628	0.701844	1.01526	Cluster_3'	-1.09211	-0.48733	-0.614534	-0.972884	1.11689	1.68805	-0.0229893	0.384909	Cluster_F	#N/A	#N/A
Ankrd16_320816	#N/A	#N/A	#N/A	#N/A	#N/A	-0.527785	-0.667533	-0.285928	1.48125	Cluster_3'	-1.06156	-0.775868	0.455012	-0.596733	0.313295	2.03523	-0.631589	0.262209	Cluster_F	#N/A	#N/A
Gm36109_102639908	#N/A	#N/A	#N/A	#N/A	#N/A	0.0379237	-1.37012	0.324069	1.00813	Cluster_3'	-1.091	-0.482482	-0.557584	0.450113	0.77725	1.89663	-0.0668544	-0.926081	Cluster_F	#N/A	#N/A
Ndrg1_17988	#N/A	#N/A	#N/A	#N/A	#N/A	-0.0764882	-0.966155	1.39228	-0.349638	Cluster_5'	-0.492486	-0.569977	-0.519324	-0.48234	0.340872	2.33898	-0.585022	-0.0307075	Cluster_F	#N/A	#N/A
Lpin1_14245	#N/A	#N/A	#N/A	#N/A	#N/A	1.37232	-0.705382	0.111936	-0.778874	Cluster_7'	-0.453597	-0.222474	-0.152498	-0.177446	-0.487661	2.44345	-0.598766	-0.351013	Cluster_F	#N/A	#N/A
Cacnb1_12295	#N/A	#N/A	#N/A	#N/A	#N/A	0.349364	-0.798258	1.25885	-0.809955	Cluster_7'	-0.681828	-0.544512	-0.17473	0.495935	-0.70114	2.21908	0.116961	-0.729764	Cluster_F	#N/A	#N/A
Socs5_56468	#N/A	#N/A	#N/A	#N/A	#N/A	1.30973	-0.239301	0.0368152	-1.10724	Cluster_7'	-0.270991	-0.662198	-0.0267288	-0.237419	-0.683917	2.37557	-0.561566	0.0672455	Cluster_F	#N/A	#N/A
Shkbp1_192192	#N/A	#N/A	#N/A	#N/A	#N/A	1.34755	-0.397858	0.061288	-1.01098	Cluster_7'	0.197254	0.015596	0.0572854	-0.83531	-0.964096	2.14345	-0.83024	0.216064	Cluster_F	#N/A	#N/A
5330439K02Rik_108168267	#N/A	#N/A	#N/A	#N/A	#N/A	#N/A	#N/A	#N/A	#N/A	#N/A	-0.0229035	-0.639639	1.0951	-0.499716	-0.635988	1.98022	-0.630355	-0.646726	Cluster_F	#N/A	#N/A
Acsbg3_78625	#N/A	#N/A	#N/A	#N/A	#N/A	#N/A	#N/A	#N/A	#N/A	#N/A	0.048535	-1.09763	1.62346	-0.937485	-0.727766	0.770882	0.902712	-0.582708	Cluster_F	#N/A	#N/A
Ankrd50_99696	#N/A	#N/A	#N/A	#N/A	#N/A	#N/A	#N/A	#N/A	#N/A	#N/A	-0.43246	-0.428746	-0.327699	-0.37855	-0.360805	2.46698	-0.176663	-0.362057	Cluster_F	#N/A	#N/A
Ccdc127_67433	#N/A	#N/A	#N/A	#N/A	#N/A	#N/A	#N/A	#N/A	#N/A	#N/A	0.106569	-1.38156	-0.132401	-0.281627	-0.631755	1.74596	1.11518	-0.540366	Cluster_F	#N/A	#N/A
Cmpk2_22169	#N/A	#N/A	#N/A	#N/A	#N/A	#N/A	#N/A	#N/A	#N/A	#N/A	-0.381554	-0.380126	-0.211528	-0.393333	-0.394579	2.46995	-0.316472	-0.392361	Cluster_F	#N/A	#N/A
Exosc7_66446	#N/A	#N/A	#N/A	#N/A	#N/A	#N/A	#N/A	#N/A	#N/A	#N/A	-0.369661	-1.05826	1.18428	-0.370845	-0.765166	1.61974	-0.814851	0.574763	Cluster_F	#N/A	#N/A
Fadd_14082	#N/A	#N/A	#N/A	#N/A	#N/A	#N/A	#N/A	#N/A	#N/A	#N/A	-0.390734	-0.649852	0.438088	-0.478915	-0.472149	2.32767	-0.209375	-0.564735	Cluster_F	#N/A	#N/A
Gm12322_102632842	#N/A	#N/A	#N/A	#N/A	#N/A	#N/A	#N/A	#N/A	#N/A	#N/A	-0.371145	-0.3645	-0.380434	-0.330672	-0.313065	2.47395	-0.387826	-0.326306	Cluster_F	#N/A	#N/A
Gm13588_100462931	#N/A	#N/A	#N/A	#N/A	#N/A	#N/A	#N/A	#N/A	#N/A	#N/A	-1.05333	-1.35246	-0.523233	-0.644287	1.03347	1.16083	0.634432	0.744567	Cluster_F	#N/A	#N/A
Gm14327_665205	#N/A	#N/A	#N/A	#N/A	#N/A	#N/A	#N/A	#N/A	#N/A	#N/A	0.284744	-1.19606	0.348676	-0.286401	-0.526888	2.15332	-0.204025	-0.57337	Cluster_F	#N/A	#N/A
Gm20570_100048142	#N/A	#N/A	#N/A	#N/A	#N/A	#N/A	#N/A	#N/A	#N/A	#N/A	-0.871489	-1.09599	-0.838831	-0.825521	1.07162	1.28725	0.497603	0.775362	Cluster_F	#N/A	#N/A
Gm3787_102639762	#N/A	#N/A	#N/A	#N/A	#N/A	#N/A	#N/A	#N/A	#N/A	#N/A	-0.840834	-1.10516	-0.718127	-0.900643	0.769829	1.48725	0.447462	0.86022	Cluster_F	#N/A	#N/A
Gm39799_105244132	#N/A	#N/A	#N/A	#N/A	#N/A	#N/A	#N/A	#N/A	#N/A	#N/A	-1.06045	-1.34667	-0.529823	-0.640481	1.02006	1.16581	0.656051	0.735508	Cluster_F	#N/A	#N/A
Gm52692_115489922	#N/A	#N/A	#N/A	#N/A	#N/A	#N/A	#N/A	#N/A	#N/A	#N/A	-0.257074	-0.570171	-0.169247	-0.621835	-0.570595	2.33298	-0.527416	0.383361	Cluster_F	#N/A	#N/A
Gm9833_100041480	#N/A	#N/A	#N/A	#N/A	#N/A	#N/A	#N/A	#N/A	#N/A	#N/A	-0.122245	-0.454531	-0.415076	-0.447414	-0.398169	2.44942	-0.132021	-0.479964	Cluster_F	#N/A	#N/A
Irak2_108960	#N/A	#N/A	#N/A	#N/A	#N/A	#N/A	#N/A	#N/A	#N/A	#N/A	-0.244205	-1.59538	0.182552	-1.09172	1.335	1.13406	-0.036953	0.316648	Cluster_F	#N/A	#N/A
Irgq_210146	#N/A	#N/A	#N/A	#N/A	#N/A	#N/A	#N/A	#N/A	#N/A	#N/A	1.35455	-0.667671	-0.587305	-0.525643	-0.105819	1.80868	-0.655119	-0.621675	Cluster_F	#N/A	#N/A
Kbtbd8_243574	#N/A	#N/A	#N/A	#N/A	#N/A	#N/A	#N/A	#N/A	#N/A	#N/A	0.928539	-1.64977	-0.41854	0.401364	-0.908622	1.2568	-0.351927	0.74216	Cluster_F	#N/A	#N/A
Kif3c_16570	#N/A	#N/A	#N/A	#N/A	#N/A	#N/A	#N/A	#N/A	#N/A	#N/A	1.1455	-0.878487	0.130052	-0.567972	-0.505051	1.88875	-0.509698	-0.703095	Cluster_F	#N/A	#N/A
Leng1_69757	#N/A	#N/A	#N/A	#N/A	#N/A	#N/A	#N/A	#N/A	#N/A	#N/A	-0.30941	-0.40964	-0.367041	-0.126609	-0.361459	2.46169	-0.46913	-0.418401	Cluster_F	#N/A	#N/A
Lsm12_268490	#N/A	#N/A	#N/A	#N/A	#N/A	#N/A	#N/A	#N/A	#N/A	#N/A	-0.388744	-1.24998	-0.380086	0.634307	0.625202	1.70206	-1.18107	0.238315	Cluster_F	#N/A	#N/A
Med6_69792	#N/A	#N/A	#N/A	#N/A	#N/A	#N/A	#N/A	#N/A	#N/A	#N/A	-0.271422	-0.265745	-0.374287	-0.441379	-0.32115	2.46999	-0.39716	-0.398847	Cluster_F	#N/A	#N/A
Mfhas1_52065	#N/A	#N/A	#N/A	#N/A	#N/A	#N/A	#N/A	#N/A	#N/A	#N/A	0.482551	-0.662075	-0.193379	-0.615809	-0.613921	2.25239	0.0293193	-0.67908	Cluster_F	#N/A	#N/A
Phyh_16922	#N/A	#N/A	#N/A	#N/A	#N/A	#N/A	#N/A	#N/A	#N/A	#N/A	-0.482015	-0.562697	0.371999	-0.64635	-0.417354	2.31666	0.0143577	-0.594607	Cluster_F	#N/A	#N/A
Rnpep_215615	#N/A	#N/A	#N/A	#N/A	#N/A	#N/A	#N/A	#N/A	#N/A	#N/A	-0.0807231	-1.07807	-0.79555	-0.772993	-0.715696	1.44194	0.940415	1.06068	Cluster_F	#N/A	#N/A
Sapcd1_78376	#N/A	#N/A	#N/A	#N/A	#N/A	#N/A	#N/A	#N/A	#N/A	#N/A	-0.454995	-0.483488	-0.133836	-0.0406937	-0.401508	2.43895	-0.425524	-0.498903	Cluster_F	#N/A	#N/A
Synj2bp_24071	#N/A	#N/A	#N/A	#N/A	#N/A	#N/A	#N/A	#N/A	#N/A	#N/A	-0.228618	-1.50541	-1.00233	-0.442995	0.410305	1.15921	1.38485	0.224993	Cluster_F	#N/A	#N/A
Tbc1d8b_245638	#N/A	#N/A	#N/A	#N/A	#N/A	#N/A	#N/A	#N/A	#N/A	#N/A	-0.0605351	-0.566424	-0.210364	-0.279654	-0.441978	2.44163	-0.498809	-0.383861	Cluster_F	#N/A	#N/A
Zfp972_78703	#N/A	#N/A	#N/A	#N/A	#N/A	#N/A	#N/A	#N/A	#N/A	#N/A	0.363006	-0.840048	0.252248	-0.853379	-0.535686	2.14017	0.163969	-0.690281	Cluster_F	#N/A	#N/A
A630023P12Rik_231603	#N/A	#N/A	#N/A	#N/A	#N/A	#N/A	#N/A	#N/A	#N/A	#N/A	0.269175	-0.569434	-0.607418	-0.659366	-0.0829009	2.33035	-0.595838	-0.084565	Cluster_F	#N/A	#N/A
Agtrap_11610	#N/A	#N/A	#N/A	#N/A	#N/A	#N/A	#N/A	#N/A	#N/A	#N/A	0.497164	-0.389631	-0.567169	-0.635304	-0.532062	2.3116	-0.428324	-0.256274	Cluster_F	#N/A	#N/A
Birc2_11797	#N/A	#N/A	#N/A	#N/A	#N/A	#N/A	#N/A	#N/A	#N/A	#N/A	-0.173781	-0.706195	0.409868	-1.22575	-0.480471	1.51827	1.34099	-0.682924	Cluster_F	#N/A	#N/A
Ctdspl2_329506	#N/A	#N/A	#N/A	#N/A	#N/A	#N/A	#N/A	#N/A	#N/A	#N/A	0.376749	-1.73458	0.298645	-0.399882	0.288824	1.69925	-0.759172	0.230171	Cluster_F	#N/A	#N/A
Dna2_327762	#N/A	#N/A	#N/A	#N/A	#N/A	#N/A	#N/A	#N/A	#N/A	#N/A	0.22343	-0.567579	-0.592956	-0.444465	-0.509909	2.35567	0.052388	-0.516579	Cluster_F	#N/A	#N/A
Dtx3_80904	#N/A	#N/A	#N/A	#N/A	#N/A	#N/A	#N/A	#N/A	#N/A	#N/A	-1.41459	-0.176676	-0.265991	-1.2429	0.878504	1.52059	0.244522	0.456543	Cluster_F	#N/A	#N/A
Fcgrt_14132	#N/A	#N/A	#N/A	#N/A	#N/A	#N/A	#N/A	#N/A	#N/A	#N/A	0.027243	-0.489893	-0.407151	-0.353356	-0.389853	2.43967	-0.306096	-0.520559	Cluster_F	#N/A	#N/A
Gm31872_102634240	#N/A	#N/A	#N/A	#N/A	#N/A	#N/A	#N/A	#N/A	#N/A	#N/A	0.0901425	-0.721165	0.509926	-0.684805	-0.672533	2.23114	-0.497243	-0.255465	Cluster_F	#N/A	#N/A
Haghl_68977	#N/A	#N/A	#N/A	#N/A	#N/A	#N/A	#N/A	#N/A	#N/A	#N/A	0.0615553	-0.9824	-0.552967	-0.188779	-0.141663	2.34852	-0.326702	-0.217566	Cluster_F	#N/A	#N/A
Morf4l1_21761	#N/A	#N/A	#N/A	#N/A	#N/A	#N/A	#N/A	#N/A	#N/A	#N/A	-0.429164	0.545849	-0.761571	-0.475231	-0.203086	2.23078	-0.82966	-0.0779167	Cluster_F	#N/A	#N/A
Sh3bp5l_79566	#N/A	#N/A	#N/A	#N/A	#N/A	#N/A	#N/A	#N/A	#N/A	#N/A	-1.04338	-1.11024	-0.716671	-0.593047	1.35282	1.27734	0.368751	0.464433	Cluster_F	#N/A	#N/A
Tubgcp4_51885	#N/A	#N/A	#N/A	#N/A	#N/A	#N/A	#N/A	#N/A	#N/A	#N/A	-0.795489	-0.764475	-0.627499	-0.0920757	-0.649059	2.08956	0.766671	0.0723717	Cluster_F	#N/A	#N/A
Zdhhc4_72881	#N/A	#N/A	#N/A	#N/A	#N/A	#N/A	#N/A	#N/A	#N/A	#N/A	-0.55224	-0.338595	0.323365	-0.824565	-0.682012	2.29468	-0.253267	0.0326328	Cluster_F	#N/A	#N/A
Ampd3_11717	#N/A	#N/A	#N/A	#N/A	#N/A	#N/A	#N/A	#N/A	#N/A	#N/A	0.13213	0.679962	-0.74218	-0.724568	-0.626163	2.13721	-0.185364	-0.671024	Cluster_F	#N/A	#N/A
C130050O18Rik_319772	#N/A	#N/A	#N/A	#N/A	#N/A	#N/A	#N/A	#N/A	#N/A	#N/A	0.213645	-0.541917	-0.912855	-0.895875	-0.862386	1.82584	0.227068	0.946483	Cluster_F	#N/A	#N/A
Zfp33b_69623	#N/A	#N/A	#N/A	#N/A	#N/A	#N/A	#N/A	#N/A	#N/A	#N/A	0.644509	-0.934046	-1.2053	0.537853	-0.24456	1.76246	0.288194	-0.849113	Cluster_F	#N/A	#N/A
Aptx_66408	#N/A	#N/A	#N/A	#N/A	#N/A	#N/A	#N/A	#N/A	#N/A	#N/A	-0.644879	-0.456695	-0.704068	-1.01712	0.499062	1.60885	-0.578611	1.29346	Cluster_F	#N/A	#N/A
Gm16548_100503816	#N/A	#N/A	#N/A	#N/A	#N/A	#N/A	#N/A	#N/A	#N/A	#N/A	-0.517607	-1.04303	0.783367	-1.02794	-0.869279	0.213761	1.49954	0.961189	Cluster_F	#N/A	#N/A
Gm46218_108167802	#N/A	#N/A	#N/A	#N/A	#N/A	#N/A	#N/A	#N/A	#N/A	#N/A	-0.235921	-1.02629	-0.721351	-1.33198	1.48858	0.529126	1.00845	0.289387	Cluster_F	#N/A	#N/A
Selp_20344	#N/A	#N/A	#N/A	#N/A	#N/A	#N/A	#N/A	#N/A	#N/A	#N/A	-0.484523	-1.09648	1.75925	-1.0042	-0.615988	0.107766	0.965855	0.368317	Cluster_F	#N/A	#N/A
Etv3_27049	#N/A	#N/A	#N/A	#N/A	#N/A	#N/A	#N/A	#N/A	#N/A	#N/A	-0.629345	-0.668387	1.10364	-0.6408	-0.926475	1.87411	0.21891	-0.331646	Cluster_F	#N/A	#N/A
Nme4_56520	#N/A	#N/A	#N/A	#N/A	#N/A	#N/A	#N/A	#N/A	#N/A	#N/A	-0.460535	-0.59312	-0.245673	-0.554972	0.0211093	2.36738	-0.667193	0.133006	Cluster_F	#N/A	#N/A
Nucb1_18220	#N/A	#N/A	#N/A	#N/A	#N/A	#N/A	#N/A	#N/A	#N/A	#N/A	-0.593339	-0.149494	0.372532	-0.367338	-0.445327	2.31297	-0.852487	-0.277515	Cluster_F	#N/A	#N/A
Cdk9_107951	#N/A	#N/A	#N/A	#N/A	#N/A	#N/A	#N/A	#N/A	#N/A	#N/A	-0.43024	-1.1058	0.0048914	0.435801	0.50814	1.94467	-1.14822	-0.209243	Cluster_F	#N/A	#N/A
Gm11944_100302648	#N/A	#N/A	#N/A	#N/A	#N/A	#N/A	#N/A	#N/A	#N/A	#N/A	-0.0681539	1.06694	-0.923599	-0.169087	-0.543844	1.8988	-0.256984	-1.00406	Cluster_F	#N/A	#N/A
Snord104_100216537	#N/A	#N/A	#N/A	#N/A	#N/A	#N/A	#N/A	#N/A	#N/A	#N/A	-0.71136	0.515574	-0.284848	0.074075	-0.476252	2.23326	-0.587453	-0.762995	Cluster_F	#N/A	#N/A
Selenop_20363	#N/A	#N/A	#N/A	#N/A	#N/A	#N/A	#N/A	#N/A	#N/A	#N/A	0.169612	-0.0996908	-0.353074	0.421143	-1.146	1.7886	-1.35003	0.569442	Cluster_F	#N/A	#N/A
Gm14117_100418259	#N/A	#N/A	#N/A	#N/A	#N/A	#N/A	#N/A	#N/A	#N/A	#N/A	-0.191028	-0.234569	-0.647956	-0.783445	-0.73896	2.22708	0.572289	-0.203414	Cluster_F	#N/A	#N/A
Naa20_67877	#N/A	#N/A	#N/A	#N/A	#N/A	#N/A	#N/A	#N/A	#N/A	#N/A	-0.394775	-0.412365	0.232956	-0.371867	-1.03877	2.16847	-0.676373	0.492727	Cluster_F	#N/A	#N/A
Mapk1ip1_69546	#N/A	#N/A	#N/A	#N/A	#N/A	#N/A	#N/A	#N/A	#N/A	#N/A	0.271451	-0.202989	-0.12599	-0.397174	-1.45021	2.07633	0.290139	-0.461564	Cluster_F	#N/A	#N/A
Ndufb9_66218	#N/A	#N/A	#N/A	#N/A	#N/A	#N/A	#N/A	#N/A	#N/A	#N/A	-0.671956	-0.013095	-0.709986	0.979467	-0.663251	2.04183	-0.403444	-0.559567	Cluster_F	#N/A	#N/A
Rlf_109263	#N/A	#N/A	#N/A	#N/A	#N/A	#N/A	#N/A	#N/A	#N/A	#N/A	-0.390335	0.128087	0.35673	-0.797087	-0.906431	2.19674	0.0587284	-0.646437	Cluster_F	#N/A	#N/A
Itpripl1_73338	#N/A	#N/A	#N/A	#N/A	#N/A	#N/A	#N/A	#N/A	#N/A	#N/A	-0.638313	-0.436741	0.338412	-0.487731	-0.656336	2.25474	0.295067	-0.669103	Cluster_F	#N/A	#N/A
Tspoap1_207777	#N/A	#N/A	#N/A	#N/A	#N/A	#N/A	#N/A	#N/A	#N/A	#N/A	-0.951832	0.796754	-0.289017	-0.719735	-0.980536	1.85799	-0.305735	0.592113	Cluster_F	#N/A	#N/A
Ap3m2_64933	#N/A	#N/A	#N/A	#N/A	#N/A	#N/A	#N/A	#N/A	#N/A	#N/A	0.469049	-1.43118	-0.690892	0.555329	0.545042	1.58084	-1.07144	0.0432508	Cluster_F	#N/A	#N/A
Ccz1_231874	#N/A	#N/A	#N/A	#N/A	#N/A	#N/A	#N/A	#N/A	#N/A	#N/A	0.0323251	-0.957528	1.50859	-1.12011	0.400823	1.08274	0.147202	-1.09404	Cluster_F	#N/A	#N/A
Gimap9_317758	#N/A	#N/A	#N/A	#N/A	#N/A	#N/A	#N/A	#N/A	#N/A	#N/A	0.760673	-1.67004	0.104332	0.0550573	0.966206	0.121024	0.974475	-1.31173	Cluster_F	#N/A	#N/A
Gm5977_546752	#N/A	#N/A	#N/A	#N/A	#N/A	#N/A	#N/A	#N/A	#N/A	#N/A	-0.316694	-0.720447	-0.924682	-0.225616	-0.0213718	1.93872	-0.781238	1.05133	Cluster_F	#N/A	#N/A
Tk2_57813	#N/A	#N/A	#N/A	#N/A	#N/A	#N/A	#N/A	#N/A	#N/A	#N/A	-0.777777	-0.625655	1.1045	-0.824107	-0.503464	1.9477	-0.105943	-0.215246	Cluster_F	#N/A	#N/A
Nhlrc3_212114	-0.955865	0.664046	-0.749296	1.04111	Cluster_2	#N/A	#N/A	#N/A	#N/A	#N/A	-0.281897	-0.268618	-0.440013	-0.519367	0.11642	2.41797	-0.505698	-0.518799	Cluster_F	#N/A	#N/A
Plxna1_18844	-1.15191	0.545966	-0.468857	1.0748	Cluster_2	#N/A	#N/A	#N/A	#N/A	#N/A	0.110865	-0.81511	-0.295423	-0.754176	0.113054	2.28574	-0.655553	0.0106036	Cluster_F	#N/A	#N/A
Zmat3_22401	-1.31687	0.0282168	0.1781	1.11056	Cluster_2	#N/A	#N/A	#N/A	#N/A	#N/A	-1.12661	-0.676055	-0.809832	-0.954687	0.334141	1.05644	0.853842	1.32276	Cluster_F	#N/A	#N/A
Atic_108147	-0.847089	0.701333	-0.870506	1.01626	Cluster_2	#N/A	#N/A	#N/A	#N/A	#N/A	-0.0426	-1.80225	-0.808715	0.113749	1.07371	1.23265	-0.321217	0.554665	Cluster_F	#N/A	#N/A
Anapc1_17222	-1.11005	1.29144	-0.295046	0.113663	Cluster_3	#N/A	#N/A	#N/A	#N/A	#N/A	-0.200769	-0.501601	-0.419483	-0.34655	-0.52205	2.44725	-0.076563	-0.380237	Cluster_F	#N/A	#N/A
Cep97_74201	-1.23832	1.16626	-0.19177	0.263831	Cluster_3	#N/A	#N/A	#N/A	#N/A	#N/A	-0.655424	-0.0142536	-0.0175051	-1.89028	0.641794	1.54777	-0.044828	0.432723	Cluster_F	#N/A	#N/A
Gm39019_105242948	-0.708028	1.43424	-0.661408	-0.0648007	Cluster_3	#N/A	#N/A	#N/A	#N/A	#N/A	-0.999985	-0.992996	-0.283156	-0.958071	0.441434	1.60296	1.11632	0.0734974	Cluster_F	#N/A	#N/A
Atox1_11927	-0.714671	1.44046	-0.637611	-0.0881771	Cluster_3	#N/A	#N/A	#N/A	#N/A	#N/A	-0.609243	-1.40415	0.239132	-0.461443	0.767929	1.88171	0.0853225	-0.499251	Cluster_F	#N/A	#N/A
D230025D16Rik_234678	-0.454	1.25625	0.267419	-1.06967	Cluster_4	1.48902	-0.326284	-0.594949	-0.567791	Cluster_2'	-0.494622	-0.832757	0.261518	-0.660977	-0.913295	1.64785	1.36641	-0.374132	Cluster_F	#N/A	#N/A
Appbp2os_654810	-0.686703	1.44129	-0.0888283	-0.665758	Cluster_4	#N/A	#N/A	#N/A	#N/A	#N/A	-0.414006	-0.422009	-0.425149	-0.303801	-0.330774	2.46892	-0.350699	-0.222481	Cluster_F	#N/A	#N/A
Dusp5_240672	0.197589	-0.742929	1.33576	-0.790419	Cluster_5	1.4419	-0.86968	-0.306992	-0.265225	Cluster_2'	-1.10571	-0.739321	-0.45239	0.0523102	-0.631038	1.91727	-0.0153147	0.974196	Cluster_F	#N/A	#N/A
Dusp1_19252	0.0982672	-0.736788	1.37842	-0.739898	Cluster_5	#N/A	#N/A	#N/A	#N/A	#N/A	0.441664	-0.696459	-0.00561806	-0.755494	-0.528368	2.18359	0.179066	-0.818386	Cluster_F	#N/A	#N/A
Frmd4b_232288	0.0165937	-0.831268	1.40154	-0.586864	Cluster_5	#N/A	#N/A	#N/A	#N/A	#N/A	-0.983692	-0.0875198	0.992453	-0.77501	-0.975739	1.41164	1.04767	-0.62981	Cluster_F	#N/A	#N/A
Gch1_14528	0.46745	-0.820961	1.18795	-0.834439	Cluster_5	#N/A	#N/A	#N/A	#N/A	#N/A	-1.0755	-0.564417	1.64008	-0.55871	-0.466694	0.791918	1.02511	-0.791783	Cluster_F	#N/A	#N/A
Klhdc4_234825	-0.0800018	-0.715351	1.43825	-0.642895	Cluster_5	#N/A	#N/A	#N/A	#N/A	#N/A	-0.375264	-0.454514	-0.274654	-0.0528346	-0.48437	2.45026	-0.337082	-0.471543	Cluster_F	#N/A	#N/A
Rassf3_192678	0.437041	-0.826385	1.20717	-0.817822	Cluster_5	#N/A	#N/A	#N/A	#N/A	#N/A	0.959041	-1.24206	-0.479827	-0.389787	-0.977796	1.70709	0.52432	-0.100977	Cluster_F	#N/A	#N/A
Tnfrsf10b_21933	0.532432	-0.876015	1.14393	-0.800343	Cluster_5	#N/A	#N/A	#N/A	#N/A	#N/A	-0.807585	-1.18109	-0.175041	0.619872	-0.372599	1.83599	0.756123	-0.675668	Cluster_F	#N/A	#N/A
Cd74_16149	0.322042	-0.677827	1.26728	-0.911499	Cluster_5	#N/A	#N/A	#N/A	#N/A	#N/A	-0.662157	-1.8366	0.324654	-0.630805	0.635647	0.142727	1.33523	0.691301	Cluster_F	#N/A	#N/A
Yipf5_67180	0.513454	-0.434974	1.08861	-1.16709	Cluster_5	#N/A	#N/A	#N/A	#N/A	#N/A	-1.08805	-0.45326	0.46602	0.368452	0.403461	1.56266	0.334776	-1.59406	Cluster_F	#N/A	#N/A
Stx2_13852	1.14779	-0.886199	-0.787688	0.526096	Cluster_6	-1.12536	1.31002	-0.0791285	-0.105529	Cluster_1'	0.993527	-0.857971	-0.679965	0.24037	-0.142597	1.9133	-0.739558	-0.727102	Cluster_F	#N/A	#N/A
Fbxl6_30840	1.48788	-0.341255	-0.652001	-0.494624	Cluster_6	-0.0875153	1.27127	-1.17307	-0.0106854	Cluster_1'	-0.642848	-0.517119	0.85909	-0.657795	-0.710739	1.67035	-0.963118	0.962173	Cluster_F	#N/A	#N/A
Nccrp1_233038	1.48325	-0.600294	-0.283676	-0.599282	Cluster_6	-0.496066	-0.513437	-0.490425	1.49993	Cluster_3'	-0.415152	-0.412636	-0.414545	-0.415758	-0.0597054	2.45652	-0.339542	-0.399178	Cluster_F	#N/A	#N/A
Sgk1_20393	1.48282	-0.590615	-0.281159	-0.611045	Cluster_6	#N/A	#N/A	#N/A	#N/A	#N/A	-0.770041	-0.47247	-0.429636	1.04359	-0.525304	1.96644	0.0612368	-0.873818	Cluster_F	#N/A	#N/A
Ube2e3_22193	1.48633	-0.678581	-0.358402	-0.449344	Cluster_6	#N/A	#N/A	#N/A	#N/A	#N/A	-0.252111	0.109977	-0.340372	-0.373689	-0.599999	2.41761	-0.450209	-0.511206	Cluster_F	#N/A	#N/A
Gm6652_626096	1.48689	-0.336556	-0.659554	-0.490783	Cluster_6	#N/A	#N/A	#N/A	#N/A	#N/A	-0.285192	-0.408824	-0.416427	-0.419833	-0.416057	2.46767	-0.21909	-0.302247	Cluster_F	#N/A	#N/A
Abcb9_56325	1.26492	-0.795848	0.338428	-0.807503	Cluster_7	#N/A	#N/A	#N/A	#N/A	#N/A	0.68139	-0.914476	-0.609227	-0.747205	-0.392032	1.7745	0.953822	-0.746769	Cluster_F	#N/A	#N/A
Gm35591_102639235	0.75877	-0.988526	0.957697	-0.727942	Cluster_7	#N/A	#N/A	#N/A	#N/A	#N/A	-0.463563	-0.461128	-0.432012	-0.165616	-0.242642	2.45952	-0.279971	-0.414592	Cluster_F	#N/A	#N/A
Gm52062_115488185	1.04582	-1.33871	0.335164	-0.0422697	Cluster_7	#N/A	#N/A	#N/A	#N/A	#N/A	-0.37987	-0.20742	0.186555	-0.404215	-0.508401	2.39895	-0.619494	-0.466109	Cluster_F	#N/A	#N/A
Ifrd1_15982	0.781479	-0.858516	0.946614	-0.869577	Cluster_7	#N/A	#N/A	#N/A	#N/A	#N/A	-0.602732	-0.768984	0.697088	-0.641707	-1.319	1.5244	0.0722318	1.0387	Cluster_F	#N/A	#N/A
Tbc1d15_66687	1.21088	-0.770174	0.429067	-0.869772	Cluster_7	#N/A	#N/A	#N/A	#N/A	#N/A	0.71967	-0.243443	-0.172924	-1.07426	0.125389	1.96186	-1.16209	-0.154202	Cluster_F	#N/A	#N/A
Gm36220_102640063	0.825496	-1.07987	0.875547	-0.621175	Cluster_7	#N/A	#N/A	#N/A	#N/A	#N/A	-0.222747	1.00267	-0.551903	-0.332248	-0.465763	2.01677	-0.407793	-1.03898	Cluster_F	#N/A	#N/A
Acox1_11430	0.747256	-0.755377	0.971268	-0.963147	Cluster_7	#N/A	#N/A	#N/A	#N/A	#N/A	-0.463323	-1.11441	-0.620016	-1.31675	0.589327	0.59851	1.08267	1.24398	Cluster_F	#N/A	#N/A
Exoc3_211446	0.609163	0.664842	0.192263	-1.46627	Cluster_7	#N/A	#N/A	#N/A	#N/A	#N/A	-0.923424	-0.304979	-0.0174757	-1.0009	-0.500219	1.84784	-0.251561	1.15073	Cluster_F	#N/A	#N/A
Sik2_235344	0.475792	-1.22319	1.08014	-0.332743	Cluster_7	#N/A	#N/A	#N/A	#N/A	#N/A	0.756822	-0.985888	0.193082	-1.30442	-1.22947	0.873465	0.809376	0.887033	Cluster_F	#N/A	#N/A
Gm12275_115487780	-0.195709	-0.60144	1.46681	-0.669658	Cluster_8	-0.48877	1.49995	-0.505435	-0.505747	Cluster_1'	1.2356	-0.66621	-0.448611	-0.585823	-0.667794	1.92183	-0.525646	-0.263342	Cluster_F	#N/A	#N/A
I730030J21Rik_619313	-0.345839	-0.54803	1.4911	-0.597229	Cluster_8	-0.762378	0.866859	-0.963799	0.859318	Cluster_4'	0.732859	-1.001	-0.48067	-0.447563	0.725634	1.87523	-0.691836	-0.712656	Cluster_F	#N/A	#N/A
Arrdc3_105171	-0.286952	-0.428815	1.4709	-0.755134	Cluster_8	#N/A	#N/A	#N/A	#N/A	#N/A	0.128267	-0.632373	-0.334989	-0.211754	-0.0536345	2.36992	-0.575558	-0.689879	Cluster_F	#N/A	#N/A
Cwc25_67480	-0.354386	-0.536032	1.49179	-0.601371	Cluster_8	#N/A	#N/A	#N/A	#N/A	#N/A	-0.546584	-0.680832	-0.328935	-0.609635	-0.531324	2.08521	0.991651	-0.379557	Cluster_F	#N/A	#N/A
Plekha6_240753	-0.275138	-0.595059	1.4819	-0.611702	Cluster_8	#N/A	#N/A	#N/A	#N/A	#N/A	0.076198	-1.35919	0.912635	-0.961675	-0.816489	-0.169907	1.10446	1.21396	Cluster_F	#N/A	#N/A
Yjefn3_234365	-0.341046	-0.326678	1.46392	-0.796191	Cluster_8	#N/A	#N/A	#N/A	#N/A	#N/A	-0.343853	-0.500175	-0.462921	-0.5555	-0.538214	2.26797	-0.510952	0.643643	Cluster_F	#N/A	#N/A
Ankrd11_77087	-0.459087	-1.02239	1.30932	0.172156	Cluster_9	-1.39078	-0.0371111	0.863818	0.564071	Cluster_5'	-0.0873007	-0.664982	-1.8259	-0.377378	0.63281	1.46706	0.706265	0.149424	Cluster_F	#N/A	#N/A
Gm39273_105243316	-0.767215	-0.953296	0.966392	0.754119	Cluster_9	-1.18892	-0.414597	1.05567	0.547852	Cluster_5'	-0.249114	-0.973841	-1.13079	-0.966929	0.89828	1.52353	0.798655	0.100204	Cluster_F	#N/A	#N/A
Dbndd1_72185	-0.699273	-0.237764	1.47238	-0.53534	Cluster_9	-0.114074	1.44164	-0.546639	-0.780927	Cluster_9'	0.165233	-0.160893	-0.424773	-0.505698	-0.504225	2.40445	-0.504703	-0.469386	Cluster_F	#N/A	#N/A
Sh3tc1_231147	-0.518969	-0.467024	1.49959	-0.513598	Cluster_9	#N/A	#N/A	#N/A	#N/A	#N/A	-0.67605	-0.694671	0.160933	-0.645962	-0.540071	1.73203	-0.694093	1.35788	Cluster_F	#N/A	#N/A
Rufy1_216724	-0.562813	-0.797057	1.42937	-0.0695043	Cluster_9	#N/A	#N/A	#N/A	#N/A	#N/A	-0.016958	-0.809358	-0.215213	-0.271294	0.218725	2.32626	-0.560016	-0.672148	Cluster_F	#N/A	#N/A
Gm29887_102631587	-0.614111	-0.596448	1.48118	-0.270617	Cluster_9	#N/A	#N/A	#N/A	#N/A	#N/A	-0.317098	0.139988	-0.599026	-0.50444	-0.584118	2.40231	-0.338595	-0.199024	Cluster_F	#N/A	#N/A
Psmg4_69666	-1.31486	-0.175438	0.999966	0.490334	Cluster_9	#N/A	#N/A	#N/A	#N/A	#N/A	-0.544969	-0.0330991	-0.194118	0.108423	-0.716838	2.30125	-0.918062	-0.00259034	Cluster_F	#N/A	#N/A
Acpp_56318	#N/A	#N/A	#N/A	#N/A	#N/A	#N/A	#N/A	#N/A	#N/A	#N/A	0.301601	1.22221	-0.576236	-1.52393	-0.449152	-0.341478	-0.184889	1.55187	Cluster_G	#N/A	Acpp_56318
Akap9_100986	#N/A	#N/A	#N/A	#N/A	#N/A	#N/A	#N/A	#N/A	#N/A	#N/A	-0.47508	0.526764	-0.642354	-0.276249	-1.50135	0.620305	-0.0855318	1.8335	Cluster_G	#N/A	Akap9_100986
Pacsin2_23970	#N/A	#N/A	#N/A	#N/A	#N/A	#N/A	#N/A	#N/A	#N/A	#N/A	0.0552445	0.478632	0.698984	-0.891082	-0.258762	-0.795976	-1.14861	1.86156	Cluster_G	#N/A	Pacsin2_23970
Vps16_80743	#N/A	#N/A	#N/A	#N/A	#N/A	#N/A	#N/A	#N/A	#N/A	#N/A	-0.888606	0.326463	0.693324	-0.0572353	-1.12563	-0.87923	0.0392971	1.89161	Cluster_G	#N/A	Vps16_80743
Epb41_269587	0.248695	-0.602585	1.29775	-0.943864	Cluster_5	#N/A	#N/A	#N/A	#N/A	#N/A	0.974719	0.291628	-0.394534	0.0144543	-0.578374	-1.97961	0.554513	1.11721	Cluster_G	#N/A	Epb41_269587
Cct7_12468	-1.04376	1.36336	-0.179228	-0.140366	Cluster_3	#N/A	#N/A	#N/A	#N/A	#N/A	0.312602	0.133581	-1.37311	1.30865	-0.918768	-0.978122	0.346654	1.16852	Cluster_G	#N/A	Cct7_12468
Ngdn_68966	#N/A	#N/A	#N/A	#N/A	#N/A	#N/A	#N/A	#N/A	#N/A	#N/A	0.482472	0.0873138	0.00445555	-0.726207	-0.297968	-0.931867	-0.778854	2.16065	Cluster_G	#N/A	Ngdn_68966
Nphp4_260305	#N/A	#N/A	#N/A	#N/A	#N/A	-0.139809	1.45028	-0.55917	-0.751305	Cluster_9'	0.657838	0.0387944	-0.469273	-0.797285	-1.03535	1.64366	-1.00295	0.964565	Cluster_G	#N/A	Nphp4_260305
Mical3_194401	#N/A	#N/A	#N/A	#N/A	#N/A	#N/A	#N/A	#N/A	#N/A	#N/A	-0.21504	-0.111231	-0.515004	-0.644711	0.0187781	-0.110696	-0.792662	2.37057	Cluster_G	#N/A	Mical3_194401
Rhoq_104215	1.48791	-0.425137	-0.673932	-0.388841	Cluster_6	0.177353	0.881334	0.373814	-1.4325	Cluster_8'	-0.996494	-0.239728	0.773483	1.05189	-1.215	-0.206711	-0.674417	1.50698	Cluster_G	#N/A	Rhoq_104215
Bmf_171543	#N/A	#N/A	#N/A	#N/A	#N/A	#N/A	#N/A	#N/A	#N/A	#N/A	0.133716	-0.317183	-0.458522	-0.466643	-0.453429	-0.398392	-0.463297	2.42375	Cluster_G	#N/A	Bmf_171543
Sri_109552	#N/A	#N/A	#N/A	#N/A	#N/A	#N/A	#N/A	#N/A	#N/A	#N/A	-0.214699	-0.492396	1.37609	-1.14872	-0.0776529	-0.76141	-0.351275	1.67006	Cluster_G	#N/A	Sri_109552
Arfgef1_211673	#N/A	#N/A	#N/A	#N/A	#N/A	#N/A	#N/A	#N/A	#N/A	#N/A	-0.228316	-0.519979	-0.225013	-0.403294	-0.669298	0.11462	-0.472797	2.40408	Cluster_G	#N/A	Arfgef1_211673
Palm_18483	-0.829373	-0.437289	1.44534	-0.178674	Cluster_9	#N/A	#N/A	#N/A	#N/A	#N/A	-0.450251	-0.556112	1.21863	-0.725591	-0.350552	-0.71816	-0.346172	1.92821	Cluster_G	#N/A	Palm_18483
Fyn_14360	#N/A	#N/A	#N/A	#N/A	#N/A	-0.68662	1.03393	-1.01008	0.662771	Cluster_4'	-0.918418	-0.567293	-0.070787	0.636094	-1.24648	-0.323679	0.668596	1.82197	Cluster_G	#N/A	Fyn_14360
Capn3_12335	#N/A	#N/A	#N/A	#N/A	#N/A	-0.340413	1.31003	0.105896	-1.07551	Cluster_8'	0.883617	-0.568941	-0.914219	0.434075	-1.17984	-0.892192	0.818687	1.41881	Cluster_G	#N/A	Capn3_12335
Mtss1_211401	#N/A	#N/A	#N/A	#N/A	#N/A	#N/A	#N/A	#N/A	#N/A	#N/A	-0.232475	-0.635695	0.0365044	-0.420118	-1.18488	-0.476605	0.961983	1.95128	Cluster_G	#N/A	Mtss1_211401
Pdlim4_30794	-0.814473	0.569607	1.11797	-0.873108	Cluster_4	#N/A	#N/A	#N/A	#N/A	#N/A	-0.620051	-0.73514	-0.646475	-0.72518	1.2153	0.369023	-0.625709	1.76823	Cluster_G	#N/A	Pdlim4_30794
Tgfb1_21803	#N/A	#N/A	#N/A	#N/A	#N/A	#N/A	#N/A	#N/A	#N/A	#N/A	0.485398	-0.780828	-0.802617	1.06461	-0.932636	-1.09765	0.737754	1.32597	Cluster_G	#N/A	Tgfb1_21803
Abi3_66610	#N/A	#N/A	#N/A	#N/A	#N/A	-0.712224	1.4122	-0.705962	0.0059821	Cluster_1'	0.455883	-0.98291	-0.430392	0.293886	-0.602577	-0.849678	0.00169269	2.1141	Cluster_G	#N/A	Abi3_66610
Rhobtb2_246710	#N/A	#N/A	#N/A	#N/A	#N/A	#N/A	#N/A	#N/A	#N/A	#N/A	-0.638789	-1.05753	-0.19126	0.067966	1.30067	0.132604	-1.15747	1.5438	Cluster_G	#N/A	Rhobtb2_246710
Vps4a_116733	#N/A	#N/A	#N/A	#N/A	#N/A	#N/A	#N/A	#N/A	#N/A	#N/A	0.606395	-1.20035	-0.240946	0.783427	-1.29307	-0.694948	0.642324	1.39717	Cluster_G	#N/A	Vps4a_116733
Itgb1_16412	#N/A	#N/A	#N/A	#N/A	#N/A	#N/A	#N/A	#N/A	#N/A	#N/A	-0.252836	0.780059	-1.04835	-0.0242875	-0.709326	-1.11792	0.611751	1.76091	Cluster_G	Itgb1_16412	Itgb1_16412
Gna12_14673	#N/A	#N/A	#N/A	#N/A	#N/A	1.11924	-0.723604	0.558969	-0.954601	Cluster_7'	-0.884829	0.21954	0.120645	1.22636	-1.27111	-1.03439	0.243405	1.38038	Cluster_G	Gna12_14673	Gna12_14673
Crk_12928	#N/A	#N/A	#N/A	#N/A	#N/A	#N/A	#N/A	#N/A	#N/A	#N/A	0.341397	-0.307892	-0.297469	-0.45987	0.0077638	-1.39534	-0.0196128	2.13102	Cluster_G	Crk_12928	Crk_12928
Cct3_12462	#N/A	#N/A	#N/A	#N/A	#N/A	#N/A	#N/A	#N/A	#N/A	#N/A	-0.903185	-0.805558	0.340498	-0.485914	-1.18355	0.603717	0.739582	1.69441	Cluster_G	Cct3_12462	Cct3_12462
Abcf1_224742	#N/A	#N/A	#N/A	#N/A	#N/A	#N/A	#N/A	#N/A	#N/A	#N/A	-0.363718	0.0043901	-0.671152	-0.147854	-0.717687	1.52688	-1.13467	1.50382	Cluster_G	Abcf1_224742	#N/A
Eif4a1_13681	#N/A	#N/A	#N/A	#N/A	#N/A	0.804909	-0.920887	0.923253	-0.807275	Cluster_7'	-0.955481	-0.486642	-0.332653	0.373591	-0.901877	-0.537727	0.939545	1.90124	Cluster_G	Eif4a1_13681	#N/A
Ern1_78943	-0.0775947	-0.680372	1.43819	-0.680218	Cluster_5	#N/A	#N/A	#N/A	#N/A	#N/A	-0.371233	-0.418852	-0.433114	-0.545269	-0.537003	-0.103452	-0.0205514	2.42947	Cluster_G	Ern1_78943	#N/A
Ets2_23872	0.348716	-0.502389	1.22012	-1.06645	Cluster_5	#N/A	#N/A	#N/A	#N/A	#N/A	0.751568	-1.15844	-0.0160955	0.817727	0.609495	-1.66044	-0.406882	1.06307	Cluster_G	Ets2_23872	#N/A
Fam151b_73942	#N/A	#N/A	#N/A	#N/A	#N/A	-0.496785	-0.498549	-0.504658	1.49999	Cluster_3'	-0.54564	-0.549548	-0.318426	-0.524222	0.413572	-0.293721	-0.525272	2.34326	Cluster_G	Fam151b_73942	#N/A
Kdm6b_216850	0.584118	-0.83699	1.10783	-0.854961	Cluster_5	0.91941	-1.03201	0.792269	-0.679671	Cluster_7'	-1.31823	-0.918643	-0.148872	0.959541	-0.0625135	-0.0871955	-0.266133	1.84205	Cluster_G	Kdm6b_216850	#N/A
Mapkapk2_17164	#N/A	#N/A	#N/A	#N/A	#N/A	-0.508641	-0.547878	1.49857	-0.442049	Cluster_5'	-0.733818	0.230876	0.776293	1.03131	-0.452272	-0.880195	-1.35765	1.38545	Cluster_G	Mapkapk2_17164	#N/A
Oat_18242	#N/A	#N/A	#N/A	#N/A	#N/A	#N/A	#N/A	#N/A	#N/A	#N/A	-0.276506	0.105934	-0.202646	-0.227638	-0.198392	-0.842079	-0.716216	2.35754	Cluster_G	Oat_18242	#N/A
Patl1_225929	#N/A	#N/A	#N/A	#N/A	#N/A	#N/A	#N/A	#N/A	#N/A	#N/A	-0.388459	-0.220197	0.0754763	0.350191	-0.60629	-1.4866	0.27049	2.00538	Cluster_G	Patl1_225929	#N/A
Rab11b_19326	#N/A	#N/A	#N/A	#N/A	#N/A	#N/A	#N/A	#N/A	#N/A	#N/A	-0.78215	-0.572853	-0.3778	1.37784	-1.24711	-0.313465	0.442636	1.4729	Cluster_G	Rab11b_19326	#N/A
Rap1b_215449	-0.117897	-0.907117	1.41747	-0.392455	Cluster_5	#N/A	#N/A	#N/A	#N/A	#N/A	-1.28332	-0.709152	-0.115906	-0.413397	-0.800941	1.19499	0.655959	1.47176	Cluster_G	Rap1b_215449	#N/A
Sft2d1_106489	-0.484075	-0.583135	-0.429763	1.49697	Cluster_11	#N/A	#N/A	#N/A	#N/A	#N/A	0.476893	0.727042	-1.20489	-0.86441	0.0440676	-1.29612	0.812351	1.30507	Cluster_G	Sft2d1_106489	#N/A
Timm23_53600	-1.00295	1.31948	0.160313	-0.476836	Cluster_4	#N/A	#N/A	#N/A	#N/A	#N/A	-0.392309	-0.63143	0.545471	0.936897	-0.902921	-0.807518	-0.603163	1.85497	Cluster_G	Timm23_53600	#N/A
Wdr5_140858	#N/A	#N/A	#N/A	#N/A	#N/A	#N/A	#N/A	#N/A	#N/A	#N/A	-1.04714	0.909097	-0.480686	0.651708	-1.2279	-0.854976	0.823086	1.22681	Cluster_G	Wdr5_140858	#N/A
Zfp628_232816	-0.712776	0.798582	0.919006	-1.00481	Cluster_4	0.830006	0.697141	-1.33759	-0.189553	Cluster_10'	1.10812	0.410337	0.205086	-1.015	0.114293	-1.22049	-1.01561	1.41326	Cluster_G	Zfp628_232816	#N/A
Smim20_66278	-0.620788	1.36631	-0.857491	0.111973	Cluster_1	0.868575	0.7967	-0.497765	-1.16751	Cluster_10'	0.279042	-0.17175	-0.547922	-0.111994	-0.626379	-0.471407	-0.691926	2.34234	Cluster_G	#N/A	#N/A
Bcl2l1_12048	-0.749948	1.32277	-0.798175	0.225356	Cluster_1	1.3288	-0.867922	0.202465	-0.663339	Cluster_7'	-1.4955	0.0746751	0.138136	0.958942	-1.34304	-0.183479	0.557634	1.29263	Cluster_G	#N/A	#N/A
E2f6_50496	-0.636332	1.19129	-0.992291	0.437328	Cluster_1	0.86579	0.502723	0.0441886	-1.4127	Cluster_8'	-0.116005	-0.370269	-0.419984	-0.153078	-0.496355	-0.488229	-0.40564	2.44956	Cluster_G	#N/A	#N/A
Hpf1_72612	-0.83773	1.09105	-0.860054	0.606736	Cluster_1	#N/A	#N/A	#N/A	#N/A	#N/A	0.594784	0.888008	0.0829455	-0.0693621	-0.611748	-1.51234	-0.908349	1.53606	Cluster_G	#N/A	#N/A
Mdfic_16543	-0.824472	1.2693	-0.774763	0.32993	Cluster_1	#N/A	#N/A	#N/A	#N/A	#N/A	-0.64393	0.597575	0.370071	0.196216	-1.20079	-1.23297	0.163392	1.75043	Cluster_G	#N/A	#N/A
Psmd1_70247	-0.62679	1.3653	-0.854228	0.115721	Cluster_1	#N/A	#N/A	#N/A	#N/A	#N/A	-0.361243	0.094688	0.93648	-0.472683	-0.656547	-0.613956	-0.942588	2.01585	Cluster_G	#N/A	#N/A
Usp5_22225	-0.713529	1.30275	-0.851442	0.262218	Cluster_1	#N/A	#N/A	#N/A	#N/A	#N/A	0.418096	0.296084	-0.305387	-0.782783	-0.566899	-0.803424	-0.458885	2.2032	Cluster_G	#N/A	#N/A
Igbp1_18518	-0.98977	1.03322	-0.711606	0.66816	Cluster_1	#N/A	#N/A	#N/A	#N/A	#N/A	-0.539737	-0.242677	-0.119507	-0.161063	-0.776234	-0.390578	-0.182886	2.41268	Cluster_G	#N/A	#N/A
Atp5j2_57423	-0.684842	1.06312	-1.00437	0.626094	Cluster_1	#N/A	#N/A	#N/A	#N/A	#N/A	0.400484	-0.535315	-0.918275	0.315849	-0.638695	1.33985	-1.28699	1.32309	Cluster_G	#N/A	#N/A
Dctd_320685	-0.677862	1.07807	-1.00577	0.605558	Cluster_1	#N/A	#N/A	#N/A	#N/A	#N/A	0.345306	0.100485	-1.56683	0.842203	-0.381563	-1.28248	0.851699	1.09118	Cluster_G	#N/A	#N/A
Dhcr7_13360	-0.736424	1.26346	-0.864543	0.337505	Cluster_1	#N/A	#N/A	#N/A	#N/A	#N/A	0.181208	0.181391	-0.785442	-0.813576	-0.812835	-0.53942	0.471798	2.11688	Cluster_G	#N/A	#N/A
Gm30990_102633075	-0.815661	1.17253	-0.847833	0.49096	Cluster_1	#N/A	#N/A	#N/A	#N/A	#N/A	-0.226285	-0.605777	0.292152	0.672779	-1.21284	-0.690677	-0.239013	2.00966	Cluster_G	#N/A	#N/A
Pelo_105083	-0.783042	1.05424	-0.922572	0.651376	Cluster_1	#N/A	#N/A	#N/A	#N/A	#N/A	-0.355067	-0.379058	-0.376871	-0.275614	-0.390687	-0.302705	-0.392615	2.47262	Cluster_G	#N/A	#N/A
Sf3a1_67465	-0.590945	1.06281	-1.07554	0.603675	Cluster_1	#N/A	#N/A	#N/A	#N/A	#N/A	0.256668	0.513552	0.531802	0.664851	-0.785188	-1.59427	-0.95608	1.36866	Cluster_G	#N/A	#N/A
Gm52186_115488487	-0.095861	1.44132	-0.737125	-0.60833	Cluster_10	1.3773	0.100249	-0.712221	-0.76533	Cluster_10'	-0.650993	-0.773894	0.73075	-0.610805	-1.35747	0.463105	0.554435	1.64488	Cluster_G	#N/A	#N/A
Rnf168_70238	-0.835031	1.45296	-0.290142	-0.327788	Cluster_10	1.11406	0.548782	-0.637551	-1.02529	Cluster_10'	0.357748	0.234902	-0.0818098	-0.707533	-0.958139	-0.365377	-0.672114	2.19232	Cluster_G	#N/A	#N/A
2610318N02Rik_70458	-0.682515	1.4852	-0.345587	-0.457095	Cluster_10	1.49113	-0.574498	-0.343452	-0.573178	Cluster_2'	-0.970753	-0.772301	0.711305	0.880867	-0.968952	-0.223183	-0.398252	1.74127	Cluster_G	#N/A	#N/A
Gm13748_102639767	-0.32784	1.4786	-0.426823	-0.723938	Cluster_10	1.16874	-0.491164	-1.10143	0.42385	Cluster_2'	-0.112863	-0.703263	0.248913	-0.598486	1.22024	-0.774692	-1.00449	1.72465	Cluster_G	#N/A	#N/A
Zfp119b_240120	0.795281	0.81983	-0.365335	-1.24978	Cluster_10	1.48214	-0.401092	-0.710895	-0.370154	Cluster_2'	0.0463852	-0.885674	-0.825699	-0.543889	0.141701	-0.867798	1.18851	1.74646	Cluster_G	#N/A	#N/A
Myg1_60315	0.0124019	1.39133	-0.900393	-0.503337	Cluster_10	1.47102	-0.745702	-0.454785	-0.270536	Cluster_2'	-0.668609	0.909936	-0.260693	-0.797641	0.0829382	-0.686176	-0.619262	2.03951	Cluster_G	#N/A	#N/A
Ska1_66468	-0.60577	1.4872	-0.568847	-0.312578	Cluster_10	-0.06709	-0.0924492	-1.1397	1.29924	Cluster_3'	-0.457181	1.65697	-0.776496	-0.632797	-0.0605798	-0.454466	-0.771163	1.49571	Cluster_G	#N/A	#N/A
Gm40863_105245401	-0.568534	1.49258	-0.567023	-0.357021	Cluster_10	#N/A	#N/A	#N/A	#N/A	#N/A	0.421442	-0.662948	-0.762163	-0.711132	1.32085	-1.07817	-0.0719044	1.54403	Cluster_G	#N/A	#N/A
Polq_77782	-0.608135	1.46902	-0.655813	-0.205074	Cluster_10	#N/A	#N/A	#N/A	#N/A	#N/A	0.274142	-0.709025	-0.520754	-1.0139	-0.139289	-0.481106	0.423702	2.16623	Cluster_G	#N/A	#N/A
Slc35a1_24060	-0.594979	1.4796	-0.623275	-0.261349	Cluster_10	#N/A	#N/A	#N/A	#N/A	#N/A	-0.395354	-0.312147	-0.349666	-0.189311	-0.436355	-0.335196	-0.448581	2.46661	Cluster_G	#N/A	#N/A
9430015G10Rik_230996	-0.235549	1.4751	-0.632987	-0.606565	Cluster_10	#N/A	#N/A	#N/A	#N/A	#N/A	-0.626392	0.27848	-0.727476	0.283104	-1.00019	1.11254	-0.9737	1.65363	Cluster_G	#N/A	#N/A
Eftud2_20624	-0.371382	1.47899	-0.728808	-0.378803	Cluster_10	#N/A	#N/A	#N/A	#N/A	#N/A	0.370932	0.215322	0.0711945	0.351472	-1.21652	-1.35147	-0.261059	1.82013	Cluster_G	#N/A	#N/A
Rmdn2_381110	-0.699287	1.4686	-0.555374	-0.21394	Cluster_10	#N/A	#N/A	#N/A	#N/A	#N/A	-0.697578	1.45056	-0.00187818	0.0499891	-0.880376	-0.753444	-0.749247	1.58198	Cluster_G	#N/A	#N/A
Slc26a8_224661	-0.552624	1.49728	-0.529603	-0.415055	Cluster_10	#N/A	#N/A	#N/A	#N/A	#N/A	-0.410371	-0.645378	-0.595852	-0.690805	0.0816332	-0.652857	0.784014	2.12962	Cluster_G	#N/A	#N/A
Zfp362_230761	0.230348	1.2697	-0.4262	-1.07385	Cluster_10	#N/A	#N/A	#N/A	#N/A	#N/A	0.0626755	0.281961	0.719877	-1.14061	0.386681	-1.28794	-0.696954	1.67431	Cluster_G	#N/A	#N/A
Lrrc8a_241296	0.407587	1.17822	-0.486085	-1.09972	Cluster_10	#N/A	#N/A	#N/A	#N/A	#N/A	1.36533	-0.276395	-0.896538	0.754312	-0.624365	-1.33709	-0.197679	1.21243	Cluster_G	#N/A	#N/A
Zfp668_244219	-0.226978	1.45281	-0.820867	-0.404967	Cluster_10	#N/A	#N/A	#N/A	#N/A	#N/A	0.379603	-0.697961	-0.482435	-0.629016	0.305622	-0.74231	-0.361745	2.22824	Cluster_G	#N/A	#N/A
Gm38524_102640169	-0.671743	-0.710619	-0.0464906	1.42885	Cluster_11	-0.798531	-0.807882	0.345279	1.26113	Cluster_3'	-0.633607	-0.620994	-0.628243	-0.631745	-0.318687	-0.270371	1.08915	2.0145	Cluster_G	#N/A	#N/A
Alcam_11658	-0.783283	0.0705434	-0.675011	1.38775	Cluster_11	0.10327	-0.732825	1.37641	-0.746856	Cluster_5'	-0.829048	-0.668618	0.402346	1.01955	-0.868426	-0.382626	-0.537311	1.86414	Cluster_G	#N/A	#N/A
Pilra_231805	-1.1179	-0.406777	0.302709	1.22197	Cluster_11	-0.106213	-0.554558	1.44009	-0.779316	Cluster_5'	-0.570937	1.01595	-0.483966	0.799334	-0.949295	-0.932382	-0.527829	1.64913	Cluster_G	#N/A	#N/A
Rcc1_100088	-0.807257	-6.49459e-05	-0.601936	1.40926	Cluster_11	-0.0219751	-0.825443	1.41343	-0.566014	Cluster_5'	-1.19961	-0.534203	-0.571558	1.01328	-0.656972	0.998782	-0.535169	1.48545	Cluster_G	#N/A	#N/A
Bend3_331623	0.302954	-1.22864	-0.233656	1.15934	Cluster_11	-0.345673	-0.542061	1.49092	-0.603187	Cluster_5'	-0.626937	-0.646044	0.665997	-0.145767	-0.728809	0.156725	-0.802413	2.12725	Cluster_G	#N/A	#N/A
Trit1_66966	0.157068	-0.251208	-1.15871	1.25285	Cluster_11	0.0570835	-0.714832	1.39411	-0.736358	Cluster_5'	-0.697696	-0.563721	0.14336	0.0840173	-0.727024	-0.297385	-0.28078	2.33923	Cluster_G	#N/A	#N/A
Dcun1d2_102323	-0.572388	-0.430928	-0.494171	1.49749	Cluster_11	-0.454009	-0.511859	1.49916	-0.533291	Cluster_5'	-0.660738	1.45752	-0.840821	-0.0667177	-0.685507	-0.747483	-0.096286	1.64003	Cluster_G	#N/A	#N/A
Mccc1_72039	0.220757	-0.535342	-0.98621	1.30079	Cluster_11	-0.549597	-0.353273	1.492	-0.589131	Cluster_5'	-0.279197	1.05317	-0.686015	-0.606997	-0.442353	-0.374045	-0.700957	2.03639	Cluster_G	#N/A	#N/A
Aatf_56321	-0.197575	-0.704257	-0.563563	1.4654	Cluster_11	-0.434211	-0.270301	1.4681	-0.763591	Cluster_5'	0.106862	0.159148	-0.0508079	-0.158904	-0.887292	-0.616156	-0.812876	2.26003	Cluster_G	#N/A	#N/A
Vcpkmt_207965	0.277038	-0.763741	-0.810572	1.29728	Cluster_11	-0.713634	0.116453	1.3707	-0.773523	Cluster_6'	0.192991	-0.532669	-0.33964	0.578708	-0.861746	-0.744453	-0.464803	2.17161	Cluster_G	#N/A	#N/A
Ehd3_57440	-0.029983	-0.987266	-0.359422	1.37667	Cluster_11	-1.06814	0.675684	1.01033	-0.617866	Cluster_6'	0.678853	-0.660382	-0.688664	0.322273	-1.04432	-1.10084	1.007	1.48608	Cluster_G	#N/A	#N/A
Fam20b_215015	-0.627412	-0.225325	-0.620533	1.47327	Cluster_11	-0.48634	0.309599	1.23989	-1.06315	Cluster_6'	0.0721513	0.194628	-0.0454967	-0.846913	-1.2737	-0.784431	0.895418	1.78834	Cluster_G	#N/A	#N/A
Galnt3_14425	-0.545186	-0.411362	-0.540564	1.49711	Cluster_11	-0.907666	0.677002	1.0349	-0.804236	Cluster_6'	0.415515	-0.212382	-0.728591	-0.0172115	-0.591925	-0.618123	-0.534783	2.2875	Cluster_G	#N/A	#N/A
Zzef1_195018	-0.608338	-0.409817	-0.476736	1.49489	Cluster_11	-0.614459	0.228663	1.30998	-0.924182	Cluster_6'	0.347257	-0.0824737	0.377566	0.222879	-1.46012	-1.35944	0.348417	1.60591	Cluster_G	#N/A	#N/A
Nfe2l2_18024	0.195153	-0.844871	-0.684359	1.33408	Cluster_11	-1.13131	0.493937	1.11651	-0.479139	Cluster_6'	0.127593	1.1631	-0.00154206	0.724098	-0.718908	-0.838958	-1.60287	1.14748	Cluster_G	#N/A	#N/A
Gm36395_102640288	-0.956072	-0.446082	0.0287979	1.37336	Cluster_11	#N/A	#N/A	#N/A	#N/A	#N/A	-0.789333	0.340253	1.26258	-0.513166	0.375552	-0.941202	-1.15994	1.42526	Cluster_G	#N/A	#N/A
Trmt5_76357	-0.946226	0.179686	-0.559751	1.32629	Cluster_11	#N/A	#N/A	#N/A	#N/A	#N/A	-0.757792	0.0117151	-0.241797	-0.673911	-0.737571	-0.0528077	0.139887	2.31228	Cluster_G	#N/A	#N/A
Trpc2_22064	-1.04511	-0.119497	-0.197214	1.36182	Cluster_11	#N/A	#N/A	#N/A	#N/A	#N/A	1.02394	-0.646786	0.345954	-0.846676	0.681475	-0.782499	-1.22836	1.45296	Cluster_G	#N/A	#N/A
Tubgcp6_328580	-0.822254	-0.425254	-0.202356	1.44986	Cluster_11	#N/A	#N/A	#N/A	#N/A	#N/A	0.835382	-1.09432	0.203165	-1.31002	-0.16124	-0.790587	1.08643	1.23119	Cluster_G	#N/A	#N/A
Etfb_110826	-0.723131	0.161509	-0.790004	1.35163	Cluster_11	#N/A	#N/A	#N/A	#N/A	#N/A	-0.0246697	0.130397	-1.10324	0.635534	-1.56769	-0.409521	1.17529	1.1639	Cluster_G	#N/A	#N/A
Gm29868_102631562	-0.180967	-0.603565	-0.678999	1.46353	Cluster_11	#N/A	#N/A	#N/A	#N/A	#N/A	-0.57964	-0.619505	-0.429352	0.425285	-0.744898	-0.662444	0.43527	2.17528	Cluster_G	#N/A	#N/A
Gm52920_115490436	0.254189	-0.603509	-0.945642	1.29496	Cluster_11	#N/A	#N/A	#N/A	#N/A	#N/A	-0.725763	1.15771	-0.476283	-0.229314	-0.239053	-0.765381	-0.663618	1.9417	Cluster_G	#N/A	#N/A
Gm9040_668198	-0.708348	-0.00488041	-0.702601	1.41583	Cluster_11	#N/A	#N/A	#N/A	#N/A	#N/A	0.826176	0.311022	-1.05822	0.315227	-0.0221725	-1.57799	-0.341422	1.54738	Cluster_G	#N/A	#N/A
Gm9044_668203	-0.708348	-0.00488041	-0.702601	1.41583	Cluster_11	#N/A	#N/A	#N/A	#N/A	#N/A	0.826176	0.311022	-1.05822	0.315227	-0.0221725	-1.57799	-0.341422	1.54738	Cluster_G	#N/A	#N/A
Ppm1j_71887	-0.301406	-0.380802	-0.783938	1.46615	Cluster_11	#N/A	#N/A	#N/A	#N/A	#N/A	-0.0939058	0.866952	-0.958065	-0.504347	-0.5391	-0.491404	-0.376236	2.09611	Cluster_G	#N/A	#N/A
Tada2a_217031	-0.779394	0.227024	-0.769867	1.32224	Cluster_11	#N/A	#N/A	#N/A	#N/A	#N/A	0.639627	0.0454489	-0.970496	-0.820515	-0.147497	-0.975472	0.243706	1.9852	Cluster_G	#N/A	#N/A
Taf11_68776	-0.342503	-0.0461733	-0.989939	1.37862	Cluster_11	#N/A	#N/A	#N/A	#N/A	#N/A	-0.530635	-0.277574	-0.224591	0.824696	-0.758799	-0.754599	-0.420621	2.14212	Cluster_G	#N/A	#N/A
Xpot_73192	-0.653923	0.0422519	-0.785844	1.39752	Cluster_11	#N/A	#N/A	#N/A	#N/A	#N/A	0.717516	0.840953	-0.885352	0.858627	-0.429955	-1.38513	-0.886264	1.1696	Cluster_G	#N/A	#N/A
Zfyve1_217695	-0.187345	-0.605967	-0.671761	1.46507	Cluster_11	#N/A	#N/A	#N/A	#N/A	#N/A	0.974795	-0.819661	-0.800195	-1.1402	0.985174	-0.115401	-0.550873	1.46636	Cluster_G	#N/A	#N/A
Bace1_23821	-0.461972	-0.989433	0.111571	1.33983	Cluster_11	#N/A	#N/A	#N/A	#N/A	#N/A	-0.888514	0.524257	1.46405	-0.491999	-0.576128	-0.937469	-0.529234	1.43504	Cluster_G	#N/A	#N/A
Elac2_68626	-0.640321	-0.270115	-0.570106	1.48054	Cluster_11	#N/A	#N/A	#N/A	#N/A	#N/A	-0.404818	-0.4984	-0.137818	-0.257433	0.135053	-0.620805	-0.609072	2.39329	Cluster_G	#N/A	#N/A
Gm1604b_381059	-1.02164	-0.40871	0.0962005	1.33415	Cluster_11	#N/A	#N/A	#N/A	#N/A	#N/A	-0.513857	-0.589768	0.586277	-0.625561	-0.538125	-0.470802	-0.112914	2.26475	Cluster_G	#N/A	#N/A
2010109A12Rik_75610	#N/A	#N/A	#N/A	#N/A	#N/A	-0.652747	1.45982	-0.161491	-0.64558	Cluster_1'	1.08553	0.473439	-0.435553	-0.726774	-0.710684	-0.750969	-0.74096	1.80597	Cluster_G	#N/A	#N/A
Nemp2_227094	#N/A	#N/A	#N/A	#N/A	#N/A	1.20641	0.226403	-0.233273	-1.19954	Cluster_10'	0.615015	0.026411	-0.494808	0.728583	-1.02032	-0.47813	-1.1685	1.79174	Cluster_G	#N/A	#N/A
Nsun5_100609	#N/A	#N/A	#N/A	#N/A	#N/A	1.01904	0.600865	-0.430169	-1.18974	Cluster_10'	0.0377299	-0.407502	-0.205499	-0.23236	-1.00836	-0.363809	-0.17726	2.35706	Cluster_G	#N/A	#N/A
Rabggtb_19352	#N/A	#N/A	#N/A	#N/A	#N/A	1.01111	0.626331	-0.468881	-1.16856	Cluster_10'	0.0776789	0.540135	-0.739792	-0.392963	-1.6122	-0.330977	0.861229	1.59689	Cluster_G	#N/A	#N/A
Tfdp1_21781	#N/A	#N/A	#N/A	#N/A	#N/A	0.993341	0.242275	0.153944	-1.38956	Cluster_10'	-0.284295	0.0567442	0.151556	-0.452207	-1.38651	-0.694625	0.641624	1.96771	Cluster_G	#N/A	#N/A
Car12_76459	#N/A	#N/A	#N/A	#N/A	#N/A	1.10859	0.542888	-0.588434	-1.06304	Cluster_10'	-0.127312	0.502109	-0.564538	-0.0572987	-0.871384	-0.476053	-0.643695	2.23817	Cluster_G	#N/A	#N/A
Pdxk_216134	#N/A	#N/A	#N/A	#N/A	#N/A	1.44881	-0.599342	-0.123934	-0.725529	Cluster_2'	-0.875529	0.322915	-0.46628	1.11215	-1.32525	-0.541477	0.1612	1.61227	Cluster_G	#N/A	#N/A
Col11a2_12815	#N/A	#N/A	#N/A	#N/A	#N/A	0.748857	-0.20867	-1.3307	0.790512	Cluster_2'	-0.474725	-0.288619	-0.684475	-0.628174	-0.256196	-0.388359	0.382759	2.33779	Cluster_G	#N/A	#N/A
Chchd4_72170	#N/A	#N/A	#N/A	#N/A	#N/A	1.3938	-0.575763	0.0332544	-0.851295	Cluster_2'	-0.764788	-0.638025	-0.549703	0.893628	-0.990522	-0.418709	0.640334	1.82779	Cluster_G	#N/A	#N/A
Lins1_72635	#N/A	#N/A	#N/A	#N/A	#N/A	1.45317	-0.253258	-0.371654	-0.828262	Cluster_2'	0.012383	-0.46917	0.708599	-0.327795	-0.753094	-0.611501	-0.727373	2.16795	Cluster_G	#N/A	#N/A
Zfp597_71063	#N/A	#N/A	#N/A	#N/A	#N/A	0.71833	-1.00585	-0.702098	0.989614	Cluster_3'	-0.684932	-0.151173	0.110254	-0.601448	0.327028	-0.723149	-0.555883	2.2793	Cluster_G	#N/A	#N/A
Letmd1_68614	#N/A	#N/A	#N/A	#N/A	#N/A	-0.394898	-0.130095	-0.897099	1.42209	Cluster_3'	-0.0324655	-1.24481	-0.664901	-0.559469	0.523511	0.481102	-0.49008	1.98711	Cluster_G	#N/A	#N/A
Psmc6_67089	#N/A	#N/A	#N/A	#N/A	#N/A	-0.265949	-0.514612	-0.695954	1.47651	Cluster_3'	-0.603516	-0.0898756	-0.638338	-0.156701	0.815986	-0.734651	-0.710694	2.11779	Cluster_G	#N/A	#N/A
Ifng_15978	#N/A	#N/A	#N/A	#N/A	#N/A	0.0924561	0.290297	-1.38174	0.998987	Cluster_4'	-0.778289	-1.03185	0.141751	0.355503	-0.602626	-0.494676	0.291115	2.11907	Cluster_G	#N/A	#N/A
E2f3_13557	#N/A	#N/A	#N/A	#N/A	#N/A	-0.282763	-0.370795	1.46013	-0.806576	Cluster_5'	-0.400615	-0.859214	0.811996	0.000487058	-1.06926	-0.830425	0.519799	1.82724	Cluster_G	#N/A	#N/A
Hk2_15277	#N/A	#N/A	#N/A	#N/A	#N/A	-0.149285	-0.560337	1.45298	-0.743359	Cluster_5'	-1.04203	-0.733287	0.840224	0.135247	-1.13971	-0.010852	0.123405	1.827	Cluster_G	#N/A	#N/A
Lrrc4_192198	#N/A	#N/A	#N/A	#N/A	#N/A	-0.4773	-0.327674	1.48434	-0.679369	Cluster_5'	-0.752334	0.206039	-0.373036	0.48028	-1.83701	1.44939	0.0934337	0.733245	Cluster_G	#N/A	#N/A
Orc2_18393	#N/A	#N/A	#N/A	#N/A	#N/A	-0.0554004	-0.523522	1.41979	-0.840866	Cluster_5'	-0.429505	0.285618	-0.0515054	1.01547	-0.963576	-0.582774	-1.08052	1.80679	Cluster_G	#N/A	#N/A
Pcsk4_18551	#N/A	#N/A	#N/A	#N/A	#N/A	0.0044365	-0.634276	1.41021	-0.780372	Cluster_5'	-0.83895	-0.0274855	-0.466256	-0.00582749	-1.01414	1.69174	-0.661784	1.32271	Cluster_G	#N/A	#N/A
Rrp9_27966	#N/A	#N/A	#N/A	#N/A	#N/A	0.150305	-0.471287	1.3232	-1.00222	Cluster_5'	-0.442363	-0.727831	-0.626793	0.737349	-0.917409	0.263113	-0.359252	2.07318	Cluster_G	#N/A	#N/A
Tmem91_320208	#N/A	#N/A	#N/A	#N/A	#N/A	-0.544959	-0.401963	1.49647	-0.549553	Cluster_5'	1.00285	0.850385	-0.80618	-0.634108	-0.948787	-0.851643	-0.20933	1.59681	Cluster_G	#N/A	#N/A
Tnfsf10_22035	#N/A	#N/A	#N/A	#N/A	#N/A	-0.705512	-0.947309	1.17206	0.480759	Cluster_5'	-1.49743	0.464769	-0.264785	-0.0215904	0.469488	0.332403	-1.15679	1.67393	Cluster_G	#N/A	#N/A
Brox_71678	#N/A	#N/A	#N/A	#N/A	#N/A	-0.651256	0.516824	1.13953	-1.0051	Cluster_6'	-0.0380957	0.585359	0.69627	-0.699697	-1.01876	-0.746591	-0.681565	1.90308	Cluster_G	#N/A	#N/A
Ecd_70601	#N/A	#N/A	#N/A	#N/A	#N/A	0.0515843	0.197685	1.08516	-1.33443	Cluster_6'	0.9532	1.04754	-0.536541	0.422686	-1.79072	-0.761315	-0.177338	0.842491	Cluster_G	#N/A	#N/A
Slfn8_276950	#N/A	#N/A	#N/A	#N/A	#N/A	-0.617648	0.145198	1.35108	-0.878635	Cluster_6'	-0.436741	-0.0394691	-0.546324	0.549195	-1.00904	0.0537402	-0.728953	2.15759	Cluster_G	#N/A	#N/A
Tbx21_57765	#N/A	#N/A	#N/A	#N/A	#N/A	-0.70961	0.332126	1.26459	-0.887106	Cluster_6'	-0.167442	-0.885889	-0.398488	0.265974	-0.838104	-0.690547	0.617614	2.09688	Cluster_G	#N/A	#N/A
Naf1_234344	#N/A	#N/A	#N/A	#N/A	#N/A	1.00065	-0.783272	0.716401	-0.933782	Cluster_7'	-0.809208	-0.503474	-0.459956	0.361886	-0.92317	-0.0787053	0.211238	2.20139	Cluster_G	#N/A	#N/A
Rffl_67338	#N/A	#N/A	#N/A	#N/A	#N/A	1.33934	-1.03956	0.0508113	-0.350585	Cluster_7'	-1.04135	1.15908	-0.706071	1.252	-0.642091	-0.289631	-0.859449	1.1275	Cluster_G	#N/A	#N/A
Zdhhc23_332175	#N/A	#N/A	#N/A	#N/A	#N/A	0.732595	-1.00061	0.978451	-0.710436	Cluster_7'	-0.574578	-0.582259	-0.573442	0.139096	0.455686	-0.566931	-0.563788	2.26622	Cluster_G	#N/A	#N/A
Hdac2_15182	#N/A	#N/A	#N/A	#N/A	#N/A	1.04974	-0.482022	0.583484	-1.1512	Cluster_7'	-0.00404466	-0.182996	-0.621939	0.535252	-0.754928	-0.942822	-0.21655	2.18803	Cluster_G	#N/A	#N/A
Gm6104_619829	#N/A	#N/A	#N/A	#N/A	#N/A	1.18258	-0.414645	0.369268	-1.1372	Cluster_7'	-0.538081	0.543859	-0.510998	0.139106	-0.920383	-0.298356	-0.611536	2.19639	Cluster_G	#N/A	#N/A
Slc35f6_74919	#N/A	#N/A	#N/A	#N/A	#N/A	0.567804	-0.374816	1.02567	-1.21865	Cluster_7'	-0.0348645	-0.279122	-0.407953	-0.649649	-0.484978	-0.241457	-0.336278	2.4343	Cluster_G	#N/A	#N/A
Apoo_68316	#N/A	#N/A	#N/A	#N/A	#N/A	-0.457808	1.21944	0.330984	-1.09262	Cluster_8'	-0.337006	-0.938769	-0.569065	1.36213	-1.16693	-0.457651	0.922466	1.18482	Cluster_G	#N/A	#N/A
Zcchc7_319885	#N/A	#N/A	#N/A	#N/A	#N/A	0.504435	0.538471	0.456241	-1.49915	Cluster_8'	0.353087	0.82264	-0.400611	0.329266	-1.70235	-0.11469	-0.819382	1.53204	Cluster_G	#N/A	#N/A
Atf7_223922	#N/A	#N/A	#N/A	#N/A	#N/A	-0.0837769	1.30205	-0.0820864	-1.13618	Cluster_8'	0.667109	-0.335881	-0.542092	1.20768	-0.999834	-1.10796	-0.40509	1.51607	Cluster_G	#N/A	#N/A
Fubp1_51886	#N/A	#N/A	#N/A	#N/A	#N/A	0.371743	0.766573	0.332587	-1.4709	Cluster_8'	-0.0432729	-0.290532	-0.124161	-0.511124	-1.92279	0.64973	1.07528	1.16686	Cluster_G	#N/A	#N/A
Timm50_66525	#N/A	#N/A	#N/A	#N/A	#N/A	-0.137175	1.31686	-0.064843	-1.11484	Cluster_8'	0.917616	-0.513739	-0.768027	-0.101347	-0.861843	-0.597283	-0.119886	2.04451	Cluster_G	#N/A	#N/A
Gdap2_14547	#N/A	#N/A	#N/A	#N/A	#N/A	-0.258163	1.46704	-0.4456	-0.763275	Cluster_9'	1.01489	-0.142891	-0.764581	-0.318643	-0.939819	0.0269436	-0.806832	1.93093	Cluster_G	#N/A	#N/A
Gm51445_115486455	#N/A	#N/A	#N/A	#N/A	#N/A	-0.219154	1.47066	-0.570925	-0.680578	Cluster_9'	1.12342	-0.572046	-0.819961	-0.210953	-0.801278	-0.700474	0.0966695	1.88462	Cluster_G	#N/A	#N/A
Gm51554_115486902	#N/A	#N/A	#N/A	#N/A	#N/A	-0.174562	1.46004	-0.566597	-0.718879	Cluster_9'	-0.27514	0.0145105	0.236811	-0.537496	-0.614273	-0.573719	-0.598877	2.34818	Cluster_G	#N/A	#N/A
Mfsd2a_76574	#N/A	#N/A	#N/A	#N/A	#N/A	0.140722	1.36093	-0.73386	-0.767795	Cluster_9'	-0.23231	-0.676486	-0.626459	0.232626	-0.704775	0.0164771	-0.339257	2.33018	Cluster_G	#N/A	#N/A
Dnajc5_13002	#N/A	#N/A	#N/A	#N/A	#N/A	-0.173069	1.41817	-0.319486	-0.925616	Cluster_9'	0.206727	0.0708527	-0.492889	1.37981	-1.54207	0.0478458	-0.923898	1.25362	Cluster_G	#N/A	#N/A
Itga6_16403	#N/A	#N/A	#N/A	#N/A	#N/A	-0.225935	1.45299	-0.407417	-0.819633	Cluster_9'	0.183519	-0.317499	0.157254	0.0893753	-1.25605	-0.836193	-0.149613	2.12921	Cluster_G	#N/A	#N/A
Mtmr2_77116	#N/A	#N/A	#N/A	#N/A	#N/A	0.0347921	1.37917	-0.486698	-0.927261	Cluster_9'	0.701133	0.144796	0.237734	-1.35944	-1.47483	-0.376423	1.1075	1.01953	Cluster_G	#N/A	#N/A
Zfyve16_218441	#N/A	#N/A	#N/A	#N/A	#N/A	-0.0596405	1.40313	-0.421572	-0.921921	Cluster_9'	0.495886	-0.621355	-0.173824	-0.17265	-0.799967	-0.583659	-0.414939	2.27051	Cluster_G	#N/A	#N/A
Gm34326_102637544	#N/A	#N/A	#N/A	#N/A	#N/A	#N/A	#N/A	#N/A	#N/A	#N/A	0.719445	-0.645597	-0.543838	-0.25343	-0.463946	-0.495654	-0.542039	2.22506	Cluster_G	#N/A	#N/A
Gpatch4_66614	#N/A	#N/A	#N/A	#N/A	#N/A	#N/A	#N/A	#N/A	#N/A	#N/A	-0.707163	-1.05889	0.196746	-0.320899	-0.903451	0.486776	0.280815	2.02607	Cluster_G	#N/A	#N/A
Tnk2_51789	#N/A	#N/A	#N/A	#N/A	#N/A	#N/A	#N/A	#N/A	#N/A	#N/A	0.432545	-1.27866	-0.271991	0.98429	-0.148804	-0.472195	-0.965191	1.72001	Cluster_G	#N/A	#N/A
Wsb2_59043	#N/A	#N/A	#N/A	#N/A	#N/A	#N/A	#N/A	#N/A	#N/A	#N/A	-0.649527	-0.621302	-0.821111	-0.36109	-0.808601	0.760925	0.533457	1.96725	Cluster_G	#N/A	#N/A
Ankrd27_245886	#N/A	#N/A	#N/A	#N/A	#N/A	#N/A	#N/A	#N/A	#N/A	#N/A	0.276958	-1.3612	-0.552185	0.850561	-1.26282	0.182657	0.352954	1.51308	Cluster_G	#N/A	#N/A
Gm16867_100862085	#N/A	#N/A	#N/A	#N/A	#N/A	#N/A	#N/A	#N/A	#N/A	#N/A	0.39767	-0.669787	-0.826571	-0.392283	-0.596901	-0.260081	0.0840764	2.26388	Cluster_G	#N/A	#N/A
Gm51551_115486899	#N/A	#N/A	#N/A	#N/A	#N/A	#N/A	#N/A	#N/A	#N/A	#N/A	-0.660055	-0.52964	-0.174331	-0.252373	-0.565412	0.634411	-0.68752	2.23492	Cluster_G	#N/A	#N/A
Magt1_67075	#N/A	#N/A	#N/A	#N/A	#N/A	#N/A	#N/A	#N/A	#N/A	#N/A	-0.181542	-1.06543	-0.75023	0.29505	-0.498187	0.057986	-0.0767839	2.21913	Cluster_G	#N/A	#N/A
Cpsf2_51786	#N/A	#N/A	#N/A	#N/A	#N/A	#N/A	#N/A	#N/A	#N/A	#N/A	-0.652703	-0.936688	-1.5416	0.869943	-0.096012	0.257112	0.673759	1.42618	Cluster_G	#N/A	#N/A
Epop_103551	#N/A	#N/A	#N/A	#N/A	#N/A	#N/A	#N/A	#N/A	#N/A	#N/A	-0.255776	0.462082	-1.38357	-0.177652	-0.777449	-0.602716	1.18425	1.55083	Cluster_G	#N/A	#N/A
F2rl2_14064	#N/A	#N/A	#N/A	#N/A	#N/A	#N/A	#N/A	#N/A	#N/A	#N/A	-0.582351	1.4045	-0.802462	-0.775121	-0.908841	-0.406318	0.642406	1.42819	Cluster_G	#N/A	#N/A
Fastkd5_380601	#N/A	#N/A	#N/A	#N/A	#N/A	#N/A	#N/A	#N/A	#N/A	#N/A	-0.513848	-0.854883	-1.01298	0.881061	-0.563819	-0.578199	1.49264	1.15003	Cluster_G	#N/A	#N/A
Gm38457_102634072	#N/A	#N/A	#N/A	#N/A	#N/A	#N/A	#N/A	#N/A	#N/A	#N/A	1.15067	0.445525	-1.01349	-0.556352	-0.331002	-0.644263	-0.783702	1.73261	Cluster_G	#N/A	#N/A
Lrrc75b_192734	#N/A	#N/A	#N/A	#N/A	#N/A	#N/A	#N/A	#N/A	#N/A	#N/A	-0.15918	-0.00500165	-0.64324	-0.540415	-0.12906	-0.604257	-0.323506	2.40466	Cluster_G	#N/A	#N/A
Slc39a14_213053	#N/A	#N/A	#N/A	#N/A	#N/A	#N/A	#N/A	#N/A	#N/A	#N/A	-0.425401	-0.405834	-0.727938	1.65575	-0.707367	-0.727746	-0.184285	1.52282	Cluster_G	#N/A	#N/A
Yipf6_77929	#N/A	#N/A	#N/A	#N/A	#N/A	#N/A	#N/A	#N/A	#N/A	#N/A	-0.212456	-0.142642	-0.703509	-0.370677	-0.400374	-0.510708	-0.0832946	2.42366	Cluster_G	#N/A	#N/A
AB010352_105246961	#N/A	#N/A	#N/A	#N/A	#N/A	#N/A	#N/A	#N/A	#N/A	#N/A	-0.547476	-0.522212	-1.07486	0.645864	-0.65705	-0.209312	0.292898	2.07215	Cluster_G	#N/A	#N/A
Bms1_213895	#N/A	#N/A	#N/A	#N/A	#N/A	#N/A	#N/A	#N/A	#N/A	#N/A	-0.259699	-0.663455	-0.165443	-0.192316	-0.85831	-0.641705	0.549997	2.23093	Cluster_G	#N/A	#N/A
Pdzd4_245469	#N/A	#N/A	#N/A	#N/A	#N/A	#N/A	#N/A	#N/A	#N/A	#N/A	-0.737161	-0.601606	-1.0299	0.23905	0.172709	-0.734196	0.718274	1.97283	Cluster_G	#N/A	#N/A
Ubtf_21429	#N/A	#N/A	#N/A	#N/A	#N/A	#N/A	#N/A	#N/A	#N/A	#N/A	1.38186	-0.922631	-0.879863	-0.478595	-0.696648	-0.495168	0.645987	1.44505	Cluster_G	#N/A	#N/A
Uevld_54122	#N/A	#N/A	#N/A	#N/A	#N/A	#N/A	#N/A	#N/A	#N/A	#N/A	-0.434557	0.473809	-0.470557	-0.604646	-1.16932	-0.605147	1.00716	1.80326	Cluster_G	#N/A	#N/A
4732471J01Rik_654804	#N/A	#N/A	#N/A	#N/A	#N/A	#N/A	#N/A	#N/A	#N/A	#N/A	-0.663521	-0.497789	-0.175151	-0.55916	-0.530265	0.214055	-0.158107	2.36994	Cluster_G	#N/A	#N/A
Afg1l_215951	#N/A	#N/A	#N/A	#N/A	#N/A	#N/A	#N/A	#N/A	#N/A	#N/A	0.735361	-0.2406	-0.67996	-0.764168	0.132589	-0.479912	-0.812214	2.1089	Cluster_G	#N/A	#N/A
Barhl1_54422	#N/A	#N/A	#N/A	#N/A	#N/A	#N/A	#N/A	#N/A	#N/A	#N/A	-0.473844	0.276695	-0.276197	-0.480233	-0.480267	-0.481238	-0.473538	2.38862	Cluster_G	#N/A	#N/A
Cd79a_12518	#N/A	#N/A	#N/A	#N/A	#N/A	#N/A	#N/A	#N/A	#N/A	#N/A	-0.392125	-0.613189	-0.0213329	-1.23238	0.656347	-0.649323	0.242019	2.00998	Cluster_G	#N/A	#N/A
Ddost_13200	#N/A	#N/A	#N/A	#N/A	#N/A	#N/A	#N/A	#N/A	#N/A	#N/A	-0.322477	-0.0631325	0.556339	-1.09322	0.330095	-0.628429	-0.82804	2.04886	Cluster_G	#N/A	#N/A
Gm30296_102632146	#N/A	#N/A	#N/A	#N/A	#N/A	#N/A	#N/A	#N/A	#N/A	#N/A	-0.77447	-0.473906	1.53356	-0.776656	-0.77382	-0.746026	0.859789	1.15153	Cluster_G	#N/A	#N/A
Gm39701_105244006	#N/A	#N/A	#N/A	#N/A	#N/A	#N/A	#N/A	#N/A	#N/A	#N/A	-0.477706	-0.553128	-0.707095	-1.09217	0.624569	-0.466883	0.79119	1.88122	Cluster_G	#N/A	#N/A
Gm41790_105246509	#N/A	#N/A	#N/A	#N/A	#N/A	#N/A	#N/A	#N/A	#N/A	#N/A	-0.548719	1.33648	-0.703888	-0.706127	0.400147	-0.711708	-0.719685	1.6535	Cluster_G	#N/A	#N/A
Gm42357_105247222	#N/A	#N/A	#N/A	#N/A	#N/A	#N/A	#N/A	#N/A	#N/A	#N/A	0.678155	-0.579258	-0.184351	-0.643437	-0.392527	-0.562378	-0.5489	2.2327	Cluster_G	#N/A	#N/A
Gm43915_215458	#N/A	#N/A	#N/A	#N/A	#N/A	#N/A	#N/A	#N/A	#N/A	#N/A	-0.539596	-0.311089	-0.443474	-0.484752	-0.0461224	0.0547331	-0.632793	2.40309	Cluster_G	#N/A	#N/A
Gm9282_668645	#N/A	#N/A	#N/A	#N/A	#N/A	#N/A	#N/A	#N/A	#N/A	#N/A	-0.581639	-0.601281	-0.638397	-0.520137	-0.351987	0.500308	-0.0956873	2.28882	Cluster_G	#N/A	#N/A
Ing1_26356	#N/A	#N/A	#N/A	#N/A	#N/A	#N/A	#N/A	#N/A	#N/A	#N/A	-0.51728	-0.662125	-0.718295	-0.550435	0.888832	0.0779683	-0.597579	2.07891	Cluster_G	#N/A	#N/A
LOC115488342_115488342	#N/A	#N/A	#N/A	#N/A	#N/A	#N/A	#N/A	#N/A	#N/A	#N/A	0.683047	-0.684399	0.329683	-0.698849	-0.387717	-0.694202	-0.648724	2.10116	Cluster_G	#N/A	#N/A
Msh3_17686	#N/A	#N/A	#N/A	#N/A	#N/A	#N/A	#N/A	#N/A	#N/A	#N/A	0.951823	-0.182639	-0.781051	-0.841555	-0.688261	-0.735724	0.385664	1.89174	Cluster_G	#N/A	#N/A
Orai3_269999	#N/A	#N/A	#N/A	#N/A	#N/A	#N/A	#N/A	#N/A	#N/A	#N/A	-0.171088	-0.381005	-0.227168	-0.628284	-0.258603	-0.187242	-0.583231	2.43662	Cluster_G	#N/A	#N/A
Osgin2_209212	#N/A	#N/A	#N/A	#N/A	#N/A	#N/A	#N/A	#N/A	#N/A	#N/A	-0.389979	-0.267994	-0.267194	-0.533518	-0.336189	-0.207712	-0.457939	2.46053	Cluster_G	#N/A	#N/A
Rad52_19365	#N/A	#N/A	#N/A	#N/A	#N/A	#N/A	#N/A	#N/A	#N/A	#N/A	-0.324207	-0.461252	-0.456788	-0.326321	-0.34621	-0.400984	-0.146911	2.46267	Cluster_G	#N/A	#N/A
Rcn3_52377	#N/A	#N/A	#N/A	#N/A	#N/A	#N/A	#N/A	#N/A	#N/A	#N/A	-0.233057	-0.535987	-0.353566	-0.685565	0.497709	-0.444854	-0.550136	2.30546	Cluster_G	#N/A	#N/A
Supt3_109115	#N/A	#N/A	#N/A	#N/A	#N/A	#N/A	#N/A	#N/A	#N/A	#N/A	-0.867477	0.655697	-0.424584	-0.907736	-0.126423	1.34423	-1.04869	1.37499	Cluster_G	#N/A	#N/A
Wapl_218914	#N/A	#N/A	#N/A	#N/A	#N/A	#N/A	#N/A	#N/A	#N/A	#N/A	0.305235	-0.0918183	-0.461301	-1.1394	-0.816306	-0.0651528	0.0992019	2.16954	Cluster_G	#N/A	#N/A
Wdr46_57315	#N/A	#N/A	#N/A	#N/A	#N/A	#N/A	#N/A	#N/A	#N/A	#N/A	0.175017	-0.419903	-0.331327	-0.432284	-0.221508	-0.565106	-0.605239	2.40035	Cluster_G	#N/A	#N/A
Zfp446_269870	#N/A	#N/A	#N/A	#N/A	#N/A	#N/A	#N/A	#N/A	#N/A	#N/A	-0.518514	-0.731199	-0.220324	-0.782687	-0.0103543	0.0332166	-0.119572	2.34943	Cluster_G	#N/A	#N/A
Zfp689_71131	#N/A	#N/A	#N/A	#N/A	#N/A	#N/A	#N/A	#N/A	#N/A	#N/A	1.0085	0.072302	-0.808012	-0.936086	-0.0816968	-0.812441	-0.354647	1.91208	Cluster_G	#N/A	#N/A
Zfp747_269997	#N/A	#N/A	#N/A	#N/A	#N/A	#N/A	#N/A	#N/A	#N/A	#N/A	-0.651069	0.745043	-0.352955	-0.710893	-0.661308	0.138738	-0.63595	2.12839	Cluster_G	#N/A	#N/A
Cope_59042	#N/A	#N/A	#N/A	#N/A	#N/A	#N/A	#N/A	#N/A	#N/A	#N/A	-0.214114	-0.573435	-0.336081	-0.500018	-0.23889	-0.709958	0.192545	2.37995	Cluster_G	#N/A	#N/A
Ctss_13040	#N/A	#N/A	#N/A	#N/A	#N/A	#N/A	#N/A	#N/A	#N/A	#N/A	-0.454147	-0.0369375	-0.601727	-1.28052	0.959361	0.0971472	-0.565061	1.88188	Cluster_G	#N/A	#N/A
Cybc1_217370	#N/A	#N/A	#N/A	#N/A	#N/A	#N/A	#N/A	#N/A	#N/A	#N/A	-0.444755	1.07144	-0.560695	-0.596718	-0.241573	-0.561129	-0.697382	2.03081	Cluster_G	#N/A	#N/A
Fez2_225020	#N/A	#N/A	#N/A	#N/A	#N/A	#N/A	#N/A	#N/A	#N/A	#N/A	-1.57681	0.958197	-0.182335	-1.1376	0.354176	0.734691	-0.363178	1.21286	Cluster_G	#N/A	#N/A
Gga3_260302	#N/A	#N/A	#N/A	#N/A	#N/A	#N/A	#N/A	#N/A	#N/A	#N/A	-0.113354	-0.334045	-0.851542	0.77761	-0.0547542	-1.15423	-0.299647	2.02996	Cluster_G	#N/A	#N/A
Ggcx_56316	#N/A	#N/A	#N/A	#N/A	#N/A	#N/A	#N/A	#N/A	#N/A	#N/A	0.429326	-0.874283	-1.05343	0.268146	-1.02593	0.8628	-0.328499	1.72187	Cluster_G	#N/A	#N/A
Gm13205_108168987	#N/A	#N/A	#N/A	#N/A	#N/A	#N/A	#N/A	#N/A	#N/A	#N/A	0.831402	-0.760348	-0.665191	-0.694858	-0.030433	-0.130614	-0.641734	2.09178	Cluster_G	#N/A	#N/A
Gmppb_331026	#N/A	#N/A	#N/A	#N/A	#N/A	#N/A	#N/A	#N/A	#N/A	#N/A	0.198828	0.121847	-0.698922	0.189899	-1.19089	-0.0118871	-0.724837	2.11597	Cluster_G	#N/A	#N/A
Itfg2_101142	#N/A	#N/A	#N/A	#N/A	#N/A	#N/A	#N/A	#N/A	#N/A	#N/A	-0.629492	0.729717	-0.560401	-0.641873	-0.637567	-0.282285	-0.175429	2.19733	Cluster_G	#N/A	#N/A
Klhl6_239743	#N/A	#N/A	#N/A	#N/A	#N/A	#N/A	#N/A	#N/A	#N/A	#N/A	0.56513	0.649054	-0.417962	-0.289777	-0.614129	-0.883277	-0.979708	1.97067	Cluster_G	#N/A	#N/A
Lss_16987	#N/A	#N/A	#N/A	#N/A	#N/A	#N/A	#N/A	#N/A	#N/A	#N/A	-0.683148	-0.464071	-0.186168	1.5214	-0.194115	-0.857119	-0.756607	1.61983	Cluster_G	#N/A	#N/A
Lyn_17096	#N/A	#N/A	#N/A	#N/A	#N/A	#N/A	#N/A	#N/A	#N/A	#N/A	-0.261139	-0.422777	-0.397394	-0.377163	-0.391418	-0.304136	-0.317129	2.47116	Cluster_G	#N/A	#N/A
Macrod1_107227	#N/A	#N/A	#N/A	#N/A	#N/A	#N/A	#N/A	#N/A	#N/A	#N/A	0.853459	-0.894452	1.02441	-0.990249	0.322401	-1.22022	-0.396048	1.3007	Cluster_G	#N/A	#N/A
Mars1_216443	#N/A	#N/A	#N/A	#N/A	#N/A	#N/A	#N/A	#N/A	#N/A	#N/A	-0.468752	-0.561512	-0.466117	0.36298	-0.707359	-0.0324729	-0.452636	2.32587	Cluster_G	#N/A	#N/A
Mon1a_72825	#N/A	#N/A	#N/A	#N/A	#N/A	#N/A	#N/A	#N/A	#N/A	#N/A	-0.753472	0.0585068	-0.472939	-0.0408831	-0.938274	-0.136647	-0.0193577	2.30307	Cluster_G	#N/A	#N/A
Ndufa13_67184	#N/A	#N/A	#N/A	#N/A	#N/A	#N/A	#N/A	#N/A	#N/A	#N/A	0.891832	-0.722503	0.0877742	-0.252492	0.534562	-1.65359	-0.435284	1.5497	Cluster_G	#N/A	#N/A
Phf11d_219132	#N/A	#N/A	#N/A	#N/A	#N/A	#N/A	#N/A	#N/A	#N/A	#N/A	-0.18273	-0.459178	-0.386333	-0.274941	-0.200091	-0.50985	-0.443371	2.45649	Cluster_G	#N/A	#N/A
Prdx3_11757	#N/A	#N/A	#N/A	#N/A	#N/A	#N/A	#N/A	#N/A	#N/A	#N/A	-0.162903	-0.128154	-0.362807	-0.383214	-0.509827	-0.421817	-0.4824	2.45112	Cluster_G	#N/A	#N/A
Psen2_19165	#N/A	#N/A	#N/A	#N/A	#N/A	#N/A	#N/A	#N/A	#N/A	#N/A	-0.303889	-0.599187	0.0340838	-0.723205	-0.757148	1.5788	-0.768349	1.53889	Cluster_G	#N/A	#N/A
Slc44a1_100434	#N/A	#N/A	#N/A	#N/A	#N/A	#N/A	#N/A	#N/A	#N/A	#N/A	0.544377	-0.855591	-0.52139	-0.336927	-0.828227	-0.530467	0.420627	2.1076	Cluster_G	#N/A	#N/A
Ttc4_72354	#N/A	#N/A	#N/A	#N/A	#N/A	#N/A	#N/A	#N/A	#N/A	#N/A	-0.232896	0.497101	1.06984	-1.31175	-1.00207	-0.948511	0.776471	1.15182	Cluster_G	#N/A	#N/A
Utp4_21771	#N/A	#N/A	#N/A	#N/A	#N/A	#N/A	#N/A	#N/A	#N/A	#N/A	-0.531185	-0.682594	-0.259583	0.422766	-0.363546	-0.58413	-0.330502	2.32877	Cluster_G	#N/A	#N/A
Zfr_22763	#N/A	#N/A	#N/A	#N/A	#N/A	#N/A	#N/A	#N/A	#N/A	#N/A	-0.554973	-0.303596	-0.44182	-0.226426	-0.532833	-0.403366	0.0328579	2.43016	Cluster_G	#N/A	#N/A
Zmym4_67785	#N/A	#N/A	#N/A	#N/A	#N/A	#N/A	#N/A	#N/A	#N/A	#N/A	1.14107	0.958551	-0.782623	-0.991045	-1.01462	0.33467	-0.818081	1.17207	Cluster_G	#N/A	#N/A
9330151L19Rik_414085	#N/A	#N/A	#N/A	#N/A	#N/A	#N/A	#N/A	#N/A	#N/A	#N/A	-0.685967	0.704352	-0.666233	-0.0872982	-0.334149	-0.707498	-0.413745	2.19054	Cluster_G	#N/A	#N/A
Clcc1_229725	#N/A	#N/A	#N/A	#N/A	#N/A	#N/A	#N/A	#N/A	#N/A	#N/A	0.291529	0.300021	0.219788	-0.729648	-0.0521007	-1.24223	-0.801374	2.01401	Cluster_G	#N/A	#N/A
Dmxl1_240283	#N/A	#N/A	#N/A	#N/A	#N/A	#N/A	#N/A	#N/A	#N/A	#N/A	0.747336	0.806682	-0.443275	-0.0550687	0.243118	-1.67457	-0.964785	1.34057	Cluster_G	#N/A	#N/A
Dph2_67728	#N/A	#N/A	#N/A	#N/A	#N/A	#N/A	#N/A	#N/A	#N/A	#N/A	0.0320925	-0.409967	-0.458769	-0.0269445	-0.464906	-0.543385	-0.539922	2.4118	Cluster_G	#N/A	#N/A
Efl1_101592	#N/A	#N/A	#N/A	#N/A	#N/A	#N/A	#N/A	#N/A	#N/A	#N/A	-0.705774	0.0670363	0.221142	-0.540196	-0.598956	-1.28698	1.20028	1.64345	Cluster_G	#N/A	#N/A
Eif2a_229317	#N/A	#N/A	#N/A	#N/A	#N/A	#N/A	#N/A	#N/A	#N/A	#N/A	-0.189829	0.841631	0.612727	0.722682	-0.909526	-1.51487	-0.815886	1.25307	Cluster_G	#N/A	#N/A
Gm9045_668205	#N/A	#N/A	#N/A	#N/A	#N/A	#N/A	#N/A	#N/A	#N/A	#N/A	0.634071	0.0672856	-0.884595	1.15725	-0.132552	-1.75075	-0.24378	1.15307	Cluster_G	#N/A	#N/A
Gm9049_668216	#N/A	#N/A	#N/A	#N/A	#N/A	#N/A	#N/A	#N/A	#N/A	#N/A	0.634071	0.0672856	-0.884595	1.15725	-0.132552	-1.75075	-0.24378	1.15307	Cluster_G	#N/A	#N/A
Gmds_218138	#N/A	#N/A	#N/A	#N/A	#N/A	#N/A	#N/A	#N/A	#N/A	#N/A	-0.502514	1.03705	0.0237235	0.13676	-1.00269	-1.23277	-0.21496	1.7554	Cluster_G	#N/A	#N/A
Gpr89_67549	#N/A	#N/A	#N/A	#N/A	#N/A	#N/A	#N/A	#N/A	#N/A	#N/A	0.882121	0.158067	-0.0346815	-0.260044	-0.502321	-1.15784	-0.977368	1.89206	Cluster_G	#N/A	#N/A
Iqcn_637079	#N/A	#N/A	#N/A	#N/A	#N/A	#N/A	#N/A	#N/A	#N/A	#N/A	0.545203	-0.0201713	-0.53568	-0.403635	-0.499057	-0.711372	-0.632898	2.25761	Cluster_G	#N/A	#N/A
Ntmt1_66617	#N/A	#N/A	#N/A	#N/A	#N/A	#N/A	#N/A	#N/A	#N/A	#N/A	-0.647815	0.123217	-0.457961	0.154832	-0.783788	-0.943049	0.392724	2.16184	Cluster_G	#N/A	#N/A
Proz_66901	#N/A	#N/A	#N/A	#N/A	#N/A	#N/A	#N/A	#N/A	#N/A	#N/A	-0.282778	-0.377753	-0.380894	-0.282666	-0.383004	-0.38398	-0.381336	2.47241	Cluster_G	#N/A	#N/A
Sympk_68188	#N/A	#N/A	#N/A	#N/A	#N/A	#N/A	#N/A	#N/A	#N/A	#N/A	0.253336	0.864224	-0.859871	1.31539	-0.901843	-1.07216	-0.714986	1.11591	Cluster_G	#N/A	#N/A
Taf1a_21339	#N/A	#N/A	#N/A	#N/A	#N/A	#N/A	#N/A	#N/A	#N/A	#N/A	0.778087	0.0807646	-0.76129	0.674216	-0.392186	-1.44942	-0.589147	1.65898	Cluster_G	#N/A	#N/A
Wdr47_99512	#N/A	#N/A	#N/A	#N/A	#N/A	#N/A	#N/A	#N/A	#N/A	#N/A	-0.850447	0.268349	-0.652732	1.04841	-0.176122	-0.894499	-0.608065	1.8651	Cluster_G	#N/A	#N/A
Cdc34_216150	#N/A	#N/A	#N/A	#N/A	#N/A	#N/A	#N/A	#N/A	#N/A	#N/A	-0.973282	0.32088	-0.587412	0.299604	-1.17185	-0.544397	0.930121	1.72633	Cluster_G	#N/A	#N/A
Ciao2a_68250	#N/A	#N/A	#N/A	#N/A	#N/A	#N/A	#N/A	#N/A	#N/A	#N/A	-0.303287	0.843442	-0.976641	-0.121263	-0.0520725	-0.938889	-0.479562	2.02827	Cluster_G	#N/A	#N/A
Erich1_234086	#N/A	#N/A	#N/A	#N/A	#N/A	#N/A	#N/A	#N/A	#N/A	#N/A	-0.481332	0.754954	-0.187819	-0.791745	-0.642143	-0.984178	0.318916	2.01335	Cluster_G	#N/A	#N/A
Leprotl1_68192	#N/A	#N/A	#N/A	#N/A	#N/A	#N/A	#N/A	#N/A	#N/A	#N/A	-0.768317	0.578031	1.1536	-0.962795	-0.398997	-0.296199	-0.942928	1.63761	Cluster_G	#N/A	#N/A
Plpp1_19012	#N/A	#N/A	#N/A	#N/A	#N/A	#N/A	#N/A	#N/A	#N/A	#N/A	-0.789024	0.214184	0.845049	-0.842499	0.400053	-0.940225	-0.717504	1.82997	Cluster_G	#N/A	#N/A
Tug1_544752	#N/A	#N/A	#N/A	#N/A	#N/A	#N/A	#N/A	#N/A	#N/A	#N/A	-0.182645	1.75026	-0.495916	-0.870425	-0.836688	0.112804	-0.751198	1.27381	Cluster_G	#N/A	#N/A
Ubqln4_94232	#N/A	#N/A	#N/A	#N/A	#N/A	#N/A	#N/A	#N/A	#N/A	#N/A	-0.271434	-0.158887	-0.230572	-0.625886	0.0545762	-0.366994	-0.787821	2.38702	Cluster_G	#N/A	#N/A
Fam177a_73385	#N/A	#N/A	#N/A	#N/A	#N/A	#N/A	#N/A	#N/A	#N/A	#N/A	-0.163286	-0.878029	0.14239	0.125206	-0.198566	-0.0932327	-1.13317	2.19869	Cluster_G	#N/A	#N/A
Fam177a2_100101807	#N/A	#N/A	#N/A	#N/A	#N/A	#N/A	#N/A	#N/A	#N/A	#N/A	-0.158155	-0.877802	0.14088	0.123713	-0.199741	-0.0945111	-1.13343	2.19905	Cluster_G	#N/A	#N/A
Gm13351_108168725	#N/A	#N/A	#N/A	#N/A	#N/A	#N/A	#N/A	#N/A	#N/A	#N/A	0.0449602	0.81925	0.518849	-0.294473	-0.282397	-0.923166	-1.52771	1.64469	Cluster_G	#N/A	#N/A
Mbtps2_270669	#N/A	#N/A	#N/A	#N/A	#N/A	#N/A	#N/A	#N/A	#N/A	#N/A	-0.56876	0.333999	1.05418	-0.00272022	-0.906738	-0.78899	-0.906335	1.78537	Cluster_G	#N/A	#N/A
Slc25a40_319653	#N/A	#N/A	#N/A	#N/A	#N/A	#N/A	#N/A	#N/A	#N/A	#N/A	-0.0909933	0.706793	0.233245	-0.983887	-0.528649	1.28889	-1.60372	0.978322	Cluster_G	#N/A	#N/A
Trim7_94089	#N/A	#N/A	#N/A	#N/A	#N/A	#N/A	#N/A	#N/A	#N/A	#N/A	-0.519152	-0.45058	-0.0517573	0.143177	-0.549906	-0.43283	-0.532826	2.39388	Cluster_G	#N/A	#N/A
Ube2o_217342	#N/A	#N/A	#N/A	#N/A	#N/A	#N/A	#N/A	#N/A	#N/A	#N/A	0.293552	-0.851503	0.997715	1.03227	-0.815306	-0.945657	-0.979596	1.26852	Cluster_G	#N/A	#N/A
Golga3_269682	#N/A	#N/A	#N/A	#N/A	#N/A	#N/A	#N/A	#N/A	#N/A	#N/A	-0.467235	0.0175803	-0.289182	-0.339706	-0.745541	0.639684	-0.975589	2.15999	Cluster_G	#N/A	#N/A
Mrps18c_68735	#N/A	#N/A	#N/A	#N/A	#N/A	#N/A	#N/A	#N/A	#N/A	#N/A	0.408905	0.262263	-0.312637	-0.216399	-0.637653	-0.765803	-0.923513	2.18484	Cluster_G	#N/A	#N/A
Nfic_18029	#N/A	#N/A	#N/A	#N/A	#N/A	#N/A	#N/A	#N/A	#N/A	#N/A	-0.395913	-0.59034	0.189639	-0.308202	-0.649312	-0.44269	-0.192563	2.38938	Cluster_G	#N/A	#N/A
Plscr3_70310	#N/A	#N/A	#N/A	#N/A	#N/A	#N/A	#N/A	#N/A	#N/A	#N/A	-0.300112	-0.614496	-0.452316	-0.0282752	-0.230942	-0.347369	-0.463343	2.43685	Cluster_G	#N/A	#N/A
Tspan3_56434	#N/A	#N/A	#N/A	#N/A	#N/A	#N/A	#N/A	#N/A	#N/A	#N/A	-0.358318	0.254587	0.155821	-0.296189	-0.553358	-0.572006	-0.915842	2.28531	Cluster_G	#N/A	#N/A
Ankrd39_109346	#N/A	#N/A	#N/A	#N/A	#N/A	#N/A	#N/A	#N/A	#N/A	#N/A	-0.323138	1.19928	-0.562007	-0.728867	-0.899175	0.548467	-0.883756	1.6492	Cluster_G	#N/A	#N/A
Atad1_67979	#N/A	#N/A	#N/A	#N/A	#N/A	#N/A	#N/A	#N/A	#N/A	#N/A	-0.776285	-0.111829	-0.295193	-0.531334	-1.30476	1.6588	0.116481	1.24412	Cluster_G	#N/A	#N/A
Blmh_104184	#N/A	#N/A	#N/A	#N/A	#N/A	#N/A	#N/A	#N/A	#N/A	#N/A	-0.518537	-0.452327	-0.350096	-0.0820927	-0.904451	1.48818	-0.820959	1.64028	Cluster_G	#N/A	#N/A
Gm42346_105247207	#N/A	#N/A	#N/A	#N/A	#N/A	#N/A	#N/A	#N/A	#N/A	#N/A	-0.664596	-0.335003	-0.831085	-0.367697	-1.06294	1.70595	0.347287	1.20808	Cluster_G	#N/A	#N/A
Slc25a38_208638	#N/A	#N/A	#N/A	#N/A	#N/A	#N/A	#N/A	#N/A	#N/A	#N/A	-1.21796	0.489413	-0.250616	-0.511662	-1.22681	1.50658	0.134209	1.07684	Cluster_G	#N/A	#N/A
Arl8b_67166	#N/A	#N/A	#N/A	#N/A	#N/A	#N/A	#N/A	#N/A	#N/A	#N/A	-0.915877	-0.140658	-0.939781	0.0589755	-0.956089	1.78795	0.0365949	1.06889	Cluster_G	#N/A	#N/A
Ppp1r7_66385	#N/A	#N/A	#N/A	#N/A	#N/A	#N/A	#N/A	#N/A	#N/A	#N/A	-0.774616	-0.0978792	-0.851765	-0.123666	-0.90216	0.0857204	0.532519	2.13185	Cluster_G	#N/A	#N/A
Tm9sf3_107358	#N/A	#N/A	#N/A	#N/A	#N/A	#N/A	#N/A	#N/A	#N/A	#N/A	0.243478	-0.221863	-0.256126	-0.689527	-1.29207	1.61469	-0.672158	1.27357	Cluster_G	#N/A	#N/A
Zfp622_52521	#N/A	#N/A	#N/A	#N/A	#N/A	#N/A	#N/A	#N/A	#N/A	#N/A	-0.466796	0.312795	-0.236806	-0.482856	-0.734485	-0.221288	-0.522846	2.35228	Cluster_G	#N/A	#N/A
Gm5165_102640673	#N/A	#N/A	#N/A	#N/A	#N/A	#N/A	#N/A	#N/A	#N/A	#N/A	-0.706645	0.144595	-0.760649	-0.210274	-1.01898	-0.465539	1.35184	1.66566	Cluster_G	#N/A	#N/A
Vps13b_666173	#N/A	#N/A	#N/A	#N/A	#N/A	#N/A	#N/A	#N/A	#N/A	#N/A	-0.596575	-0.16264	1.06653	-0.315877	-1.32464	-0.96598	0.992284	1.3069	Cluster_G	#N/A	#N/A
Zfp451_98403	#N/A	#N/A	#N/A	#N/A	#N/A	#N/A	#N/A	#N/A	#N/A	#N/A	-0.372298	-0.464607	-0.679521	-0.12039	-0.840416	-0.603587	1.12032	1.9605	Cluster_G	#N/A	#N/A
Atad3a_108888	#N/A	#N/A	#N/A	#N/A	#N/A	#N/A	#N/A	#N/A	#N/A	#N/A	-0.525257	-0.488242	-0.419437	-0.0455098	-0.514212	-0.168765	-0.275563	2.43699	Cluster_G	#N/A	#N/A
Cdk6_12571	#N/A	#N/A	#N/A	#N/A	#N/A	#N/A	#N/A	#N/A	#N/A	#N/A	-0.54228	-0.591236	0.0942134	1.39929	-0.916969	-1.01307	-0.0180276	1.58808	Cluster_G	#N/A	#N/A
Ndufa10_67273	#N/A	#N/A	#N/A	#N/A	#N/A	#N/A	#N/A	#N/A	#N/A	#N/A	-0.0655136	-0.159097	-0.423386	0.0422362	-1.34459	-0.923295	1.43362	1.44003	Cluster_G	#N/A	#N/A
Pik3cg_30955	#N/A	#N/A	#N/A	#N/A	#N/A	#N/A	#N/A	#N/A	#N/A	#N/A	-0.446604	-0.423729	-0.160586	-0.534829	-0.734772	-0.244917	0.161487	2.38395	Cluster_G	#N/A	#N/A
4931402G19Rik_70933	#N/A	#N/A	#N/A	#N/A	#N/A	#N/A	#N/A	#N/A	#N/A	#N/A	-0.427489	-0.375746	-0.338094	-0.175157	-0.395925	-0.477294	-0.274293	2.464	Cluster_G	#N/A	#N/A
6820431F20Rik_547150	#N/A	#N/A	#N/A	#N/A	#N/A	#N/A	#N/A	#N/A	#N/A	#N/A	0.0224597	1.30985	-0.308316	-0.546511	-1.37896	-0.493559	-0.243726	1.63876	Cluster_G	#N/A	#N/A
Adam2_11495	#N/A	#N/A	#N/A	#N/A	#N/A	#N/A	#N/A	#N/A	#N/A	#N/A	-0.253747	-0.805979	-0.426725	0.941997	-0.707966	-0.582716	-0.242586	2.07772	Cluster_G	#N/A	#N/A
Ahcyl2_74340	#N/A	#N/A	#N/A	#N/A	#N/A	#N/A	#N/A	#N/A	#N/A	#N/A	-0.967142	0.371006	0.0319178	0.0308841	-1.25331	-0.373021	0.109525	2.05014	Cluster_G	#N/A	#N/A
C920021L13Rik_100042889	#N/A	#N/A	#N/A	#N/A	#N/A	#N/A	#N/A	#N/A	#N/A	#N/A	0.665402	-0.308041	-0.624438	-0.222015	-0.629879	-0.735297	-0.370283	2.22455	Cluster_G	#N/A	#N/A
Cabin1_104248	#N/A	#N/A	#N/A	#N/A	#N/A	#N/A	#N/A	#N/A	#N/A	#N/A	-0.702959	-0.245112	-0.107099	1.19294	-0.682761	-1.03414	-0.266081	1.8452	Cluster_G	#N/A	#N/A
Cop1_26374	#N/A	#N/A	#N/A	#N/A	#N/A	#N/A	#N/A	#N/A	#N/A	#N/A	-0.252795	-0.628349	-0.881101	0.398487	-1.03316	-0.354504	0.815413	1.93601	Cluster_G	#N/A	#N/A
Ddx46_212880	#N/A	#N/A	#N/A	#N/A	#N/A	#N/A	#N/A	#N/A	#N/A	#N/A	0.205451	-0.120266	-0.83996	0.978098	-1.21605	-0.440001	-0.419946	1.85267	Cluster_G	#N/A	#N/A
Eed_13626	#N/A	#N/A	#N/A	#N/A	#N/A	#N/A	#N/A	#N/A	#N/A	#N/A	0.18557	-0.785984	-0.456087	-0.40782	-1.13401	0.791474	-0.198538	2.0054	Cluster_G	#N/A	#N/A
[truncated: 3,661 more rows]

## Sheet: 3. All_reads_analysis
				Normalised expression (reads per kb)												naive_to_TCR 24h (WT)		601	195	TCR 24h_to_rested (WT)		59	39	rested_to_30 min IL-2(WT)		25	27	rested_to_60 min IL-2 (WT)		24	31	rested_to_120 min IL-2 (WT)		51	28	naive_to_TCR 24h (KO)		601	468	TCR 24h_to_rested (KO)		64	101	rested_to_30 min IL-2 (KO)		55	54	rested_to_60 min IL-2 (KO)
#	Gene_names	TCF_direct_target	Actin_cytoskeleton	WT_naive	WT_TCR 24h	WT_rested IL-12	WT_30 min IL-2	WT_60 min IL-2	WT_120 min IL-2	KO_naive	KO_TCR 24h	KO_rested IL-12	KO_30 min IL-2	KO_60 min IL-2	KO_12 min IL-2	log2FoldChange	padj	UP >2-fold, p<0.05	DOWN >2-fold, p<0.05	log2FoldChange	padj	UP >2-fold, p<0.05	DOWN >2-fold, p<0.05	log2FoldChange	padj	UP >2-fold, p<0.05	DOWN >2-fold, p<0.05	log2FoldChange	padj	UP >2-fold, p<0.05	DOWN >2-fold, p<0.05	log2FoldChange	padj	UP >2-fold, p<0.05	DOWN >2-fold, p<0.05	log2FoldChange	padj	UP >2-fold, p<0.05	DOWN >2-fold, p<0.05	log2FoldChange	padj	UP >2-fold, p<0.05	DOWN >2-fold, p<0.05	log2FoldChange	padj	UP >2-fold, p<0.05	DOWN >2-fold, p<0.05	log2FoldChange	padj
1	0610005C13Rik_71661	#N/A	#N/A	1.41909	0	57.4395	0.0408996	0.621224	0.0616592	0.114153	36.7765	40.4092	1.64269	0.00701278	45.2048			0	0			0	0			0	0			0	0			0	0			0	0			0	0			0	0
2	0610006L08Rik_76253	#N/A	#N/A	0.0166142	0.0256947	0.0310552	0.0407938	0.0137614	0.0405219	0.0986881	0.0106688	0.0646065	0.0239245	0.0732011	0.0182104			0	0			0	0			0	0			0	0			0	0			0	0			0	0			0	0
3	0610009B22Rik_66050	#N/A	#N/A	21.9797	33.1926	7.0599	3.15771	5.10156	18.6714	0	90.6374	0.368547	130.26	0.692792	48.9204			0	0			0	0			0	0			0	0			0	0			0	0			0	0			0	0
4	0610009E02Rik_100125929	#N/A	#N/A	127.124	72.1905	47.2749	39.0682	60.8072	50.8659	92.8439	85.1937	43.5911	74.3297	73.5303	28.5181	-0.8059	0.631543	0	0	-0.405196	0.931336	0	0	-0.467867	0.940749	0	0	0.210308	0.979564	0	0	0.18579	0.970921	0	0	-0.18896	0.921331	0	0	-0.653955	0.771121	0	0	0.5974	0.866344	0	0	0.610766	0.847559
5	0610009L18Rik_66838	#N/A	#N/A	0.0524959	19.3431	2.19016	1.62139	0.698808	0.19164	0	0	0	0	0.19167	0			0	0			0	0			0	0			0	0			0	0			0	0			0	0			0	0
6	0610010F05Rik_71675	#N/A	#N/A	1.18524	5.83193	1.54753	1.48243	0.782294	0.128397	2.00348	5.52943	0.409026	0.848951	0.23266	0.188612			0	0			0	0			0	0			0	0			0	0			0	0			0	0			0	0
7	0610010K14Rik_104457	#N/A	#N/A	94.1852	89.386	93.5444	148.48	85.2111	350.715	102.755	179.758	297.482	67.6671	71.4791	139.83	0.058109	0.988563	0	0	0.0583128	0.995623	0	0	0.6326	0.953723	0	0	-0.0198	0.998695	0	0	1.82	0.666708	0	0	0.747512	0.78165	0	0	0.735354	0.850864	0	0	-2.18513	0.516032	0	0	-2.01257	0.540995
8	0610012G03Rik_106264	#N/A	#N/A	181.241	92.3951	86.6971	63.7063	201.903	42.9302	42.7537	132.098	180.292	57.3565	251.461	91.112	-1.90754	0.535804	0	0	0.126893	0.990139	0	0	0.0457122	0.997538	0	0	1.22655	0.894739	0	0	-0.17829	0.987127	0	0	1.70515	0.553229	0	0	0.355779	0.949499	0	0	-2.04472	0.676008	0	0	1.13147	0.853551
9	0610025J13Rik_78687	#N/A	#N/A	0.0459273	0.0525107	0.359685	0.155403	0.317937	0.0429201	0.0803151	0.499104	0.0330951	0.169761	0.0451375	0.0300519			0	0			0	0			0	0			0	0			0	0			0	0			0	0			0	0
10	0610030E20Rik_68364	#N/A	#N/A	181.736	90.7491	81.974	67.9642	46.6147	52.1508	189.755	53.6486	47.3477	24.0948	7.90808	58.5916	-0.605698	0.830466	0	0	0.0715295	0.99327	0	0	-0.732292	0.932933	0	0	-1.05609	0.856413	0	0	-0.389749	0.959602	0	0	-1.61738	0.411743	0	0	-0.431237	0.910611	0	0	-0.94102	0.841964	0	0	-1.70209	0.584175
11	0610031O16Rik_68369	#N/A	#N/A	0.0155322	0	0	0	0.0958515	0.0157242	0.0147121	0.0129005	0	0.0734061	0.0622314	0.0406266			0	0			0	0			0	0			0	0			0	0			0	0			0	0			0	0
12	0610038B21Rik_70345	#N/A	#N/A	1.48989	7.0163	0.858674	7.31325	2.32254	22.5697	3.99523	47.918	9.8173	3.98162	0.938443	1.47965			0	0			0	0			0	0			0	0			0	0			0	0			0	0			0	0
13	0610039H22Rik_68397	#N/A	#N/A	1.81965	20.626	76.9886	129.577	7.0611	3.23293	3.51066	0.637054	0.422532	14.9135	1.74869	4.50895			0	0			0	0			0	0			0	0			0	0			0	0			0	0			0	0
14	0610039K10Rik_68386	#N/A	#N/A	58.6633	5.59676	10.7501	5.94961	13.5539	19.1019	14.3751	38.9604	8.81104	13.0202	32.297	18.7783			0	0			0	0			0	0			0	0			0	0			0	0			0	0			0	0
15	0610040B10Rik_67672	#N/A	#N/A	1.28155	0.127536	30.5771	0	0.323435	26.3691	0	42.778	0.416412	0.118686	1.14718	0			0	0			0	0			0	0			0	0			0	0			0	0			0	0			0	0
16	0610040F04Rik_75394	#N/A	#N/A	0.194544	0.0730652	1.16814	0.947936	0.36921	0.203924	0.78209	0.0348755	0.946094	0.196865	0.272463	0.257081			0	0			0	0			0	0			0	0			0	0			0	0			0	0			0	0
17	0610040J01Rik_76261	#N/A	#N/A	0.0674183	0.0722983	3.61943	0.0883197	3.48598	0.101288	0.0701594	0.0250118	0.0348257	1.26126	0.0322588	0.262489			0	0			0	0			0	0			0	0			0	0			0	0			0	0			0	0
18	0610043K17Rik_68400	#N/A	#N/A	1.04887	2.56292	2.07022	0.428152	2.17859	1.80565	8.02867	2.30584	1.31676	1.54316	1.99991	1.5475			0	0			0	0			0	0			0	0			0	0			0	0			0	0			0	0
19	1100001I12Rik_75405	#N/A	#N/A	0.552765	0	0.131851	0.0611657	0.245424	0.439221	0	0.720695	0	0.064464	0	0.301899			0	0			0	0			0	0			0	0			0	0			0	0			0	0			0	0
20	1110002E22Rik_102634333	#N/A	#N/A	0	0	1.47123	0.0234427	13.9452	3.37289	0	0.0487987	0.0658703	2.12563	1.46348	1.208			0	0			0	0			0	0			0	0			0	0			0	0			0	0			0	0
21	1110002J07Rik_68488	#N/A	#N/A	0.109728	0	0	0	0.0535725	0	0	0	0	0	0	0.0777791			0	0			0	0			0	0			0	0			0	0			0	0			0	0			0	0
22	1110002L01Rik_100043040	#N/A	#N/A	11.7815	31.2028	3.50171	18.591	4.49834	1.24249	7.04225	35.4617	4.36568	26.5392	5.92431	22.831	1.40817	0.652871	0	0	-3.19507	0.386986	0	0	2.51676	0.629705	0	0	0.346344	0.980446	0	0	-1.46638	0.827384	0	0	2.1761	0.38978	0	0	-2.97025	0.331011	0	0	2.70965	0.474053	0	0	0.391769	0.960494
23	1110002O04Rik_68483	#N/A	#N/A	0.0117599	0	0.0407896	0	0.128813	0	0.0379632	0	0	0	0	0.0240126			0	0			0	0			0	0			0	0			0	0			0	0			0	0			0	0
24	1110004F10Rik_56372	#N/A	#N/A	12.9559	65.8431	31.6197	16.8641	31.3594	19.04	10.2592	29.7732	24.7671	38.2766	12.2765	57.9954	2.66843	0.047432	0	0	-1.34428	0.658989	0	0	-0.988487	0.828946	0	0	0.0674161	0.996656	0	0	-0.76815	0.864076	0	0	1.70963	0.234304	0	0	-0.527914	0.85014	0	0	0.948132	0.770136	0	0	-1.02436	0.724339
25	1110006O24Rik_66123	#N/A	#N/A	0	0	1.19161	0.587899	1.88154	78.1511	268.907	34.2659	13.2529	0	0.62717	5.39466			0	0			0	0			0	0			0	0			0	0			0	0			0	0			0	0
26	1110008P14Rik_73737	#N/A	#N/A	69.0645	113.934	82.5859	628.542	305.258	175.304	1.43757	172.631	13.4223	131.304	117.573	148.743	1.17622	0.655877	0	0	-0.437551	0.955567	0	0	2.97905	0.346431	0	0	1.23501	0.84546	0	0	1.29099	0.813482	0	0	6.64052	6.42811e-05	1	0	-3.15908	0.176898	0	0	3.05814	0.253178	0	0	2.20358	0.470883
27	1110015O18Rik_100503859	#N/A	#N/A	0	0	0	0	0.0226016	0	0	0	0	0	0.0297252	0.166199			0	0			0	0			0	0			0	0			0	0			0	0			0	0			0	0
28	1110017D15Rik_73721	#N/A	#N/A	0	0	0	0	0	0	0.0345534	0.0302986	0	0.0352316	0	0			0	0			0	0			0	0			0	0			0	0			0	0			0	0			0	0
29	1110018N20Rik_68941	#N/A	#N/A	0.0472162	0.285852	0.244299	0.0432242	0.429876	0.182252	0.547517	1.15604	0.135986	0.34087	0.011117	0.119206			0	0			0	0			0	0			0	0			0	0			0	0			0	0			0	0
30	1110019D14Rik_76311	#N/A	#N/A	0.145485	3.52526	3.32133	0.194506	0.0758078	1.0416	0.330427	0.796356	0.0311375	16.6976	0.622263	3.75037			0	0			0	0			0	0			0	0			0	0			0	0			0	0			0	0
31	1110020A21Rik_68531	#N/A	#N/A	2.68674	6.35783	1.75477	0.298915	1.6571	1.79661	1.96457	0.942819	6.80194	4.55421	0.866984	0.362748			0	0			0	0			0	0			0	0			0	0			0	0			0	0			0	0
32	1110025L11Rik_68637	#N/A	#N/A	0	0	0	0	0	0	0	0	0	0	0	0			0	0			0	0			0	0			0	0			0	0			0	0			0	0			0	0
33	1110028F11Rik_68690	#N/A	#N/A	0.272754	0.229601	0	0.104039	0.0631007	0.156846	0.146751	0.242901	0	0.0775462	0.0824747	0.092801			0	0			0	0			0	0			0	0			0	0			0	0			0	0			0	0
34	1110028F18Rik_68692	#N/A	#N/A	0.132163	0	0.0546509	0.0393228	0.639054	0.215151	0.25327	0.109841	0.174868	0.169665	0.0829606	0.18181			0	0			0	0			0	0			0	0			0	0			0	0			0	0			0	0
35	1110032A03Rik_68721	#N/A	#N/A	2.83301	8.42504	25.2705	5.44451	46.4102	0.334142	24.263	23.2896	35.1306	1.2642	23.7387	2.80752	1.02556	0.844482	0	0	3.18046	0.641543	0	0	-3.13268	0.695545	0	0	0.818293	0.965325	0	0	-7.09349	0.0774587	0	0	-0.780245	0.865809	0	0	2.50046	0.636459	0	0	-6.39547	0.10228	0	0	-2.41071	0.712156
36	1110032F04Rik_68725	#N/A	#N/A	9.41773	45.8825	0	10.4317	0	0	0	35.5733	0.328474	0	0.180727	0			0	0			0	0			0	0			0	0			0	0			0	0			0	0			0	0
37	1110036E04Rik_68697	#N/A	#N/A	0.105246	0.26071	0.214222	0.0706743	0.531416	0	0.0996889	1.85009	0	0.316066	0.0363542	0.0746021			0	0			0	0			0	0			0	0			0	0			0	0			0	0			0	0
38	1110038B12Rik_68763	#N/A	#N/A	98.6594	623.477	440.716	142.081	172.073	265.484	66.8025	300.904	159.358	279.465	236.994	274.235	2.56875	0.0800115	0	0	-0.940282	0.820614	0	0	-1.36789	0.728058	0	0	-0.965972	0.844739	0	0	-0.469677	0.943207	0	0	1.8688	0.216574	0	0	-0.775289	0.770402	0	0	0.669206	0.876908	0	0	0.0204044	0.996835
39	1110038F14Rik_117171	#N/A	#N/A	30.109	40.5946	46.4873	32.574	5.42502	116.812	8.29448	38.2119	132.294	50.3638	49.5672	22.634	1.03167	0.78445	0	0	0.00138746	0.999894	0	0	-1.56534	0.864855	0	0	-3.21459	0.511577	0	0	0.969315	0.924326	0	0	2.27724	0.413611	0	0	2.04719	0.614994	0	0	-1.11617	0.877756	0	0	-1.23974	0.842081
40	1110046J04Rik_68808	#N/A	#N/A	9.31249	0.824	51.7894	28.886	20.2774	11.9992	9.46438	4.17378	10.5869	68.7838	12.1917	8.07413	-5.13942	0.110526	0	0	5.83358	0.167989	0	0	0.563631	0.979253	0	0	0.456509	0.980781	0	0	-0.806875	0.953517	0	0	-2.96909	0.394278	0	0	1.09547	0.863223	0	0	4.30167	0.356148	0	0	1.90062	0.795462
41	1110051M20Rik_228356	#N/A	#N/A	0.753817	4.50829	9.19131	4.93937	4.08129	11.1158	8.73457	5.0642	4.03229	5.68379	8.69002	6.26692	2.63841	0.0173633	0	0	0.878076	0.781029	0	0	-0.770174	0.861189	0	0	-1.01188	0.755166	0	0	0.335618	0.950737	0	0	-0.828239	0.558392	0	0	-0.414261	0.863223	0	0	0.401609	0.915958	0	0	1.06684	0.624447
42	1110057P08Rik_115488617	#N/A	#N/A	0	0	0	0	0	0	0	0	0	0	0	0			0	0			0	0			0	0			0	0			0	0			0	0			0	0			0	0
43	1110058D11Rik_68771	#N/A	#N/A	0	0	0	0	0	0	0	0	0	0	0	0			0	0			0	0			0	0			0	0			0	0			0	0			0	0			0	0
44	1110059E24Rik_66206	#N/A	#N/A	22.3657	6.96298	20.2945	35.2618	12.9234	5.85572	1.29404	8.3208	23.2889	2.74632	16.7504	44.6245	-1.49496	0.479561	0	0	1.19391	0.796437	0	0	1.32469	0.803842	0	0	-0.349472	0.973056	0	0	-1.51756	0.68887	0	0	3.24482	0.042536	0	0	1.13006	0.702776	0	0	-3.29527	0.123491	0	0	-0.769027	0.861518
45	1110059G10Rik_66202	#N/A	#N/A	20.8611	1.70964	14.6001	5.99386	9.66423	2.06361	8.65834	5.09526	16.7258	14.8568	67.9742	26.5261			0	0			0	0			0	0			0	0			0	0			0	0			0	0			0	0
46	1110065P20Rik_68920	#N/A	#N/A	11.7888	122.803	20.6427	503.767	0.704697	130.977	9.36636	14.8148	25.7941	2.5886	104.491	8.14532			0	0			0	0			0	0			0	0			0	0			0	0			0	0			0	0
47	1190005I06Rik_68918	#N/A	#N/A	0.0582344	0.0564675	0.0607428	0.0276836	0.0856039	0.0827298	0.0657031	8.16397	0.0136094	0.0661469	1.47667	0.952212			0	0			0	0			0	0			0	0			0	0			0	0			0	0			0	0
48	1190007I07Rik_544717	#N/A	#N/A	41.7516	298.018	277.477	69.7906	81.8313	316.163	182.912	588.216	174.986	84.653	70.4998	103.933	2.60627	0.146405	0	0	-0.291839	0.966897	0	0	-1.29866	0.813261	0	0	-1.12492	0.844739	0	0	0.206706	0.977394	0	0	2.06698	0.24898	0	0	-2.21626	0.336582	0	0	-0.963408	0.829825	0	0	-0.98696	0.814453
49	1190028D05Rik_330767	#N/A	#N/A	0.0236692	0.0569399	0.0481483	0.0352682	0.0281855	0	0.0451801	0	0.0271714	0	0.0204876	0.00682018			0	0			0	0			0	0			0	0			0	0			0	0			0	0			0	0
50	1300002E11Rik_100043489	#N/A	#N/A	2.21762	30.5211	11.4159	19.3909	75.8545	44.7773	14.3597	17.4727	8.15361	22.2193	3.54982	0.892305	3.71697	0.12779	0	0	-1.24872	0.864544	0	0	0.328448	0.984275	0	0	2.3487	0.673128	0	0	1.84183	0.751975	0	0	-0.389514	0.913262	0	0	-0.852376	0.856694	0	0	1.56994	0.778545	0	0	-1.24137	0.833304
51	1300017J02Rik_71775	#N/A	#N/A	0.0282935	0.0484964	0.0490425	10.1326	0.895192	0.0145796	0.152525	0.0296625	0.011197	0.0595846	0.014045	0.0635853			0	0			0	0			0	0			0	0			0	0			0	0			0	0			0	0
52	1500002C15Rik_102636313	#N/A	#N/A	34.6703	49.3404	28.2985	42.1105	59.2098	61.59	33.7149	62.7365	55.421	35.627	40.8028	61.1089	0.545543	0.817793	0	0	-0.985612	0.815064	0	0	0.757304	0.914722	0	0	1.23547	0.765666	0	0	1.39534	0.66699	0	0	0.934074	0.611512	0	0	0.00552612	0.998923	0	0	-0.795995	0.842135	0	0	-0.720513	0.849715
53	1500002F19Rik_76683	#N/A	#N/A	3.10659	6.55828	5.31944	12.6966	2.66477	9.27745	21.2906	8.08807	3.85725	3.57286	36.6866	5.64522	1.46285	0.553891	0	0	-0.758595	0.905268	0	0	1.51194	0.793748	0	0	-0.203927	0.986985	0	0	1.04545	0.867682	0	0	-1.04371	0.667751	0	0	-1.34263	0.680684	0	0	-0.213659	0.977777	0	0	3.05113	0.218023
54	1500004A13Rik_319830	#N/A	#N/A	168.624	74.6577	118.949	137.963	119.414	192.233	80.3356	100.901	65.2105	66.397	61.7228	33.5723	-1.09017	0.39459	0	0	0.723352	0.81252	0	0	0.261411	0.967443	0	0	-0.0731986	0.992835	0	0	0.570807	0.879017	0	0	0.335906	0.828883	0	0	-0.425614	0.843243	0	0	-0.0553976	0.989814	0	0	-0.263163	0.935094
55	1500009C09Rik_76505	#N/A	#N/A	0.159422	0.217369	0.0253541	0.218251	0.462921	0.828486	0.524834	0.231236	0.894427	0.492889	0.257133	0.349323			0	0			0	0			0	0			0	0			0	0			0	0			0	0			0	0
56	1500009L16Rik_69784	#N/A	#N/A	0.0145755	0.28	0.0222605	0.491807	0	0.938485	0	3.27336	0.019396	2.79333	0.320527	0.0540026			0	0			0	0			0	0			0	0			0	0			0	0			0	0			0	0
57	1500011B03Rik_66236	#N/A	#N/A	8.46141	27.039	15.9724	6.14272	11.8635	25.2319	6.9216	2.87467	64.8642	13.3246	4.80738	5.08817			0	0			0	0			0	0			0	0			0	0			0	0			0	0			0	0
58	1500012K07Rik_68954	#N/A	#N/A	0.412657	0.209719	0.1814	0.0844423	0.175756	0.284625	0.0664351	0.1694	0.0218197	0.0976366	0.0256214	0.0851496			0	0			0	0			0	0			0	0			0	0			0	0			0	0			0	0
59	1500015A07Rik_68982	#N/A	#N/A	0.311813	18.1723	42.0725	0.824642	0.454644	44.7032	125.277	2.603	22.4792	0	28.3357	67.4516			0	0			0	0			0	0			0	0			0	0			0	0			0	0			0	0
60	1500015L24Rik_68994	#N/A	#N/A	0	0	0	0	0.0250901	0.0260126	0	0	0	0.0230412	0.027527	0			0	0			0	0			0	0			0	0			0	0			0	0			0	0			0	0
61	1500026H17Rik_69002	#N/A	#N/A	0	0.256248	0.737731	0.0208164	0.0332098	26.6002	0.116824	0.0331758	0.0241984	0.0310313	1.06698	0.129989			0	0			0	0			0	0			0	0			0	0			0	0			0	0			0	0
62	1500035N22Rik_70258	#N/A	#N/A	0.363268	0.456893	1.37611	0.0244926	0	0	0.236685	0.0381222	0	0	0.00839918	0.286216			0	0			0	0			0	0			0	0			0	0			0	0			0	0			0	0
63	1520401A03Rik_320309	#N/A	#N/A	0.540375	0.554096	0.384098	0.480321	7.27689	2.6265	1.79874	0.418553	2.20451	1.04461	1.15102	0.220894			0	0			0	0			0	0			0	0			0	0			0	0			0	0			0	0
64	1600002D24Rik_69776	#N/A	#N/A	0.862809	0.0148664	0.036931	0.0798546	0.0206157	0.0540378	1.42577	0.0575691	0.00358301	0.0530598	0.0483002	0.0164972			0	0			0	0			0	0			0	0			0	0			0	0			0	0			0	0
65	1600010M07Rik_69781	#N/A	#N/A	0	0	0.0553299	0	0.044285	0.0665831	0.0503994	0	0.255676	0.0525066	0	0.065129			0	0			0	0			0	0			0	0			0	0			0	0			0	0			0	0
66	1600012H06Rik_67912	#N/A	#N/A	22.1952	112.714	53.7513	132.115	177.314	42.1684	31.2376	37.2554	152.08	32.7727	2.0453	110.385	1.97426	0.420042	0	0	-0.325362	0.96893	0	0	0.686056	0.951173	0	0	1.19193	0.862744	0	0	-0.629182	0.945129	0	0	0.519542	0.861797	0	0	1.53947	0.653433	0	0	-1.86249	0.631554	0	0	-5.79614	0.00660217
67	1600012P17Rik_72025	#N/A	#N/A	0.0206742	0	0	0	0	0	0.0326597	0	0	0	0	0			0	0			0	0			0	0			0	0			0	0			0	0			0	0			0	0
68	1600014C10Rik_72244	#N/A	#N/A	59.9489	73.9987	154.893	67.4985	355.563	303.444	108.686	36.1707	51.4233	150.265	141.637	30.3844	0.206829	0.944542	0	0	0.777018	0.878644	0	0	-0.985257	0.8756	0	0	1.2394	0.792302	0	0	1.19092	0.783357	0	0	-1.74686	0.313389	0	0	0.66164	0.834331	0	0	1.46092	0.639504	0	0	1.25048	0.703574
69	1600014C23Rik_72240	#N/A	#N/A	0	0	0	0	0	0	0	0	0	0	0	0			0	0			0	0			0	0			0	0			0	0			0	0			0	0			0	0
70	1600015H23Rik_105243551	#N/A	#N/A	0	0	0	0	0	0	0	0	0	0	0	0			0	0			0	0			0	0			0	0			0	0			0	0			0	0			0	0
71	1600019K03Rik_69768	#N/A	#N/A	0	0	0.326419	0.434766	0.292989	0.899288	0.266754	0.384945	0.336935	0.955644	0.231922	0.0430997			0	0			0	0			0	0			0	0			0	0			0	0			0	0			0	0
72	1600020E01Rik_72012	#N/A	#N/A	7.57345	31.5656	23.3075	14.7571	13.4264	30.6453	5.15479	8.33914	8.66525	26.114	24.2629	10.0589	2.159	0.191664	0	0	-0.504506	0.931499	0	0	-0.80129	0.910463	0	0	-0.873927	0.87195	0	0	0.411102	0.952906	0	0	0.621658	0.770973	0	0	0.0591781	0.988332	0	0	1.57333	0.571508	0	0	1.62046	0.530648
73	1600023N17Rik_69788	#N/A	#N/A	0	0	0	0	0	0	0	0	0	0	0	0			0	0			0	0			0	0			0	0			0	0			0	0			0	0			0	0
74	1600025M17Rik_72030	#N/A	#N/A	0	0	0	0.295392	0	0	0.13931	0	0	0	0	0			0	0			0	0			0	0			0	0			0	0			0	0			0	0			0	0
75	1600027J07Rik_69794	#N/A	#N/A	0	0.152277	0	0	0	0	0	0	0	0.123073	0	0			0	0			0	0			0	0			0	0			0	0			0	0			0	0			0	0
76	1600029I14Rik_69797	#N/A	#N/A	0	0	0.862933	0.294512	36.9697	199.965	0.224499	2.41424	0	21.7345	0.011953	0.384569			0	0			0	0			0	0			0	0			0	0			0	0			0	0			0	0
77	1600029O15Rik_665268	#N/A	#N/A	2.2378	1.09002	1.99746	2.376	2.81678	3.22324	4.31871	3.75341	1.88371	2.31167	1.40789	1.98027			0	0			0	0			0	0			0	0			0	0			0	0			0	0			0	0
78	1700001C19Rik_75462	#N/A	#N/A	0.175236	0.0175814	0.0360422	0.0167199	0.0148623	0.31284	0.192394	0	0.0628083	0.0176215	0.087412	0.0805185			0	0			0	0			0	0			0	0			0	0			0	0			0	0			0	0
79	1700001D01Rik_69279	#N/A	#N/A	0.879361	0.697506	0	0	0.13105	0.149814	0	0.65458	0	0	0	0			0	0			0	0			0	0			0	0			0	0			0	0			0	0			0	0
80	1700001F09Rik_71826	#N/A	#N/A	0	0	0	0	0	0	0	0	0	0	0	0			0	0			0	0			0	0			0	0			0	0			0	0			0	0			0	0
81	1700001G01Rik_75433	#N/A	#N/A	0.0217072	0.0142696	0.035713	0.0985731	0.00789071	0.0752461	0.0398316	0.00837428	0.0759648	0.035127	0.0234529	0.0544956			0	0			0	0			0	0			0	0			0	0			0	0			0	0			0	0
82	1700001G11Rik_69303	#N/A	#N/A	0.270138	5.76693	0	0	0	0.801315	0	0	0.275003	0.240837	0.0287123	0.597468			0	0			0	0			0	0			0	0			0	0			0	0			0	0			0	0
83	1700001G17Rik_67503	#N/A	#N/A	0	0	0	0	0	0	0	0	0	0	0	0			0	0			0	0			0	0			0	0			0	0			0	0			0	0			0	0
84	1700001J03Rik_69282	#N/A	#N/A	0.203689	0	0.160273	0	0	0	0.149167	0.329199	14.1949	26.366	35.8225	153.237			0	0			0	0			0	0			0	0			0	0			0	0			0	0			0	0
85	1700001J04Rik_102633312	#N/A	#N/A	0	0	0	0	0	0	0	0	0	0	0	0			0	0			0	0			0	0			0	0			0	0			0	0			0	0			0	0
86	1700001J11Rik_72224	#N/A	#N/A	0.706886	0.377735	0.185404	0.365889	0.780673	0.446226	0	0.453927	0.313558	0.326722	0	0.21824			0	0			0	0			0	0			0	0			0	0			0	0			0	0			0	0
87	1700001K19Rik_66323	#N/A	#N/A	0.0176709	0.185109	0.263626	0.216027	0.13525	13.3917	0.121558	18.4016	0	0.120576	0.765742	0.147607			0	0			0	0			0	0			0	0			0	0			0	0			0	0			0	0
88	1700001K23Rik_69319	#N/A	#N/A	0.795203	3.63472	3.14424	29.1764	0	3.86928	8.19228	13.5148	18.3012	0.134228	0.0240039	0			0	0			0	0			0	0			0	0			0	0			0	0			0	0			0	0
89	1700001L05Rik_69291	#N/A	#N/A	0	0.538204	1.36384	0	0	0.0716066	0.278881	0.0357729	0	0.0299736	3.91923	4.10205			0	0			0	0			0	0			0	0			0	0			0	0			0	0			0	0
90	1700001L19Rik_69315	#N/A	#N/A	0	0.05896	0.539486	0	0.0286831	0	0.02536	0.050891	0	0	0.0286826	0.0539971			0	0			0	0			0	0			0	0			0	0			0	0			0	0			0	0
91	1700001O22Rik_73598	#N/A	#N/A	0.0325653	0	0.0258955	0.0557278	0.0594514	0.0679638	0.0674443	0.78355	0	0	0.197152	0			0	0			0	0			0	0			0	0			0	0			0	0			0	0			0	0
92	1700001P01Rik_72215	#N/A	#N/A	119.645	40.1295	31.1795	0	0.388906	0.664349	19.0001	8.2732	0.223448	28.1979	0.504118	53.1083			0	0			0	0			0	0			0	0			0	0			0	0			0	0			0	0
93	1700003C15Rik_69345	#N/A	#N/A	0.0406414	0	0.0829445	0.0598398	0.0494635	0.0516436	0.106037	0	0.0180208	0.0207011	0.00531612	0.013831			0	0			0	0			0	0			0	0			0	0			0	0			0	0			0	0
94	1700003D09Rik_69338	#N/A	#N/A	0	0.49512	0.172847	0.233483	0	0.0636519	0.348866	0.372666	102.889	0.0532877	0.00684224	0.210613			0	0			0	0			0	0			0	0			0	0			0	0			0	0			0	0
95	1700003E16Rik_71837	#N/A	#N/A	0.0200734	0.0709258	0	0.108632	0	0	0	0	0	0.0613474	0	0			0	0			0	0			0	0			0	0			0	0			0	0			0	0			0	0
96	1700003E24Rik_100042663	#N/A	#N/A	0	0	0	0	0	0	0	0	0	0	0	0			0	0			0	0			0	0			0	0			0	0			0	0			0	0			0	0
97	1700003F12Rik_75480	#N/A	#N/A	0	0	1.1968	0	1.53104	19.4448	0	0.419513	0.917978	0	0.839872	25.129			0	0			0	0			0	0			0	0			0	0			0	0			0	0			0	0
98	1700003G18Rik_69350	#N/A	#N/A	1.38977	1.67901	23.4784	4.22333	24.7884	2.91716	0.816587	5.9638	3.02267	1.82208	0.445501	1.06661			0	0			0	0			0	0			0	0			0	0			0	0			0	0			0	0
99	1700003H04Rik_384775	#N/A	#N/A	0.0591552	0.0306641	0.165754	0.0271043	0.0605685	0.0679056	0.0554354	0.0309145	0	0.0265229	0.0561693	0.035433			0	0			0	0			0	0			0	0			0	0			0	0			0	0			0	0
100	1700003I22Rik_69356	#N/A	#N/A	0	0	0	0.336062	0	0	0.33997	0	0	0	0	0			0	0			0	0			0	0			0	0			0	0			0	0			0	0			0	0
101	1700003L19Rik_75493	#N/A	#N/A	0.00708041	0	0	0.0283209	0.012926	0.0392062	0	0.0378326	0	0.0108194	0.0368854	0			0	0			0	0			0	0			0	0			0	0			0	0			0	0			0	0
102	1700003M07Rik_72225	#N/A	#N/A	0	0	0	0	0	0	0	0	0	0	0	0			0	0			0	0			0	0			0	0			0	0			0	0			0	0			0	0
103	1700003P14Rik_75890	#N/A	#N/A	0.081994	0.0343094	0.0414555	0.0312936	0.05641	0.0479469	0.197706	0.0460145	0.0477097	0.0544826	0.0805683	0.0248903			0	0			0	0			0	0			0	0			0	0			0	0			0	0			0	0
104	1700006A11Rik_71824	#N/A	#N/A	0	0	0.0644881	0	0	0	0	0	0.0140109	0.0179672	0.0553798	0.0430085			0	0			0	0			0	0			0	0			0	0			0	0			0	0			0	0
105	1700006F04Rik_75432	#N/A	#N/A	0	0	0	0	0	0	0	0	0	0	0.0442843	0			0	0			0	0			0	0			0	0			0	0			0	0			0	0			0	0
106	1700006H20Rik_72241	#N/A	#N/A	7.21969	7.77446	11.2037	8.28201	8.42188	7.66231	14.3258	16.3298	10.2402	10.7798	10.7058	8.34933	0.0915791	0.959579	0	0	0.533718	0.852805	0	0	-0.424397	0.927786	0	0	-0.41213	0.916177	0	0	-0.546214	0.853123	0	0	0.193905	0.888655	0	0	-0.68271	0.672622	0	0	0.0689681	0.984773	0	0	0.0467355	0.990438
107	1700006H21Rik_72257	#N/A	#N/A	0	0	0	0	0	0.684292	0	0	0	0	0	0			0	0			0	0			0	0			0	0			0	0			0	0			0	0			0	0
108	1700006J14Rik_321010	#N/A	#N/A	0	0	0.00921207	0.0198247	0.0321613	0	0	0	0.0217709	0.0197619	0.0068191	0.0118276			0	0			0	0			0	0			0	0			0	0			0	0			0	0			0	0
109	1700007F19Rik_67850	#N/A	#N/A	0	0	0.00949301	0	0	0	0.0192693	0.0168965	0	0.0982375	0.00468471	0			0	0			0	0			0	0			0	0			0	0			0	0			0	0			0	0
110	1700007J10Rik_69320	#N/A	#N/A	33.5912	39.7934	16.9948	45.9961	18.0964	76.902	175.488	22.2829	38.7282	51.9705	72.981	71.8598	0.251694	0.935324	0	0	-1.02742	0.843593	0	0	1.43455	0.772647	0	0	-0.234457	0.983692	0	0	1.75579	0.625451	0	0	-2.94162	0.0772135	0	0	0.869665	0.786056	0	0	0.390292	0.942509	0	0	0.652982	0.889614
111	1700007K13Rik_69327	#N/A	#N/A	0	0	6.59886	0	1.42145	0	0	0	0	0	0.0119723	0			0	0			0	0			0	0			0	0			0	0			0	0			0	0			0	0
112	1700007L15Rik_100502742	#N/A	#N/A	0	0.490646	8.76655	43.4633	0	3.81781	0	43.5952	0.56153	0	35.0739	18.2996			0	0			0	0			0	0			0	0			0	0			0	0			0	0			0	0
113	1700007P06Rik_69308	#N/A	#N/A	0.165602	0	0	0.166301	0.177413	0	0.153519	0.531692	0	0.159937	0	0			0	0			0	0			0	0			0	0			0	0			0	0			0	0			0	0
114	1700008C04Rik_75494	#N/A	#N/A	0.114691	0.397852	0.00797341	0.103797	0.0328301	0.0271216	0.0409902	0.0809893	0.111823	0.0499953	0.0184865	0.15668			0	0			0	0			0	0			0	0			0	0			0	0			0	0			0	0
115	1700008J07Rik_629159	#N/A	#N/A	0.493632	43.7177	32.6995	7.43549	43.5534	79.5912	47.3757	19.2166	250.048	13.0943	9.63086	75.6307	6.75801	0.00231306	1	0	-0.427743	0.961463	0	0	-2.28539	0.681832	0	0	0.666085	0.957005	0	0	1.35363	0.842179	0	0	-0.834844	0.787627	0	0	3.3541	0.227763	0	0	-4.47063	0.101017	0	0	-4.3504	0.0966721
116	1700008K24Rik_69311	#N/A	#N/A	0.591262	0.341134	0	0	0	0	0	0	0	0	0	0			0	0			0	0			0	0			0	0			0	0			0	0			0	0			0	0
117	1700008O03Rik_69349	#N/A	#N/A	5.45963	0.246605	0.0305296	0.112593	0.0244353	7.15948	0.0920763	0.217542	0.0516321	0.0300292	0.124297	0.0604999			0	0			0	0			0	0			0	0			0	0			0	0			0	0			0	0
118	1700008P02Rik_69347	#N/A	#N/A	0.0524437	0	0.0834049	0	0.0957414	0.2189	0.382921	0.354448	0	0.0801382	0.0411595	0.253389			0	0			0	0			0	0			0	0			0	0			0	0			0	0			0	0
119	1700009C05Rik_74220	#N/A	#N/A	0.0510534	0.0901944	0.309211	0.0398618	0.0708662	2.91552	0.498201	0.0909311	0.101869	0.0390069	0.19156	0.291388			0	0			0	0			0	0			0	0			0	0			0	0			0	0			0	0
120	1700009J07Rik_75188	#N/A	#N/A	0	0	0	0	0	0	0	0	0	0	0	0			0	0			0	0			0	0			0	0			0	0			0	0			0	0			0	0
121	1700009N14Rik_75471	#N/A	#N/A	0	0	0	0	0	0	0	0	0.33322	0	0	0.362061			0	0			0	0			0	0			0	0			0	0			0	0			0	0			0	0
122	1700010B08Rik_75485	#N/A	#N/A	0.281027	0	0	0	0	0	0.363887	5.10031	0.742262	0	5.85106	0			0	0			0	0			0	0			0	0			0	0			0	0			0	0			0	0
123	1700010D01Rik_76386	#N/A	#N/A	0	0	4.01098	0	0	0	0	41.7496	0	0	0	0			0	0			0	0			0	0			0	0			0	0			0	0			0	0			0	0
124	1700010G06Rik_115488511	#N/A	#N/A	0.115983	0.50279	0.0270611	0	0	0.0710232	0.16362	0	0.21818	0.398271	3.92293	0.227536			0	0			0	0			0	0			0	0			0	0			0	0			0	0			0	0
125	1700010H22Rik_75500	#N/A	#N/A	0	0	0.0332233	0.0714975	0.0762748	0	0.606942	0.0591339	0	0	0	0.0853122			0	0			0	0			0	0			0	0			0	0			0	0			0	0			0	0
126	1700010I02Rik_75476	#N/A	#N/A	0.119758	0.118263	0.0383953	0.0241316	0.0814053	0.318884	0	0.0325288	0	0	0.0323599	0.0414221			0	0			0	0			0	0			0	0			0	0			0	0			0	0			0	0
127	1700010I14Rik_66931	#N/A	#N/A	60.4015	11.7941	29.4051	68.4684	33.5126	37.6733	0.489163	18.8521	5.68694	30.162	62.9833	6.95153	-2.37172	0.213952	0	0	1.59658	0.697542	0	0	1.31386	0.816791	0	0	-0.0452557	0.997407	0	0	0.223882	0.975407	0	0	5.15397	0.000826905	1	0	-1.51771	0.599297	0	0	2.23564	0.42551	0	0	3.24842	0.129993
128	1700010J16Rik_69355	#N/A	#N/A	0.14504	0.0401473	0.0399275	0.0147172	0.0349312	0.0629613	0.0362913	0.0307756	0.0564336	0.0441451	0.0326453	0.0275461			0	0			0	0			0	0			0	0			0	0			0	0			0	0			0	0
129	1700010K23Rik_75501	#N/A	#N/A	0	0	0	0	0	0	0	0	0	0	0	0			0	0			0	0			0	0			0	0			0	0			0	0			0	0			0	0
130	1700010L04Rik_619808	#N/A	#N/A	0	3.57222	0.0210289	0.423663	0	0	0.0835528	0.0471015	2.67033	0	0	0.319435			0	0			0	0			0	0			0	0			0	0			0	0			0	0			0	0
131	1700010N08Rik_105247250	#N/A	#N/A	0.252208	0.567941	0.0523384	0.0730961	0.0729192	0.0149877	0.0282351	0.0618802	0.0419671	0.0240969	0.0461565	0.00391122			0	0			0	0			0	0			0	0			0	0			0	0			0	0			0	0
132	1700011B04Rik_100503727	#N/A	#N/A	0.0703394	0	0	0	0	0	0	0	0	0	0	0			0	0			0	0			0	0			0	0			0	0			0	0			0	0			0	0
133	1700011C11Rik_75451	#N/A	#N/A	0.0133472	0.0488334	0.0236835	0.0634853	0.0183564	0.0228871	0.0840063	0.0344051	0.00749635	0.0534883	0.0217113	0.0285042			0	0			0	0			0	0			0	0			0	0			0	0			0	0			0	0
134	1700011L22Rik_67687	#N/A	#N/A	0.0152417	0.262719	0	0	6.3882	0	0.0218485	0.037245	0	0	0.00542731	0.0211771			0	0			0	0			0	0			0	0			0	0			0	0			0	0			0	0
135	1700011M02Rik_75443	#N/A	#N/A	0	0	0	0	0	0	0	0	0	0	0	0			0	0			0	0			0	0			0	0			0	0			0	0			0	0			0	0
136	1700012A03Rik_76382	#N/A	#N/A	0.0150339	0.102492	0	0	0	0.0627513	0	0	0	0	0	0			0	0			0	0			0	0			0	0			0	0			0	0			0	0			0	0
137	1700012B07Rik_69324	#N/A	#N/A	0.235727	0.806518	2.7975	4.34981	1.77054	0.410429	0.0531044	0.0612131	3.25857	8.41047	5.1848	6.12686	1.80539	0.546367	0	0	1.77764	0.763968	0	0	0.938605	0.932933	0	0	-0.0666646	0.997407	0	0	-2.674	0.524567	0	0	-1.28137e-15	1	0	0	6.20825	0.0130449	0	0	1.51241	0.778094	0	0	0.604618	0.928252
138	1700012B09Rik_69325	#N/A	#N/A	0.0379329	0	0.0364907	0	0	0	0	0	0.0329352	0.0350528	0.0455766	0			0	0			0	0			0	0			0	0			0	0			0	0			0	0			0	0
139	1700012C14Rik_69337	#N/A	#N/A	0	0	0.201177	0	0	0	0	0.201774	0	0	0.206813	0			0	0			0	0			0	0			0	0			0	0			0	0			0	0			0	0
140	1700012D01Rik_72243	1700012D01Rik_72243	#N/A	245.309	0	76.012	46.6861	9.47192	15.3195	0.979998	37.8379	0.286773	0	0.149706	0			0	0			0	0			0	0			0	0			0	0			0	0			0	0			0	0
141	1700012D14Rik_75479	#N/A	#N/A	0.992417	0	1.28045	2.95447	2.45707	0.330187	0.249932	0.67325	2.10458	0.0867938	5.38618	0.494363			0	0			0	0			0	0			0	0			0	0			0	0			0	0			0	0
142	1700012D16Rik_75489	#N/A	#N/A	0	0	0	0	0	0	0	0	0	0	0.0241007	0			0	0			0	0			0	0			0	0			0	0			0	0			0	0			0	0
143	1700012H19Rik_76393	#N/A	#N/A	0	0	3.03122	44.1713	0	0	0	0.439516	0.357607	0.37262	0	0.248899			0	0			0	0			0	0			0	0			0	0			0	0			0	0			0	0
144	1700012I11Rik_69334	#N/A	#N/A	0.0639618	0.07239	0.232345	0.394883	0.190248	1.73104	0.090367	0.0287679	0.134658	0.0363164	0.0583099	0.0767443			0	0			0	0			0	0			0	0			0	0			0	0			0	0			0	0
145	1700012J15Rik_75487	#N/A	#N/A	0.264802	0	0.217561	0.219329	0.0375814	0.094272	0.461439	0.37071	0	0	0.0409761	0.0776214			0	0			0	0			0	0			0	0			0	0			0	0			0	0			0	0
146	1700012P22Rik_69364	#N/A	#N/A	0.034664	0.0691554	0.188582	0.021937	0.17794	0.0501522	1.18527	0.291519	0.0341049	0.0210975	0.101995	0.0130878			0	0			0	0			0	0			0	0			0	0			0	0			0	0			0	0
147	1700013D24Rik_76921	#N/A	#N/A	0	0	0	0.0319223	0.0509278	0.11644	0	0	0	0.047587	0	0			0	0			0	0			0	0			0	0			0	0			0	0			0	0			0	0
148	1700013F07Rik_75504	#N/A	#N/A	0	0.0782788	0.0294918	0	0.0514811	77.1704	0	0	0.069698	0.117712	0.0672875	0.044799			0	0			0	0			0	0			0	0			0	0			0	0			0	0			0	0
149	1700013G24Rik_69380	#N/A	#N/A	0	0	0	0	0	0	0	0	0	0	0	0			0	0			0	0			0	0			0	0			0	0			0	0			0	0			0	0
150	1700013H16Rik_75514	#N/A	#N/A	0	0	0.126465	0	0	0.0609696	0	0	0	0	0.00346717	0.0901887			0	0			0	0			0	0			0	0			0	0			0	0			0	0			0	0
151	1700013N06Rik_75634	#N/A	#N/A	0.0333044	0	0.0694134	0	0	0.0337162	0	0	0.0259981	0	0.0316233	0			0	0			0	0			0	0			0	0			0	0			0	0			0	0			0	0
152	1700014D04Rik_102638268	#N/A	#N/A	15.3082	0.132874	0.257969	0.468783	0.209186	0.429128	0.179249	0.0970076	0.164783	0	0.515416	0.244866			0	0			0	0			0	0			0	0			0	0			0	0			0	0			0	0
153	1700014L14Rik_108167578	#N/A	#N/A	0.0488811	0.0467957	0	0.0482754	0.06082	0.0251883	0	0	0.0321096	0.0184427	0.0218967	0.0123221			0	0			0	0			0	0			0	0			0	0			0	0			0	0			0	0
154	1700015C15Rik_75532	#N/A	#N/A	0	0.104022	0.20423	0	0	0	0	0	0	0	0	0			0	0			0	0			0	0			0	0			0	0			0	0			0	0			0	0
155	1700015G11Rik_100503036	#N/A	#N/A	0	0	0	0	0	0	0	0	0	0	0	0			0	0			0	0			0	0			0	0			0	0			0	0			0	0			0	0
156	1700015I17Rik_102638388	#N/A	#N/A	0	0	0.0579628	0	0	0	0	0	0	0.0377131	0.120485	0.0701746			0	0			0	0			0	0			0	0			0	0			0	0			0	0			0	0
157	1700016A09Rik_74227	#N/A	#N/A	29.2056	79.6627	174.932	26.1849	118.986	79.0199	310.985	178.917	33.3653	449.086	107.932	19.0109	1.50472	0.713966	0	0	0.898457	0.932109	0	0	-2.52689	0.741206	0	0	-0.313632	0.986985	0	0	-1.16753	0.919485	0	0	-0.812542	0.842876	0	0	-2.29519	0.626024	0	0	3.68321	0.400534	0	0	1.62424	0.814453
158	1700016B01Rik_75640	#N/A	#N/A	0	0.258355	0.153386	0	0.162393	0.0533854	0.0944177	0.0947359	0	0	0	0			0	0			0	0			0	0			0	0			0	0			0	0			0	0			0	0
159	1700016C15Rik_69428	#N/A	#N/A	0.963362	14.3907	0.289788	5.00717	0.447236	1.29856	0.668017	1.00205	0.0751543	0.818594	1.13594	30.995			0	0			0	0			0	0			0	0			0	0			0	0			0	0			0	0
160	1700016C19Rik_74228	#N/A	#N/A	0	0.128906	0	0	0.0506411	0.0629381	0	0	0	0	0.00715824	0			0	0			0	0			0	0			0	0			0	0			0	0			0	0			0	0
161	1700016D06Rik_76413	#N/A	#N/A	0.0549412	1.96254	0.0180307	1.68419	6.15614	42.6359	0.0182997	9.3838	0.0514244	3.63814	0.28251	9.06759			0	0			0	0			0	0			0	0			0	0			0	0			0	0			0	0
162	1700016G22Rik_71867	#N/A	#N/A	0	0	0	0	0	0	0	0	0.163656	0	0	0			0	0			0	0			0	0			0	0			0	0			0	0			0	0			0	0
163	1700016H13Rik_74218	#N/A	#N/A	0.018461	0	0	0	0.102501	0.144449	1.01313	0.134672	0.147344	0	0.108666	0			0	0			0	0			0	0			0	0			0	0			0	0			0	0			0	0
164	1700016J18Rik_75561	#N/A	#N/A	0	0	0	0	0	0	0	0	0.115786	0	0.00472468	0.0983147			0	0			0	0			0	0			0	0			0	0			0	0			0	0			0	0
165	1700016K05Rik_102639882	#N/A	#N/A	0	0	0	0	0	0	0	0	0.0822274	0	0	0			0	0			0	0			0	0			0	0			0	0			0	0			0	0			0	0
166	1700016K19Rik_74230	#N/A	#N/A	0.036064	0	0	2.2285	0	0	0	0	0	0	10.9396	0			0	0			0	0			0	0			0	0			0	0			0	0			0	0			0	0
167	1700016L04Rik_69412	#N/A	#N/A	203.556	154.099	179.952	151.551	189.806	146.968	199.881	179.989	100.156	62.7496	92.281	98.3557	-0.403483	0.458731	0	0	0.220729	0.87518	0	0	-0.268167	0.879517	0	0	0.0577174	0.985381	0	0	-0.310474	0.802456	0	0	-0.132616	0.836446	0	0	-0.820751	0.110247	0	0	-0.721432	0.235019	0	0	-0.194996	0.867562
168	1700016L21Rik_72208	#N/A	#N/A	3.83132	0.0561952	0.117116	0.125105	0	3.00714	0.246123	0.0316144	0.0854524	0.126233	1.80577	0.160647			0	0			0	0			0	0			0	0			0	0			0	0			0	0			0	0
169	1700016P04Rik_69413	#N/A	#N/A	0	0	0	0	0	0	0	0	0	0	0	0			0	0			0	0			0	0			0	0			0	0			0	0			0	0			0	0
170	1700017B05Rik_74211	#N/A	#N/A	406.469	239.496	171.815	93.2245	264.986	597.854	191.15	210.07	7.98297	88.0377	185.101	288.951	-0.73371	0.664816	0	0	-0.628737	0.870239	0	0	-0.69248	0.89297	0	0	0.781949	0.84692	0	0	1.85048	0.325576	0	0	0.315981	0.860299	0	0	-5.0685	1.98524e-06	0	1	3.63729	0.00339267	1	0	4.48456	6.73906e-05
171	1700017G19Rik_100040882	#N/A	#N/A	0.0955796	0.0308553	0.0375856	0.050034	0.0243255	0.0266838	0.0533708	0.0467289	0.0469196	0.0498757	0.0559139	0.0475092			0	0			0	0			0	0			0	0			0	0			0	0			0	0			0	0
172	1700017J07Rik_75508	#N/A	#N/A	0	0	0	0	0	0	0	0	0	0	0	0			0	0			0	0			0	0			0	0			0	0			0	0			0	0			0	0
173	1700017L05Rik_69370	#N/A	#N/A	0	0	0	0	0	0	0	0	0	0	0	0			0	0			0	0			0	0			0	0			0	0			0	0			0	0			0	0
174	1700017M07Rik_76398	#N/A	#N/A	0.0476119	0.0236936	0.0232592	0	0	0.0511265	0.0277758	0	0	0.022878	0.0434011	0.0273785			0	0			0	0			0	0			0	0			0	0			0	0			0	0			0	0
175	1700017N19Rik_66605	#N/A	#N/A	0	0.034583	0	0.0116097	0.0326045	0	0	0	0	0	0	0			0	0			0	0			0	0			0	0			0	0			0	0			0	0			0	0
176	1700018A04Rik_71307	#N/A	#N/A	0	0.0600987	0.0268816	0	0.0282972	0	0.0565878	0	0	0	0.00304126	0			0	0			0	0			0	0			0	0			0	0			0	0			0	0			0	0
177	1700018A23Rik_72231	#N/A	#N/A	1.97054	48.9578	58.1009	36.0429	99.1994	105.854	19.73	73.1104	66.805	21.1874	97.4212	0.27005	4.9229	0.020045	0	0	0.0322899	0.998116	0	0	-0.29645	0.984275	0	0	0.761791	0.943937	0	0	0.925746	0.917444	0	0	2.03497	0.408817	0	0	-0.150708	0.97986	0	0	-1.6941	0.721615	0	0	0.733651	0.902219
178	1700018B08Rik_76405	#N/A	#N/A	3.21284	14.9619	0.0838197	0.240923	0.35228	0.229701	4.55153	1.24288	0.699964	0.0629614	0.147484	0.186173			0	0			0	0			0	0			0	0			0	0			0	0			0	0			0	0
179	1700018B24Rik_66332	#N/A	#N/A	0	0	0	0	0	0	0	0	0	0	0	0			0	0			0	0			0	0			0	0			0	0			0	0			0	0			0	0
180	1700018F24Rik_69396	#N/A	#N/A	0	0	0	0	0	0	0	0	0	0	0	0			0	0			0	0			0	0			0	0			0	0			0	0			0	0			0	0
181	1700018G05Rik_69388	#N/A	#N/A	0	0	0	0	0	0	0	0	0	0	0	0			0	0			0	0			0	0			0	0			0	0			0	0			0	0			0	0
182	1700018L02Rik_67329	#N/A	#N/A	14.4516	35.9978	45.6388	18.4459	99.3008	26.0251	6.48881	13.5162	19.1849	19.7352	4.66774	12.0299			0	0			0	0			0	0			0	0			0	0			0	0			0	0			0	0
183	1700019A02Rik_69397	#N/A	#N/A	4.06114	8.99216	11.8176	10.7589	5.29276	3.082	13.5577	45.8018	21.9236	3.57627	46.9709	11.8146	1.74845	0.529991	0	0	-0.23961	0.980506	0	0	0.0049151	0.999614	0	0	-0.532175	0.96584	0	0	-1.191	0.86946	0	0	3.73391	0.0729226	0	0	-0.448927	0.924509	0	0	-4.68114	0.0667561	0	0	1.04183	0.850862
184	1700019C18Rik_75543	#N/A	#N/A	0	0	0	0	0	0	0	0	0	0	0	0			0	0			0	0			0	0			0	0			0	0			0	0			0	0			0	0
185	1700019D03Rik_67080	#N/A	#N/A	0.0296206	0.0207046	0.0953553	0.695482	0.488695	0.431373	0.0716283	0.0718713	0.0732464	0.189514	0.223446	0.167276			0	0			0	0			0	0			0	0			0	0			0	0			0	0			0	0
186	1700019E08Rik_69405	#N/A	#N/A	0	0	0	0	0	0	0	0	0	0	0	0			0	0			0	0			0	0			0	0			0	0			0	0			0	0			0	0
187	1700019F05Rik_69402	#N/A	#N/A	0	0	0	0	0	0	0	0	0	0	0	0			0	0			0	0			0	0			0	0			0	0			0	0			0	0			0	0
188	1700019G24Rik_72249	#N/A	#N/A	0.0879676	0	0	0	0	0	0	0	0	0.0321723	0	0			0	0			0	0			0	0			0	0			0	0			0	0			0	0			0	0
189	1700019J19Rik_76412	#N/A	#N/A	0.0231542	0.0286783	0.164025	0.054349	2.1807	0.0567146	0.100145	0.0242008	0.0691439	0.126993	0.0274712	0.0718887			0	0			0	0			0	0			0	0			0	0			0	0			0	0			0	0
190	1700019L22Rik_75549	#N/A	#N/A	0.109362	0.161971	0.132772	0.153825	0.12286	0.139217	0.154201	0.125727	0.0989394	0.106724	0.105664	0.142538			0	0			0	0			0	0			0	0			0	0			0	0			0	0			0	0
191	1700019M22Rik_69423	#N/A	#N/A	0	0	0	0	0	0	0	0	0	0	0	0			0	0			0	0			0	0			0	0			0	0			0	0			0	0			0	0
192	1700019N19Rik_67507	#N/A	#N/A	8.28614	16.0509	12.6551	13.0961	13.983	11.8616	17.6812	16.7835	10.3555	8.68693	9.70339	11.8884	0.979438	0.373261	0	0	-0.367766	0.907368	0	0	0.0328123	0.995464	0	0	0.136738	0.980781	0	0	-0.0895959	0.984249	0	0	-0.023096	0.988739	0	0	-0.715846	0.649708	0	0	-0.220319	0.940653	0	0	-0.0476475	0.990245
193	1700019P21Rik_75546	#N/A	#N/A	0	0	0	0	0	0	0	0	0	0	0	0			0	0			0	0			0	0			0	0			0	0			0	0			0	0			0	0
194	1700020A23Rik_75656	#N/A	#N/A	0	0	0	0	0.448819	0	0	0	0	0	0	0			0	0			0	0			0	0			0	0			0	0			0	0			0	0			0	0
195	1700020D05Rik_75555	#N/A	#N/A	0	0	0	9.75846	0	0	0	0	0	0.425298	0	0			0	0			0	0			0	0			0	0			0	0			0	0			0	0			0	0
196	1700020D12Rik_69437	#N/A	#N/A	0.0184076	0.0864664	0.0665159	0.00740129	0.0718234	0.0999212	0.0308748	0	0.0708543	0.0422061	0.0117344	0.0288289			0	0			0	0			0	0			0	0			0	0			0	0			0	0			0	0
197	1700020D14Rik_69438	#N/A	#N/A	0	0	0	0	0	0	0	0	0	0	0	0			0	0			0	0			0	0			0	0			0	0			0	0			0	0			0	0
198	1700020G03Rik_105243207	#N/A	#N/A	0	5.74788	244.746	0	0	2.04248	0	1.45727	0.171865	0	0	0.0933703			0	0			0	0			0	0			0	0			0	0			0	0			0	0			0	0
199	1700020G17Rik_75630	#N/A	#N/A	0.0221406	0.0201645	0.04872	0.104548	0.0312875	0.0424787	0.0427336	0.150752	0.048816	0.0376023	0.0256799	0.0915325			0	0			0	0			0	0			0	0			0	0			0	0			0	0			0	0
200	1700020L24Rik_66330	#N/A	#N/A	3.67953	0	1.55155	242.202	0.331026	0	0.355885	0.316556	7.96537	0	0.0292559	0.394516			0	0			0	0			0	0			0	0			0	0			0	0			0	0			0	0
201	1700020M21Rik_76402	#N/A	#N/A	0	0	0	0	0	0	0	0	0	0	0	0			0	0			0	0			0	0			0	0			0	0			0	0			0	0			0	0
202	1700020N01Rik_67692	#N/A	#N/A	0.735967	0.256579	0.4951	0.232563	0.638939	0.707307	1.70502	0.680465	0.600766	0.74226	0.927768	0.69379			0	0			0	0			0	0			0	0			0	0			0	0			0	0			0	0
203	1700020N15Rik_75509	#N/A	#N/A	0	0	0	0	0	0	0	0	0	0	0	0			0	0			0	0			0	0			0	0			0	0			0	0			0	0			0	0
204	1700020N18Rik_67086	#N/A	#N/A	0	0	34.1892	0	0	0	0	0	0	0	0	0			0	0			0	0			0	0			0	0			0	0			0	0			0	0			0	0
205	1700021F02Rik_75519	#N/A	#N/A	2.00418	0.273869	0.369809	0.707952	0.257947	1.23801	0.321054	1.40697	0.49693	1.7591	2.16224	1.32388			0	0			0	0			0	0			0	0			0	0			0	0			0	0			0	0
206	1700021F07Rik_72221	#N/A	#N/A	0.0760631	0.0732939	0	0.127462	0.0619585	0.0814735	0.0720472	0	0	0.0734612	0.0262739	0			0	0			0	0			0	0			0	0			0	0			0	0			0	0			0	0
207	1700021G15Rik_73256	#N/A	#N/A	0	0	0	0.214187	0	0.261216	0.259219	0	0	0.19126	0	0			0	0			0	0			0	0			0	0			0	0			0	0			0	0			0	0
208	1700021L23Rik_76410	#N/A	#N/A	0	0	0.00702018	0.0151076	0	0	0.0142499	0	0.0165908	0	0.017849	0.100028			0	0			0	0			0	0			0	0			0	0			0	0			0	0			0	0
209	1700021N21Rik_69409	#N/A	#N/A	0.0937613	0	0	0	0	0	0	0	0	0.319885	0	0			0	0			0	0			0	0			0	0			0	0			0	0			0	0			0	0
210	1700022A21Rik_72252	#N/A	#N/A	0.131928	0	0	0	0	0	0.160339	0	0	0	0	0			0	0			0	0			0	0			0	0			0	0			0	0			0	0			0	0
211	1700022A22Rik_71120	#N/A	#N/A	0.187186	0.11009	0.171898	0.0442318	0.347451	0.0873906	0.415046	0.284348	0.131022	0.0802241	0.0452461	0.257726			0	0			0	0			0	0			0	0			0	0			0	0			0	0			0	0
212	1700022E09Rik_75636	#N/A	#N/A	0.379898	0	0	0.190751	0	0	0	0.203288	0	0	0.406985	0			0	0			0	0			0	0			0	0			0	0			0	0			0	0			0	0
213	1700022H01Rik_75539	#N/A	#N/A	0	0	0	0	0	0.0789674	0	0	0	0.0699471	0.00898132	0.0467337			0	0			0	0			0	0			0	0			0	0			0	0			0	0			0	0
214	1700022H16Rik_69420	#N/A	#N/A	0	0	0	0.0564338	0	0	0	0	0	0	0	0			0	0			0	0			0	0			0	0			0	0			0	0			0	0			0	0
215	1700022I11Rik_67317	1700022I11Rik_67317	#N/A	0	0	0.213946	0	0	0	0	0	0	0.0920491	0.0236385	0			0	0			0	0			0	0			0	0			0	0			0	0			0	0			0	0
216	1700022N22Rik_69431	#N/A	#N/A	6.69677	11.9391	47.1086	28.2805	46.496	0.368419	22.0414	7.98579	7.98249	25.4602	30.4529	1.45017	-0.610298	0.902574	0	0	1.29667	0.887286	0	0	0.768943	0.960889	0	0	0.669953	0.968203	0	0	-6.0761	0.113147	0	0	-0.616988	0.884372	0	0	1.41263	0.790361	0	0	0.104336	0.993522	0	0	-0.517161	0.957241
217	1700023A20Rik_115487162	#N/A	#N/A	0	0	0	0	0	0	0	0	0.474026	0	0	0			0	0			0	0			0	0			0	0			0	0			0	0			0	0			0	0
218	1700023C21Rik_73257	#N/A	#N/A	0	0	11.972	15.6351	7.18664	4.63246	0	0	1.33544	14.0156	0	0			0	0			0	0			0	0			0	0			0	0			0	0			0	0			0	0
219	1700023D09Rik_102640359	#N/A	#N/A	103.07	82.9665	199.502	224.221	204.412	140.08	287.55	68.8742	64.6365	142.155	153.707	10.8603	-0.462121	0.887972	0	0	1.1017	0.847849	0	0	0.339878	0.979253	0	0	-0.239402	0.985824	0	0	-0.315287	0.968198	0	0	-2.62248	0.172786	0	0	-0.0773304	0.987732	0	0	1.53344	0.699089	0	0	1.09841	0.812753
220	1700023F02Rik_69433	#N/A	#N/A	0.0439423	0.0333639	0.0105056	0.0207702	0.066107	0.0249792	0.0266559	0.00588275	0.449976	0.068738	0.0460316	0.0208485			0	0			0	0			0	0			0	0			0	0			0	0			0	0			0	0
221	1700023G09Rik_73281	#N/A	#N/A	0	0	0	0	0	0	0	0	0	0	0	0			0	0			0	0			0	0			0	0			0	0			0	0			0	0			0	0
222	1700024B05Rik_100503856	#N/A	#N/A	0.103745	0.01503	0.0336427	0.0565899	0.0844319	0.260122	0.0718098	0.150986	0.0199998	0.0360296	0.164077	0.195192			0	0			0	0			0	0			0	0			0	0			0	0			0	0			0	0
223	1700024B18Rik_69393	#N/A	#N/A	0.582084	0.148995	0.39493	0.850823	0.637295	0.100766	0.613757	0.261975	0.0353534	0.375061	5.76317	1.08929			0	0			0	0			0	0			0	0			0	0			0	0			0	0			0	0
224	1700024G13Rik_67085	#N/A	#N/A	0	0	0	0.0380312	0	0	0.0358719	0.162123	0	0	0	0.0453687			0	0			0	0			0	0			0	0			0	0			0	0			0	0			0	0
225	1700024I08Rik_75522	#N/A	#N/A	0.0439604	0.00796209	0.102646	0.00703777	0.0246831	0.0359923	0.0691246	0.0351905	0.0204422	0.0847746	0.025247	0.0439349			0	0			0	0			0	0			0	0			0	0			0	0			0	0			0	0
226	1700024J04Rik_105244158	#N/A	#N/A	0	0	0	0	0	0	0	0	0	0	0	0			0	0			0	0			0	0			0	0			0	0			0	0			0	0			0	0
227	1700024N05Rik_75520	#N/A	#N/A	0	0	0.0169129	0	0	0	0	0	0	0	0	0			0	0			0	0			0	0			0	0			0	0			0	0			0	0			0	0
228	1700025B11Rik_76409	#N/A	#N/A	0	0	0	0	0	0	0	0	0	0	0	0			0	0			0	0			0	0			0	0			0	0			0	0			0	0			0	0
229	1700025C18Rik_72211	#N/A	#N/A	0	0.0745866	0.0777145	0	0.0364096	0.0399395	0	0.233836	0.174643	0.324105	0.0257597	0.150391			0	0			0	0			0	0			0	0			0	0			0	0			0	0			0	0
230	1700025D23Rik_100041739	#N/A	#N/A	0	0	0	0.0769617	0	0	0	0	0	0	0.0131961	0			0	0			0	0			0	0			0	0			0	0			0	0			0	0			0	0
231	1700025F24Rik_67081	#N/A	#N/A	0.0725816	0	0	0.0643409	0.0358897	0.110826	0.0407148	0.0278244	0.0315094	0.130599	0.211032	0			0	0			0	0			0	0			0	0			0	0			0	0			0	0			0	0
[truncated: 44,839 more rows]
[truncated: 30 more columns]

## Sheet: 4. Intronic_reads_analysis
				Normalised expression (reads per kb)												naive_to_TCR 24h (WT)		442	187	TCR 24h_to_rested (WT)		106	93	rested_to_30 min IL-2(WT)		91	76	rested_to_60 min IL-2(WT)		87	77	rested_to_120 min IL-2(WT)		110	81	naive_to_TCR 24h (KO)		427	428	TCR 24h_to_rested (KO)		106	148	rested_to_30 min IL-2 (KO)		98	92	rested_to_60 min IL-2 (KO)
[truncated: 45,071 more rows]
[truncated: 30 more columns]
