# Supplementary material for: IL-2 delivery to CD8+ T cells during infection requires MRTF/SRF-dependent gene expression and cytoskeletal dynamics
Source: Nat Commun. 2024 Sep 11;15:7956. doi: 10.1038/s41467-024-52230-8 (PMC11391060; doi:10.1038/s41467-024-52230-8)
Supplement: Supplementary file 5 — Supplementary Data 2 [file 41467_2024_52230_MOESM5_ESM.xlsx]

## Sheet: 1. Legend
SUPPLEMENTARY TABLE S2
Gene cluster analysis
Gene clusters A-I (Figure 8B), 1-11 (Figure S8A) and 1’-10’ (Figure S8B) were compared using Standardized Jaccard Index and hypergeometric testing.
Within each Sheet the adjpval, St. JI and the list of genes common between each cluster and each MSigDB gene list is reported.
Sheets:	Description:
GO IL-2_TC_Clusters	Gene Ontology enrichment (reporting both Std.JI and Hypergeometric adjpval) for the cluster in Figure 8B
REACTOME IL-2_TC_Clusters	Reactome gene classes enrichment (reporting both Std.JI and Hypergeometric adjpval) for the cluster in Figure 8B
GO NAIVE to TCR 24h	Gene Ontology enrichment (reporting both Std.JI and Hypergeometric adjpval) for the cluster in Figure S8A
REACTOME NAIVE to TCR 24h	Reactome gene classes enrichment (reporting both Std.JI and Hypergeometric adjpval) for the cluster in Figure S8A
GO TCR 24h to resting IL-12	Gene Ontology enrichment (reporting both Std.JI and Hypergeometric adjpval) for the cluster in Figure S8B
REACTOME TCR 24h to resting IL-12	Reactome gene classes enrichment (reporting both Std.JI and Hypergeometric adjpval) for the cluster in Figure S8B

## Sheet: 2. GO  IL2_TC_Clusters
	Cluster_a			Cluster_b			Cluster_c			Cluster_d			Cluster_e			Cluster_f			Cluster_g			Cluster_h			Cluster_i
# ID	St. Jaccard Index	adjpval	Gene names	St. Jaccard Index	adjpval	Gene names	St. Jaccard Index	adjpval	Gene names	St. Jaccard Index	adjpval	Gene names	St. Jaccard Index	adjpval	Gene names	St. Jaccard Index	adjpval	Gene names	St. Jaccard Index	adjpval	Gene names	St. Jaccard Index	adjpval	Gene names	St. Jaccard Index	adjpval	Gene names
GOBP_ACTIN_FILAMENT_BASED_PROCESS	0.414578	0.393073	Gpd1l_333433;Rhog_56212;Brsk2_75770;Capn10_23830;Pdlim5_56376;Pdlim7_67399;Actn2_11472;Akap13_75547;Plekhg2_101497;Vasp_22323;Cyria_76820;Gpr65_14744;Mkks_59030	8.39067	7.53076e-07	Csrp1_13007;Actb_11461;Actg1_11465;Cfl1_12631;Coro1a_12721;Lcp1_18826;Myo1f_17916;Pdlim2_213019;Arhgdib_11857;Cap1_12331;Cnn2_12798;Elmo2_140579;Flna_192176;Mrtfa_223701;Abi1_11308;Capzb_12345;Cotl1_72042;Myh9_17886;Pfn1_18643;Tpm4_326618;Arpc2_76709;Clasp2_76499;Pip5k1c_18717;Wdr1_22388;Actn1_109711;Rac2_19354;Myo9b_17925;Pstpip1_19200;Arhgap17_70497	1.65501	0.274975	Bloc1s6_18457;Shc1_20416;Elmo3_234683;Abl2_11352;Capg_12332;Coro6_216961;Fgf13_14168;Phactr2_215789;Pik3r1_18708;Rap1gds1_229877;Tpm3_59069;Cxadr_13052;Inppl1_16332;Srgap2_14270;Trim27_19720;Arpc3_56378;Coro7_78885;Pik3ca_18706;Epb41l2_13822	-1.96206	0.971503	Actn4_60595;Gmfb_63985;Ptger4_19219;Trpv4_63873;Phpt1_75454	-2.62302	0.998645	Synpo_104027;Ppp1r9b_217124;Twf2_23999	1.45931	0.154711	Dmtn_13829;Msrb2_76467;Fgd6_13998;Rgcc_66214;Tnnt3_21957;Prkar1a_19084;Klhl17_231003;Shank1_243961;Slc9a1_20544;Rap2a_76108	-0.703932	0.740428	Pdlim4_30794;Mical3_194401;Rhobtb2_246710;Sri_109552;Capn3_12335;Nphp4_260305;Crk_12928;Epb41_269587;Pacsin2_23970;Mtss1_211401;Akap9_100986;Rhoq_104215;Vps4a_116733;Abi3_66610;Arfgef1_211673;Itgb1_16412	-0.410367	0.614659	Myo18a_360013;Sorbs1_20411;Arf1_11840;Pick1_18693;Nckap1_50884;Tnf_21926;Bbs4_102774;Cln3_12752;Rhoc_11853;Ctnna1_12385;Prkce_18754;Rhob_11852	-1.2569	0.88595	Myo5a_17918;Zyx_22793;Hip1r_29816;Iqgap3_404710;Syde1_71709;Tnfaip1_21927;Bcl2_12043;Nedd9_18003;Myo19_66196;Plec_18810;Ppargc1b_170826;Ezr_22350;Sh3bp1_20401
GOCC_ACTIN_FILAMENT	1.67739	0.259858	Pdlim5_56376;Pdlim7_67399;Actn2_11472;Rcsd1_226594	10.0991	2.91053e-06	Actb_11461;Actg1_11465;Coro1a_12721;Lcp1_18826;Pdlim2_213019;Cotl1_72042;Tpm4_326618;Actn1_109711;Rac2_19354;Myo9b_17925;Pstpip1_19200	-0.654254	0.610507	Tpm3_59069	-1.29759	0.813652		-0.56353	0.572197	Twf2_23999	0.109894	0.278358	Dmtn_13829	0.237062	0.389088	Pdlim4_30794;Fyn_14360;Rhoq_104215	-0.643945	0.599977	Nckap1_50884	-0.263829	0.550928	Myo5a_17918;Ezr_22350
GOCC_CELL_SUBSTRATE_JUNCTION	0.648459	0.312724	Itgb2_16414;Rhog_56212;Cpne3_70568;Pdlim7_67399;Actn2_11472;Vasp_22323;Anxa6_11749;Arhgef7_54126	7.98809	2.91053e-06	Csrp1_13007;Actb_11461;Actg1_11465;Cfl1_12631;Lcp1_18826;Pak4_70584;Cap1_12331;Cnn2_12798;Flna_192176;Hspa8_15481;Rab10_19325;Atp6v0c_11984;Myh9_17886;Pfn1_18643;Tpm4_326618;Arpc2_76709;Clasp2_76499;Pip5k1c_18717;Actn1_109711;Rac2_19354	0.165484	0.398939	Anxa5_11747;Jak1_16451;Rsu1_20163;Arpc3_56378;Il16_16170;Tes_21753;Prag1_244418;Epb41l2_13822	-0.0512399	0.476946	Ahnak_66395;Actn4_60595;Arl14ep_212772;P4hb_18453;Trpv4_63873;Inpp5e_64436	-1.44681	0.913011	Dnm2_13430;Oprm1_18390;Ilk_16202	-1.33161	0.863539	Slc9a1_20544	-0.42927	0.629108	Lap3_66988;Map2k2_26396;Itga6_16403;Pacsin2_23970;Gna12_14673;Alcam_11658;Ehd3_57440;Itgb1_16412;Cat_12359	0.548887	0.298993	Eng_13805;Sorbs1_20411;Arf1_11840;Lasp1_16796;Nckap1_50884;L1cam_16728;Vim_22352;Ctnna1_12385;Rhob_11852	1.66583	0.280456	Mcam_84004;Zyx_22793;Spry4_24066;Atat1_73242;Arhgap31_12549;Nedd9_18003;Igf2r_16004;Plec_18810;Tgm2_21817;Thy1_21838;Ywhag_22628;Armc5_233912;Capn5_12337;Lpp_210126;Ezr_22350
GOCC_ACTIN_CYTOSKELETON	-0.16634	0.516873	Pdlim5_56376;Pdlim7_67399;Actn2_11472;Akap13_75547;Dgkh_380921;Vasp_22323;Rcsd1_226594	7.39675	3.72589e-06	Actb_11461;Actg1_11465;Cfl1_12631;Coro1a_12721;Lcp1_18826;Myo1f_17916;Pdlim2_213019;Cap1_12331;Cnn2_12798;Flna_192176;Stk17b_98267;Capzb_12345;Cotl1_72042;Myh9_17886;Tpm4_326618;Arpc2_76709;Wdr1_22388;Actn1_109711;Rac2_19354;Myo9b_17925;Pstpip1_19200	-0.160819	0.509032	Abl2_11352;Capg_12332;Tpm3_59069;Myo10_17909;Lsp1_16985;Arpc3_56378;Acaca_107476;Epb41l2_13822	-1.17218	0.839525	Arc_11838;Ahnak_66395;Actn4_60595;Trpv4_63873	-0.116429	0.547823	Dctn3_53598;Synpo_104027;Ppp1r9b_217124;Ilk_16202;Twf2_23999;Bag3_29810;Kntc1_208628	0.109515	0.390345	Dmtn_13829;Ankrd23_78321;Tnnt3_21957;Klhl17_231003	-1.74067	0.952388	Pdlim4_30794;Bmf_171543;Crk_12928;Mtss1_211401;Fyn_14360;Rhoq_104215	-0.856755	0.740633	Myo18a_360013;Sorbs1_20411;Lasp1_16796;Nckap1_50884;Slc2a1_20525;Ctnna1_12385	-0.652026	0.723915	Septin11_52398;Myo5a_17918;Zyx_22793;Stx1a_20907;Asap1_13196;Myo19_66196;Rara_19401;Lpp_210126;Ezr_22350
GOCC_ANCHORING_JUNCTION	-0.73046	0.739721	Itgb2_16414;Rhog_56212;Cpne3_70568;Pdlim5_56376;Pdlim7_67399;Actn2_11472;Vasp_22323;Anxa6_11749;Arhgef7_54126;Vav1_22324	6.70176	1.04385e-05	Csrp1_13007;Actb_11461;Actg1_11465;Adgrl3_319387;Cfl1_12631;Coro1a_12721;Lcp1_18826;Pak4_70584;Pdlim2_213019;Cap1_12331;Cnn2_12798;Flna_192176;Hspa8_15481;Rab10_19325;Atp6v0c_11984;Myh9_17886;Pfn1_18643;Tpm4_326618;Arpc2_76709;Clasp2_76499;Pip5k1c_18717;Wdr1_22388;Actn1_109711;Notch1_18128;Rac2_19354;Apc_11789;Arhgap17_70497	-0.281443	0.595575	Anxa5_11747;Fgf13_14168;Heg1_77446;Jak1_16451;Pik3r1_18708;Rsu1_20163;Cxadr_13052;Arpc3_56378;Il16_16170;Tes_21753;Pik3ca_18706;Prag1_244418;Epb41l2_13822	-0.518089	0.671347	Cntnap1_53321;Ahnak_66395;Actn4_60595;Arl14ep_212772;B4galt1_14595;P4hb_18453;Trpv4_63873;Inpp5e_64436;Akt1_11651;Cdh24_239096	-1.79127	0.953843	Pdzd11_72621;Synpo_104027;Dnm2_13430;Ppp1r9b_217124;Tmem204_407831;Oprm1_18390;Ilk_16202	-1.51199	0.90439	Ndrg1_17988;Frmd4b_232288;Slc9a1_20544	-0.965597	0.803203	Lap3_66988;Pdlim4_30794;Tnk2_51789;Map2k2_26396;Lyn_17096;Nphp4_260305;Itga6_16403;Sympk_68188;Smad7_17131;Pacsin2_23970;Rap1b_215449;Gna12_14673;Alcam_11658;Ehd3_57440;Itgb1_16412;Cat_12359	0.455876	0.331979	Eng_13805;Poldip2_67811;Sorbs1_20411;Park7_57320;Arf1_11840;Lasp1_16796;Nckap1_50884;Dnmbp_71972;Traf4_22032;Ccdc85b_240514;L1cam_16728;Slc2a1_20525;Vim_22352;Ctnna1_12385;Rhob_11852;Lin7c_22343	1.2214	0.329857	Lat_16797;Mcam_84004;Zyx_22793;Mpp1_17524;P2rx7_18439;Spry4_24066;Atat1_73242;Iqgap3_404710;Arhgap31_12549;Jaml_270152;Nedd9_18003;Cntnap2_66797;Igf2r_16004;Plec_18810;Tgm2_21817;Thy1_21838;Ywhag_22628;Armc5_233912;Capn5_12337;Lcp2_16822;Lpp_210126;Ezr_22350;Sh3bp1_20401;Vapa_30960
GOMF_ACTIN_BINDING	0.620757	0.318253	Camk2b_12323;Map1a_17754;Pdlim5_56376;Pdlim7_67399;Actn2_11472;Vasp_22323;Anxa6_11749;Rcsd1_226594	7.8562	1.06626e-05	Cfl1_12631;Coro1a_12721;Lcp1_18826;Myo1f_17916;Pdlim2_213019;Cap1_12331;Cnn2_12798;Flna_192176;Mrtfa_223701;Capzb_12345;Cotl1_72042;Myh9_17886;Pfn1_18643;Tpm4_326618;Arpc2_76709;Wdr1_22388;Actn1_109711;Myo9b_17925;Pstpip1_19200	1.67515	0.268167	Bloc1s6_18457;Abl2_11352;Capg_12332;Coro6_216961;Phactr2_215789;Tpm3_59069;Inppl1_16332;Myo10_17909;Lsp1_16985;Arpc3_56378;Coro7_78885;Epb41l2_13822	-0.0225929	0.486157	Actn4_60595;Gmfb_63985;P4hb_18453;Trpv4_63873;Frg1_14300;Fbxo25_66822	-1.5003	0.917356	Synpo_104027;Ppp1r9b_217124;Twf2_23999	0.333589	0.317409	Dmtn_13829;Msrb2_76467;Tnnt3_21957;Klhl17_231003	-1.07868	0.837805	Pdlim4_30794;Mical3_194401;Epb41_269587;Mtss1_211401;Vps16_80743;Abi3_66610;Itgb1_16412	0.17452	0.392571	Myo18a_360013;Sorbs1_20411;Lasp1_16796;Pick1_18693;Hdac6_15185;Cxcr4_12767;Ctnna1_12385;Prkce_18754	0.384266	0.415914	Coro2a_107684;Myo5a_17918;Rusc1_72296;Hip1r_29816;Iqgap3_404710;Itprid2_70599;Map1s_270058;Myo19_66196;Plec_18810;Cobll1_319876;Ezr_22350
GOBP_ACTIN_FILAMENT_ORGANIZATION	0.148462	0.425691	Rhog_56212;Actn2_11472;Plekhg2_101497;Vasp_22323;Cyria_76820;Gpr65_14744;Mkks_59030	7.20571	1.11227e-05	Actg1_11465;Cfl1_12631;Coro1a_12721;Lcp1_18826;Myo1f_17916;Elmo2_140579;Flna_192176;Abi1_11308;Capzb_12345;Cotl1_72042;Pfn1_18643;Tpm4_326618;Arpc2_76709;Clasp2_76499;Wdr1_22388;Actn1_109711;Rac2_19354;Pstpip1_19200;Arhgap17_70497	1.10352	0.278932	Elmo3_234683;Capg_12332;Coro6_216961;Pik3r1_18708;Tpm3_59069;Inppl1_16332;Trim27_19720;Arpc3_56378;Coro7_78885;Pik3ca_18706	-1.39683	0.883908	Gmfb_63985;Ptger4_19219;Trpv4_63873	-1.48385	0.921485	Synpo_104027;Ppp1r9b_217124;Twf2_23999	0.810742	0.206009	Dmtn_13829;Msrb2_76467;Rgcc_66214;Shank1_243961;Slc9a1_20544	-1.76734	0.956948	Mical3_194401;Rhobtb2_246710;Mtss1_211401;Arfgef1_211673;Itgb1_16412	0.562937	0.313481	Sorbs1_20411;Arf1_11840;Pick1_18693;Nckap1_50884;Bbs4_102774;Rhoc_11853;Ctnna1_12385;Prkce_18754;Rhob_11852	0.265509	0.427144	Myo5a_17918;Zyx_22793;Hip1r_29816;Tnfaip1_21927;Bcl2_12043;Nedd9_18003;Myo19_66196;Plec_18810;Ppargc1b_170826;Ezr_22350;Sh3bp1_20401
GOMF_ACTIN_FILAMENT_BINDING	-0.183539	0.481736	Actn2_11472;Anxa6_11749;Rcsd1_226594	7.99216	2.62098e-05	Cfl1_12631;Coro1a_12721;Lcp1_18826;Myo1f_17916;Flna_192176;Capzb_12345;Cotl1_72042;Myh9_17886;Tpm4_326618;Arpc2_76709;Wdr1_22388;Actn1_109711;Pstpip1_19200	2.48413	0.170969	Bloc1s6_18457;Abl2_11352;Capg_12332;Coro6_216961;Tpm3_59069;Myo10_17909;Arpc3_56378;Coro7_78885	-0.0431058	0.442557	Actn4_60595;Trpv4_63873;Frg1_14300	-0.790309	0.693277	Ppp1r9b_217124;Twf2_23999	0.200521	0.302023	Dmtn_13829;Klhl17_231003	-1.48193	0.902517	Vps16_80743;Abi3_66610	0.183468	0.383605	Myo18a_360013;Lasp1_16796;Pick1_18693;Ctnna1_12385	1.46756	0.329857	Coro2a_107684;Myo5a_17918;Hip1r_29816;Iqgap3_404710;Itprid2_70599;Map1s_270058;Myo19_66196;Ezr_22350
GOBP_CYTOSKELETON_ORGANIZATION	1.34527	0.259858	Haus2_66296;Ube2b_22210;Rhog_56212;Brsk2_75770;Capn10_23830;Ccnf_12449;Map1a_17754;Mid1_17318;Pdlim5_56376;Pdlim7_67399;Pfdn2_18637;Ska3_219114;Tacc2_57752;Ccnb1_268697;Wrap73_59002;Actn2_11472;Akap13_75547;Ckap2_80986;Plekhg2_101497;Vasp_22323;Arhgef7_54126;Camsap2_67886;Chek2_50883;Cep295_319675;Cyria_76820;Gpr65_14744;Mkks_59030	6.21279	2.76435e-05	Csrp1_13007;Actb_11461;Actg1_11465;Cfl1_12631;Coro1a_12721;Lcp1_18826;Myo1f_17916;Pak4_70584;Pdlim2_213019;Arhgdib_11857;Cap1_12331;Cfap74_544678;Cnn2_12798;Elmo2_140579;Flna_192176;Gapdh_14433;Map4_17758;Mrtfa_223701;Abi1_11308;Capzb_12345;Cotl1_72042;Myh9_17886;Pfn1_18643;Tpm4_326618;Abraxas1_70681;Arpc2_76709;Clasp2_76499;Pip5k1c_18717;Wdr1_22388;Actn1_109711;Rac2_19354;Vps4b_20479;Pstpip1_192…	2.31302	0.170969	Bloc1s6_18457;Ift172_67661;Shc1_20416;Elmo3_234683;Bicd2_76895;Katnb1_74187;Abl2_11352;Capg_12332;Coro6_216961;Dync1li1_235661;Fgf13_14168;Nup62_18226;Phactr2_215789;Pik3r1_18708;Ppp2r1a_51792;Prkaa1_105787;Rap1gds1_229877;Sirt1_93759;Slk_20874;Stag2_20843;Tpm3_59069;Clip2_269713;Cxadr_13052;Inppl1_16332;Srgap2_14270;Togaram1_328108;Trim27_19720;Cep72_74470;Arpc3_56378;Coro7_78885;Dzip1_66573;Pik…	-1.16006	0.849796	Arc_11838;Cntnap1_53321;Actn4_60595;Chmp3_66700;Gmfb_63985;Ptger4_19219;Wee1_22390;Cdkn1b_12576;Cript_56724;Trpv4_63873;Parp3_235587;Ranbp10_74334;Nusap1_108907;Dlgap5_218977;Phpt1_75454	-2.3159	0.993599	Synpo_104027;Sipa1_20469;Tpgs1_110012;Dnaaf4_67685;Ppp1r9b_217124;Pibf1_52023;Zw10_26951;Twf2_23999;Vamp4_53330;Cep120_225523;Mtm1_17772	1.2553	0.1654	Dmtn_13829;Ccdc61_232933;Msrb2_76467;Fgd6_13998;Rgcc_66214;Tubgcp4_51885;Cep97_74201;Psrc1_56742;Tnnt3_21957;Prkar1a_19084;Klhl17_231003;Shank1_243961;Tnfaip3_21929;Slc9a1_20544;Rap2a_76108	-1.64721	0.930898	Spdl1_70385;Pdlim4_30794;Mical3_194401;Palm_18483;Tubgcp6_328580;Rhobtb2_246710;Zmym4_67785;Capn3_12335;Nphp4_260305;Crk_12928;Ntmt1_66617;Epb41_269587;Ska1_66468;Pacsin2_23970;Mtss1_211401;Akap9_100986;Rhoq_104215;Sbds_66711;Vps4a_116733;Abi3_66610;Arfgef1_211673;Camsap1_227634;Itgb1_16412;Rcc1_100088;Nek7_59125	0.835801	0.293481	Myo18a_360013;Poldip2_67811;Sorbs1_20411;Arf1_11840;Lmna_16905;Pick1_18693;Plk3_12795;Slain1_105439;Nckap1_50884;Ccdc69_52570;Hdac6_15185;Mapre3_100732;Chmp2b_68942;Map7d1_245877;Hook2_170833;Tnf_21926;Bbs4_102774;Cln3_12752;Rhoc_11853;Spef2_320277;Vim_22352;Ctnna1_12385;Spice1_212514;Prkce_18754;Cep44_382010;Rhob_11852;Tubgcp3_259279	-0.374008	0.64385	Myo5a_17918;Mybl2_17865;Bccip_66165;Kif18b_70218;Tpr_108989;Nckap5l_380969;Zyx_22793;P2rx7_18439;Hip1r_29816;Atat1_73242;Iqgap3_404710;Mast4_328329;Mns1_17427;Nuf2_66977;Raf1_110157;Syde1_71709;Map1s_270058;Tnfaip1_21927;Bcl2_12043;Nedd9_18003;Myo19_66196;Plec_18810;Ppargc1b_170826;Gcc2_70297;Thy1_21838;Chmp4b_75608;Aurkb_20877;Ezr_22350;Sh3bp1_20401;Cetn2_26370
GOMF_CYTOSKELETAL_PROTEIN_BINDING	0.420996	0.386416	Camk2b_12323;Brsk2_75770;Capn10_23830;Map1a_17754;Mid1_17318;Pdlim5_56376;Pdlim7_67399;Actn2_11472;Phf6_70998;Vasp_22323;Anxa6_11749;Rcsd1_226594;Arhgef7_54126;Camsap2_67886;Cep295_319675;Rab3d_19340	6.52479	3.87085e-05	Csrp1_13007;Actb_11461;Cfl1_12631;Coro1a_12721;Lcp1_18826;Myo1f_17916;Pdlim2_213019;Cap1_12331;Cnn2_12798;Flna_192176;Gapdh_14433;Map4_17758;Mrtfa_223701;Rab10_19325;Abi1_11308;Capzb_12345;Cotl1_72042;Myh9_17886;Pfn1_18643;Tpm4_326618;Abraxas1_70681;Arpc2_76709;Clasp2_76499;Wdr1_22388;Actn1_109711;Myo9b_17925;Pstpip1_19200;Apc_11789	1.16772	0.274975	Bloc1s6_18457;Bicd2_76895;Katnb1_74187;Abl2_11352;Capg_12332;Coro6_216961;Fgf13_14168;Phactr2_215789;Plekhm2_69582;Prkaa1_105787;Rmdn3_67809;Rph3al_380714;Tpm3_59069;Clip2_269713;Inppl1_16332;Myo10_17909;Togaram1_328108;Lsp1_16985;Arpc3_56378;Coro7_78885;Epb41l2_13822	-0.10878	0.56447	Rab29_226422;Actn4_60595;B4galt1_14595;Gmfb_63985;P4hb_18453;Cript_56724;Trpv4_63873;Frg1_14300;Fbxo25_66822;Pdcd5_56330;Nusap1_108907;Mylip_218203;Dlgap5_218977	-1.12462	0.848221	Rcan3_53902;Synpo_104027;Dnm2_13430;Tpgs1_110012;Ppp1r9b_217124;Oprm1_18390;Adora2a_11540;Twf2_23999;Kif1b_16561;Rad51d_19364;Gabarapl2_93739	0.892015	0.217119	Dmtn_13829;Ndrg1_17988;Ankrd23_78321;Ccdc61_232933;Kif3c_16570;Msrb2_76467;Tubgcp4_51885;Psrc1_56742;Tnnt3_21957;Klhl17_231003	0.602134	0.363619	Pdlim4_30794;Rab11b_19326;Mical3_194401;Tubgcp6_328580;Lyn_17096;Capn3_12335;Crk_12928;Epb41_269587;Ska1_66468;Pacsin2_23970;Arl8b_67166;Mtss1_211401;Vps16_80743;Aatf_56321;Fyn_14360;Sbds_66711;Abi3_66610;Arfgef1_211673;Calm2_12314;Camsap1_227634;Hsp90aa1_15519;Itgb1_16412;Rab14_68365;Reep4_72549;Rmdn2_381110;Rab8a_17274	0.820831	0.271209	Myo18a_360013;Bcl2l11_12125;Sorbs1_20411;Kif13b_16554;Lasp1_16796;Pick1_18693;Cenpf_108000;Ccdc69_52570;Hdac6_15185;Mapre3_100732;Cxcr4_12767;Hook2_170833;Bbs4_102774;Ctnna1_12385;Ift88_21821;Maco1_66146;Prkce_18754;Cep44_382010;Tubgcp3_259279;Lin7c_22343	0.192687	0.482097	Coro2a_107684;Arl8a_68724;Myo5a_17918;Kif18b_70218;Rusc1_72296;Tpr_108989;Stx1a_20907;Hip1r_29816;Iqgap3_404710;Itprid2_70599;Spc24_67629;Map1s_270058;Myo19_66196;Plec_18810;Cobll1_319876;Ppp2cb_19053;Rabgap1_227800;Rara_19401;Tor1aip1_208263;Ddx3x_13205;Ezr_22350;Vapa_30960;Cetn2_26370
GOCC_CELL_CORTEX	-0.382022	0.563233	Rhog_56212;Actn2_11472;Akap13_75547;Arhgef7_54126	7.4434	4.7426e-05	Actb_11461;Coro1a_12721;Cap1_12331;Flna_192176;Capzb_12345;Cotl1_72042;Myh9_17886;Pfn1_18643;Tpm4_326618;Clasp2_76499;Wdr1_22388;Actn1_109711;Rac2_19354;Myo9b_17925;Clta_12757	-1.02978	0.795089	Itch_16396;Myo10_17909;Epb41l2_13822	0.324039	0.370094	Arc_11838;Actn4_60595;Melk_17279;Traf6_22034;Trpv4_63873	-1.72759	0.960493	Ppp1r9b_217124	0.37156	0.291454	Dmtn_13829;Agtrap_11610;Exoc3_211446	-0.941703	0.784938	Pdzd4_245469;Mical3_194401;Psen2_19165;Rhobtb2_246710;Epb41_269587	-0.083068	0.489298	Lasp1_16796;Rhoc_11853;Slc2a1_20525;Rhob_11852;Fnbp1_14269	-0.0321844	0.514272	Septin11_52398;Unc13a_382018;Mpp1_17524;Hip1r_29816;Nedd9_18003;Ezr_22350;Nedd4_17999
GOCC_CORTICAL_CYTOSKELETON	0.234416	0.330552	Actn2_11472;Akap13_75547	8.14571	7.46206e-05	Actb_11461;Coro1a_12721;Cap1_12331;Capzb_12345;Cotl1_72042;Myh9_17886;Tpm4_326618;Wdr1_22388;Actn1_109711	-0.634031	0.601589	Epb41l2_13822	0.471667	0.306013	Actn4_60595;Trpv4_63873	-0.563761	0.562684	Ppp1r9b_217124	0.0947433	0.273365	Dmtn_13829	-1.11319	0.765236	Epb41_269587	0.217818	0.362681	Lasp1_16796;Slc2a1_20525	-0.272863	0.541304	Mpp1_17524;Ezr_22350
GOBP_PLATELET_AGGREGATION	-1.01209	0.681353		7.76704	0.000208948	Csrp1_13007;Actb_11461;Actg1_11465;Flna_192176;Myh9_17886;Stxbp3_20912;Actn1_109711	-1.09619	0.719075		-0.972803	0.663413		-0.110247	0.38028	Ilk_16202	0.635855	0.178417	Dmtn_13829	1.10806	0.320705	Lyn_17096;Pik3cg_30955;Gnas_14683	1.7433	0.220151	Pear1_73182;Metap1_75624;Prkcq_18761	-1.23667	0.819178
GOBP_SUPRAMOLECULAR_FIBER_ORGANIZATION	1.07307	0.259858	Haus2_66296;Rhog_56212;Map1a_17754;Mid1_17318;Pfdn2_18637;Actn2_11472;Akap13_75547;Ckap2_80986;Plekhg2_101497;Vasp_22323;Arhgef7_54126;Camsap2_67886;Cyria_76820;Gpr65_14744;Mkks_59030	6.371	0.000479952	Csrp1_13007;Actg1_11465;Cfl1_12631;Coro1a_12721;Lcp1_18826;Myo1f_17916;Elmo2_140579;Flna_192176;Hspa8_15481;Abi1_11308;Capzb_12345;Cotl1_72042;Pfn1_18643;Tpm4_326618;Arpc2_76709;Clasp2_76499;Wdr1_22388;Actn1_109711;Rac2_19354;Pstpip1_19200;Apc_11789;Arhgap17_70497	1.24687	0.274975	Ift172_67661;Elmo3_234683;Katnb1_74187;Capg_12332;Coro6_216961;Fgf13_14168;Pik3r1_18708;Rap1gds1_229877;Slk_20874;Tpm3_59069;Clip2_269713;Inppl1_16332;Togaram1_328108;Trim27_19720;Arpc3_56378;Coro7_78885;Pik3ca_18706	-1.76336	0.958721	Gmfb_63985;Ptger4_19219;Cdkn1b_12576;Cript_56724;Trpv4_63873	-1.26687	0.90716	Synpo_104027;Sfrp2_20319;Ppp1r9b_217124;Twf2_23999;Gpx1_14775;Cep120_225523;Mtm1_17772	1.71506	0.154711	Dmtn_13829;Msrb2_76467;Siah1a_20437;Rgcc_66214;Tubgcp4_51885;Psrc1_56742;Tnnt3_21957;Prkar1a_19084;Shank1_243961;Slc9a1_20544	-1.74772	0.950045	Col11a2_12815;Mical3_194401;Tubgcp6_328580;Rhobtb2_246710;Capn3_12335;Bace1_23821;Mtss1_211401;Akap9_100986;Arfgef1_211673;Camsap1_227634;Itgb1_16412	1.34163	0.253713	Sorbs1_20411;Park7_57320;Arf1_11840;Pick1_18693;Plk3_12795;Slain1_105439;Nckap1_50884;Hdac6_15185;Mapre3_100732;Hook2_170833;Bbs4_102774;Rhoc_11853;Vim_22352;Ctnna1_12385;Prkce_18754;Rhob_11852;Tubgcp3_259279	0.465094	0.391764	Myo5a_17918;Plod3_26433;Kif18b_70218;Nckap5l_380969;Zyx_22793;Hip1r_29816;Ltbp3_16998;Map1s_270058;Tnfaip1_21927;Bcl2_12043;Nedd9_18003;Myo19_66196;Ldlr_16835;Plec_18810;Ppargc1b_170826;Fkbp1a_14225;Siah2_20439;Ezr_22350;Sh3bp1_20401
GOCC_ACTIN_FILAMENT_BUNDLE	0.725326	0.264709	Pdlim5_56376;Pdlim7_67399	7.47845	0.000594891	Lcp1_18826;Pdlim2_213019;Cnn2_12798;Flna_192176;Myh9_17886;Tpm4_326618;Actn1_109711	-0.287277	0.46594	Tpm3_59069	-0.0872439	0.395082	Actn4_60595	1.64273	0.260844	Synpo_104027;Ilk_16202;Bag3_29810	-0.773786	0.501569		-0.630103	0.620093	Pdlim4_30794	-0.331169	0.452322	Sorbs1_20411	0.810294	0.329857	Septin11_52398;Zyx_22793;Lpp_210126
GOMF_PROTEIN_CONTAINING_COMPLEX_BINDING	0.390936	0.37179	Uhmk1_16589;Itgb2_16414;Ccnf_12449;Derl1_67819;Marf1_223989;Snrpd1_20641;Slc25a3_18674;Trex1_22040;Actn2_11472;Phf6_70998;Tgfbr2_21813;Anxa6_11749;Rcsd1_226594;Camsap2_67886;Parp2_11546;Txn2_56551;Zfp36_22695;Casp8_12370;Etf1_225363;Pex6_224824	5.43384	0.00072449	Actb_11461;Cfl1_12631;Coro1a_12721;H2-Ob_15002;Lcp1_18826;Rad23b_19359;Myo1f_17916;Dhx33_216877;Flna_192176;Hspa8_15481;Smarcc1_20588;Ulk1_22241;Capzb_12345;Cotl1_72042;Myh9_17886;Pik3r5_320207;Tpm4_326618;Trp53_22059;Arpc2_76709;Cd3g_12502;Stxbp3_20912;Wdr1_22388;Actn1_109711;Eif1_20918;Vps4b_20479;Pstpip1_19200;Ubxn1_225896;Apc_11789;Clta_12757	2.17561	0.181337	Bloc1s6_18457;Shc1_20416;Bicd2_76895;Katnb1_74187;Smarcd2_83796;Abl2_11352;Actl6a_56456;Ap2b1_71770;Capg_12332;Coro6_216961;Pik3r1_18708;Prkaa1_105787;Sirt1_93759;Srp9_27058;Tpm3_59069;Cxadr_13052;Itch_16396;Myo10_17909;Naa10_56292;Zc3h18_76014;Arpc3_56378;Coro7_78885;Eral1_57837;Gna11_14672;Cgas_214763;Dzip1_66573;Fos_14281;Nupl1_71844;Fzr1_56371;Epb41l2_13822	0.950038	0.262963	Bcl10_12042;Rab29_226422;Actn4_60595;Dnajc2_22791;Gmfb_63985;Itgb1bp2_26549;Nup54_269113;P4hb_18453;Cdkn1b_12576;Cript_56724;Supt6_20926;Trpv4_63873;Lztfl1_93730;Rell2_225392;Frg1_14300;Clspn_269582;Pes1_64934;Sec61a2_57743;Taf7_24074;Thra_21833;Ahr_11622	-0.65564	0.733075	Lgals3_16854;Nod1_107607;Dnm2_13430;Sfrp2_20319;Ppp1r9b_217124;Pex26_74043;Helb_117599;Med24_23989;Ddb2_107986;Adora2a_11540;Twf2_23999;Cd40lg_21947;Secisbp2l_70354;Bag3_29810;Mtm1_17772;Txnrd2_26462	0.538034	0.305363	Dmtn_13829;Fadd_14082;Birc2_11797;Fcgrt_14132;Psmg4_69666;Mttp_17777;Homer1_26556;Klhl17_231003;Shank1_243961;Gch1_14528;Cd74_16149	0.955285	0.320705	Ctss_13040;Gga3_260302;Lyn_17096;Ythdf1_228994;Itga6_16403;Timm50_66525;Efl1_101592;Eif2a_229317;Epb41_269587;Smad7_17131;Eif4a3_192170;Rap1b_215449;Atg101_68118;Gna12_14673;Vps16_80743;Adam2_11495;Cabin1_104248;Eed_13626;Eif4h_22384;Gnas_14683;Plcb2_18796;Rnf168_70238;Sbds_66711;Vps4a_116733;Abi3_66610;Camsap1_227634;Hdac2_15182;Hsp90aa1_15519;Itgb1_16412;Scarb1_20778;Vps33b_233405;Smg6_103677;L…	0.912541	0.283764	Eng_13805;Myo18a_360013;H2-Aa_14960;Dhx29_218629;Mthfr_17769;Pafah1b3_18476;Sorbs1_20411;Cir1_66935;Park7_57320;Zc3h12a_230738;Letm2_270035;Lasp1_16796;Myc_17869;Pick1_18693;Cenpf_108000;Hdac6_15185;Bmp2k_140780;Gnai3_14679;Vim_22352;Ctnna1_12385;Mcm9_71567;Mlkl_74568;Mta2_23942;Rbbp4_19646	2.61101	0.150536	Coro2a_107684;Myo5a_17918;Mrrf_67871;Tpr_108989;Upf1_19704;Stx1a_20907;Hip1r_29816;Cd8a_12525;Guf1_231279;Hexim1_192231;Iqgap3_404710;Itprid2_70599;Napa_108124;Ndufa9_66108;Nuf2_66977;Cpeb2_231207;Cul2_71745;Enpp1_18605;Map1s_270058;Jaml_270152;Myo19_66196;Shfl_319278;Igf2r_16004;Larp1_73158;Ldlr_16835;Strn3_94186;Bop1_12181;Fkbp1a_14225;Thy1_21838;Mllt6_246198;Ddx3x_13205;Noc2l_57741;Rnasel_2401…
GOBP_PLATELET_MORPHOGENESIS	1.10916	0.259858	Prkdc_19090	8.64885	0.00106543	Casp9_12371;Myh9_17886;Wdr1_22388;Actn1_109711	-0.632948	0.407661		-0.545977	0.363396		-0.568826	0.387298		-0.409365	0.228104		-0.718469	0.496915		-0.624599	0.392571		0.696592	0.329857	Zfpm1_22761
GOBP_HOMOTYPIC_CELL_CELL_ADHESION	-1.15575	0.758619		7.43362	0.00106543	Csrp1_13007;Actb_11461;Actg1_11465;Flna_192176;Myh9_17886;Stxbp3_20912;Actn1_109711	0.426749	0.309689	Jak1_16451;Cxadr_13052	-1.19761	0.741631		-0.327334	0.469487	Ilk_16202	0.426566	0.220993	Dmtn_13829	0.626195	0.323538	Lyn_17096;Pik3cg_30955;Gnas_14683	1.13196	0.253713	Pear1_73182;Metap1_75624;Prkcq_18761	-1.41658	0.884316
GOBP_PLATELET_ACTIVATION	0.747043	0.267278	Dgkz_104418;Dgkh_380921;Vav1_22324	6.42537	0.00179957	Csrp1_13007;Actb_11461;Actg1_11465;Flna_192176;Myh9_17886;Dgka_13139;Stxbp3_20912;Actn1_109711	-0.859532	0.669908	Pik3ca_18706	-1.37535	0.849796		0.0202218	0.40248	Ilk_16202;Cd40lg_21947	0.978224	0.162875	Dmtn_13829;Selp_20344	0.559024	0.338042	F2rl2_14064;Lyn_17096;Pik3cg_30955;Gnas_14683	0.54908	0.282499	Pear1_73182;Metap1_75624;Prkcq_18761	-0.481365	0.618232	Tec_21682;F2r_14062
GOMF_STRUCTURAL_CONSTITUENT_OF_POSTSYNAPTIC_ACTIN_CYTOSKELETON	-0.278264	0.259858		11.6095	0.00183815	Actb_11461;Actg1_11465	-0.252393	0.274975		-0.286836	0.253448		-0.252393	0.260844		-0.219366	0.154711		-0.354993	0.320705		-0.298573	0.253713		-0.345916	0.329857
GOBP_REGULATION_OF_ACTIN_FILAMENT_BASED_PROCESS	0.929981	0.267278	Rhog_56212;Actn2_11472;Akap13_75547;Plekhg2_101497;Vasp_22323;Cyria_76820;Gpr65_14744;Mkks_59030	5.64804	0.00185967	Actg1_11465;Coro1a_12721;Arhgdib_11857;Cnn2_12798;Flna_192176;Capzb_12345;Cotl1_72042;Myh9_17886;Pfn1_18643;Arpc2_76709;Clasp2_76499;Wdr1_22388;Rac2_19354;Arhgap17_70497	0.235753	0.407661	Abl2_11352;Capg_12332;Fgf13_14168;Pik3r1_18708;Trim27_19720;Arpc3_56378;Pik3ca_18706	-1.09528	0.809102	Gmfb_63985;Ptger4_19219;Phpt1_75454	-1.62077	0.943317	Synpo_104027;Twf2_23999	0.527834	0.248497	Dmtn_13829;Rgcc_66214;Shank1_243961;Slc9a1_20544	-0.332568	0.615144	Rhobtb2_246710;Sri_109552;Crk_12928;Mtss1_211401;Akap9_100986;Rhoq_104215;Abi3_66610;Arfgef1_211673	0.213893	0.392571	Arf1_11840;Pick1_18693;Nckap1_50884;Bbs4_102774;Rhoc_11853;Prkce_18754;Rhob_11852	-1.63017	0.946803	Hip1r_29816;Iqgap3_404710;Ezr_22350;Sh3bp1_20401
GOMF_STRUCTURAL_CONSTITUENT_OF_POSTSYNAPSE	-0.422945	0.287964		7.5558	0.00186446	Actb_11461;Actg1_11465;Actn1_109711	-0.434024	0.309689		-0.440267	0.278313		-0.435293	0.294026		2.78373	0.0959635	Homer1_26556	-0.546851	0.37725		-0.460601	0.293481		-0.563927	0.38086
GOCC_CELL_CELL_JUNCTION	-1.24562	0.873267	Pdlim5_56376;Pdlim7_67399;Vasp_22323;Vav1_22324	5.34182	0.00197732	Actb_11461;Actg1_11465;Adgrl3_319387;Coro1a_12721;Pak4_70584;Pdlim2_213019;Cnn2_12798;Flna_192176;Rab10_19325;Myh9_17886;Pip5k1c_18717;Wdr1_22388;Actn1_109711;Notch1_18128;Apc_11789;Arhgap17_70497	-1.12319	0.848927	Fgf13_14168;Heg1_77446;Pik3r1_18708;Cxadr_13052;Pik3ca_18706	-0.382734	0.591176	Cntnap1_53321;Ahnak_66395;B4galt1_14595;Trpv4_63873;Akt1_11651;Cdh24_239096	-1.32156	0.891182	Pdzd11_72621;Synpo_104027;Ppp1r9b_217124;Tmem204_407831	-0.417657	0.571776	Ndrg1_17988;Frmd4b_232288;Slc9a1_20544	-0.538561	0.668284	Pdlim4_30794;Tnk2_51789;Map2k2_26396;Lyn_17096;Nphp4_260305;Sympk_68188;Smad7_17131;Pacsin2_23970;Rap1b_215449;Itgb1_16412	0.327425	0.391039	Poldip2_67811;Sorbs1_20411;Park7_57320;Dnmbp_71972;Traf4_22032;Ccdc85b_240514;Slc2a1_20525;Ctnna1_12385;Lin7c_22343	-0.138331	0.530936	Lat_16797;Zyx_22793;Mpp1_17524;P2rx7_18439;Iqgap3_404710;Jaml_270152;Cntnap2_66797;Lcp2_16822;Ezr_22350;Sh3bp1_20401;Vapa_30960
GOCC_CELL_TRAILING_EDGE	-0.471335	0.295594		8.60741	0.00245005	Myh9_17886;Pip5k1c_18717;Pstpip1_19200	-0.482437	0.318683		-0.38813	0.285887		-0.440136	0.302292		-0.337517	0.175786		-0.582365	0.389088		-0.463828	0.302496		1.29636	0.260711	Ezr_22350
GOCC_DENSE_BODY	-0.28684	0.259858		8.82048	0.00365008	Actb_11461;Actg1_11465	-0.302522	0.274975		-0.274448	0.253448		-0.28931	0.260844		-0.199371	0.154711		-0.369669	0.320705		-0.330248	0.253713		-0.36618	0.329857
GOCC_ACTOMYOSIN	0.824121	0.262223	Pdlim5_56376;Pdlim7_67399	6.40231	0.00381955	Lcp1_18826;Pdlim2_213019;Cnn2_12798;Myh9_17886;Tpm4_326618;Actn1_109711	-0.260519	0.462858	Tpm3_59069	-0.163667	0.389803	Actn4_60595	1.56417	0.260844	Synpo_104027;Ilk_16202;Bag3_29810	-0.817427	0.498112		-0.68775	0.615144	Pdlim4_30794	0.554693	0.270031	Myo18a_360013;Sorbs1_20411	1.8377	0.260655	Septin11_52398;Zyx_22793;Stx1a_20907;Lpp_210126
GOCC_CELL_LEADING_EDGE	-0.542752	0.640831	Dgkz_104418;Pdlim7_67399;Rasgrp2_19395;Vasp_22323;Arhgef7_54126	5.3413	0.00410298	Actb_11461;Cfl1_12631;Coro1a_12721;Lcp1_18826;Abi1_11308;Capzb_12345;Myh9_17886;Arpc2_76709;Clasp2_76499;Pip5k1c_18717;Actn1_109711;Rac2_19354;Pstpip1_19200;Apc_11789	1.17615	0.274975	Capg_12332;Clcn3_12725;Ldb1_16825;Slk_20874;Inppl1_16332;Myo10_17909;Srgap2_14270;Arpc3_56378;Pik3ca_18706;Arf4_11843	-0.309163	0.589346	P4hb_18453;Trpv4_63873;Inpp5e_64436;Akt1_11651;Arhgap45_70719	0.668352	0.311351	Stx4a_20909;Dnm2_13430;Ppp1r9b_217124;Oprm1_18390;Adora2a_11540;Ilk_16202;Twf2_23999;Mtm1_17772	0.943857	0.186698	Stx2_13852;Fgd6_13998;Frmd4b_232288;Spata13_219140;Slc9a1_20544	-1.2439	0.883007	Pdlim4_30794;Pacsin2_23970;Mtss1_211401;Cdk6_12571;Abi3_66610;Itgb1_16412	0.393352	0.353762	Mtmr9_210376;Arf1_11840;Nckap1_50884;Hdac6_15185;Atf4_11911;Cxcr4_12767;Vim_22352;Ctnna1_12385	1.10595	0.329857	Myo5a_17918;Plxnd1_67784;Spry4_24066;Hip1r_29816;Als2_74018;Arhgap31_12549;Nedd9_18003;Slc39a6_106957;Cntnap2_66797;Thy1_21838;Ddx3x_13205;Ezr_22350;Sh3bp1_20401
GOCC_CORTICAL_ACTIN_CYTOSKELETON	0.820255	0.267278	Actn2_11472;Akap13_75547	6.14907	0.00420655	Coro1a_12721;Cap1_12331;Cotl1_72042;Myh9_17886;Wdr1_22388;Actn1_109711	-0.251508	0.471383	Epb41l2_13822	0.759309	0.254386	Actn4_60595;Trpv4_63873	-0.139513	0.437606	Ppp1r9b_217124	-0.815387	0.505546		-1.46074	0.870461		0.631269	0.275151	Lasp1_16796;Slc2a1_20525	-1.33132	0.863743
GOBP_POSITIVE_REGULATION_OF_TRANSCRIPTION_FROM_RNA_POLYMERASE_II_PROMOTER_IN_RESPONSE_TO_HYPOXIA	-0.282753	0.259858		8.0791	0.0056626	Trp53_22059;Notch1_18128	-0.325549	0.274975		-0.298868	0.253448		-0.311416	0.260844		-0.243317	0.154711		2.34521	0.136395	Nfe2l2_18024	-0.341242	0.253713		2.25661	0.150536	Rbpj_19664
GOBP_MITOCHONDRIAL_DNA_REPAIR	-0.31032	0.259858		6.84461	0.0056626	Trp53_22059;Mgme1_74528	-0.321769	0.274975		-0.306437	0.253448		-0.336905	0.260844		4.65659	0.0599732	Dna2_327762	-0.369669	0.320705		-0.318249	0.253713		-0.36011	0.329857
GOBP_MORPHOGENESIS_OF_AN_EPITHELIAL_SHEET	-0.895556	0.62334		6.18466	0.0056626	Lcp1_18826;Flna_192176;Mrtfa_223701;Clasp2_76499;Notch1_18128	-0.993636	0.661633		-0.970552	0.60608		-0.955057	0.63541		-0.648977	0.408286		-1.19623	0.774948		1.02048	0.253713	Rhoc_11853;Lin7c_22343	-1.15134	0.765967
GOBP_ACTIN_POLYMERIZATION_OR_DEPOLYMERIZATION	1.19601	0.259858	Actn2_11472;Plekhg2_101497;Vasp_22323;Cyria_76820;Mkks_59030	5.61687	0.0056626	Cfl1_12631;Coro1a_12721;Abi1_11308;Capzb_12345;Cotl1_72042;Pfn1_18643;Arpc2_76709;Wdr1_22388;Pstpip1_19200	0.411697	0.338158	Capg_12332;Arpc3_56378;Coro7_78885;Pik3ca_18706	-1.59719	0.941648		-0.618102	0.626625	Ppp1r9b_217124;Twf2_23999	0.394007	0.25884	Dmtn_13829;Msrb2_76467	-1.25489	0.85837	Mical3_194401;Arfgef1_211673	-0.0774956	0.472934	Nckap1_50884;Bbs4_102774;Prkce_18754	-1.20202	0.843435	Hip1r_29816;Sh3bp1_20401
GOBP_EPIBOLY	-0.755141	0.485553		6.82308	0.0059319	Lcp1_18826;Flna_192176;Mrtfa_223701;Clasp2_76499	-0.791702	0.520572		-0.740769	0.469541		-0.730513	0.496602		-0.517395	0.302023		-0.908599	0.627739		0.485933	0.260412	Rhoc_11853	-0.940277	0.624404
GOBP_REGULATION_OF_MACROAUTOPHAGY	0.436314	0.31825	Atp6v1g2_66237;Qsox1_104009;Rnf41_67588	5.40902	0.0059319	Tecpr1_70381;Gapdh_14433;Ulk1_22241;Atp6v0c_11984;Trp53_22059;Atp6v0a2_21871;Wdr45_54636;Supt5_20924	0.250392	0.371921	Atg14_100504663;Sirt1_93759;Pik3ca_18706	2.00501	0.253448	Bnip3l_12177;Ehmt2_110147;Vps26b_69091;Akt1_11651;Vps35_65114	2.08604	0.17778	Nod1_107607;Atp13a2_74772;Tmem39a_67846;Bag3_29810;Mtm1_17772;Gba_14466	-0.202469	0.397823	Atp6v1a_11964	0.0650317	0.424095	Ern1_78943;Fez2_225020;Ubqln4_94232;Snx18_170625	2.10372	0.173115	Poldip2_67811;Hdac6_15185;Sh3glb1_54673;Atp6v1g1_66290;Cln3_12752;Gnai3_14679	1.76789	0.23493	Sting1_72512;Larp1_73158;Chmp4b_75608;Pip4k2c_117150;Sesn2_230784;Nedd4_17999;Sesn3_75747
GOBP_PROTEIN_DEPOLYMERIZATION	2.27281	0.167279	Map1a_17754;Mid1_17318;Actn2_11472;Ckap2_80986;Camsap2_67886	5.3968	0.0059319	Cfl1_12631;Hspa8_15481;Capzb_12345;Clasp2_76499;Wdr1_22388;Vps4b_20479;Apc_11789	1.47983	0.274975	Katnb1_74187;Capg_12332;Fgf13_14168;Pik3ca_18706	-0.531631	0.567644	Trpv4_63873	0.0213437	0.385882	Ppp1r9b_217124;Twf2_23999	0.039651	0.304146	Dmtn_13829	0.0700917	0.425725	Mical3_194401;Vps4a_116733;Camsap1_227634	-0.733069	0.641367	Hdac6_15185	0.841003	0.331404	Kif18b_70218;Nckap5l_380969;Map1s_270058;Sh3bp1_20401
GOBP_CELL_DIVISION	2.05184	0.241868	Klhl21_242785;Haus2_66296;Rnf8_58230;Ttc19_72795;Brsk2_75770;Ccnf_12449;E2f7_52679;Recql5_170472;Ska3_219114;Zfp36l2_12193;Ccnb1_268697;Ckap2_80986;Chek2_50883;Ccnt1_12455;Ncapd2_68298	4.62147	0.0059319	Akna_100182;Kat14_228714;Stambp_70527;Knl1_76464;Map4_17758;Pds5a_71521;Rab10_19325;Rbl2_19651;Myh9_17886;Clasp2_76499;Notch1_18128;Smc5_226026;Tada3_101206;Vps4b_20479;Cinp_67236;Apc_11789;Clta_12757	-0.339868	0.622002	Katnb1_74187;Dync1li1_235661;Fgf13_14168;Nup62_18226;Rad21_19357;Smc4_70099;Stag2_20843;Fzr1_56371;Epb41l2_13822	0.803115	0.275436	Cenpt_320394;Chmp3_66700;Lrrcc1_71710;Tipin_66131;Ube2i_22196;Wee1_22390;Ccng2_12452;Mastl_67121;Cks1b_54124;Nusap1_108907;Itgb3bp_67733	0.506276	0.338991	Dctn3_53598;Sfrp2_20319;Cdca2_108912;Nup37_69736;Anapc16_52717;Zw10_26951;Anapc4_52206;Babam1_68251;Ccne1_12447;Cspp1_211660;Kntc1_208628	-1.23091	0.868795	Anapc1_17222;Psrc1_56742	2.36251	0.148757	Spdl1_70385;Mical3_194401;Wapl_218914;Cdc25a_12530;Epb41_269587;Ska1_66468;Tada2a_217031;Arl8b_67166;Bcl2l1_12048;Cdk6_12571;Wdr5_140858;Aatf_56321;Pelo_105083;Prdm15_114604;Snx18_170625;Vps4a_116733;Calm2_12314;Evi5_14020;Reep4_72549;Tgfb1_21803;Cat_12359;Rcc1_100088;Gnl3_30877	1.81192	0.224346	Poldip2_67811;Tex14_83560;Arf1_11840;Myc_17869;Plk3_12795;Cenpf_108000;Mapre3_100732;Chmp2b_68942;Sh3glb1_54673;Bbs4_102774;Gnai3_14679;Rhoc_11853;Spice1_212514;Zwint_52696;Prkce_18754;Rhob_11852	1.12996	0.329857	Septin11_52398;Arl8a_68724;Kif18b_70218;Tpr_108989;Ncapg2_76044;Lig1_16881;Nuf2_66977;Sgf29_75565;Spc24_67629;Osm_18413;Nedd9_18003;Tial1_21843;Myo19_66196;Plec_18810;Chmp4b_75608;Aurkb_20877;Nsun2_28114;Cetn2_26370
GOMF_STRUCTURAL_CONSTITUENT_OF_SYNAPSE	-0.519043	0.340407		6.88375	0.00626875	Actb_11461;Actg1_11465;Actn1_109711	-0.533153	0.3677		-0.52178	0.328305		-0.600669	0.348907		2.35978	0.139502	Homer1_26556	-0.688752	0.449352		-0.62528	0.352357		-0.681599	0.453637
GOCC_LAMELLIPODIUM	-0.0292439	0.437564	Dgkz_104418;Vasp_22323;Arhgef7_54126	4.77247	0.00626875	Actb_11461;Cfl1_12631;Coro1a_12721;Abi1_11308;Capzb_12345;Arpc2_76709;Rac2_19354;Pstpip1_19200;Apc_11789	1.28482	0.274975	Capg_12332;Inppl1_16332;Myo10_17909;Srgap2_14270;Arpc3_56378;Pik3ca_18706	0.0305028	0.401105	P4hb_18453;Trpv4_63873;Akt1_11651	1.04921	0.260844	Stx4a_20909;Dnm2_13430;Ppp1r9b_217124;Ilk_16202;Twf2_23999	1.91702	0.154711	Stx2_13852;Fgd6_13998;Spata13_219140;Slc9a1_20544	-0.872187	0.74466	Pdlim4_30794;Abi3_66610;Itgb1_16412	-0.804782	0.691108	Nckap1_50884;Ctnna1_12385	1.22133	0.329857	Plxnd1_67784;Als2_74018;Arhgap31_12549;Nedd9_18003;Slc39a6_106957;Ddx3x_13205;Sh3bp1_20401
GOBP_REGULATION_OF_ORGANELLE_ORGANIZATION	4.45576	0.0415147	Ube2b_22210;Pnkp_59047;Fxn_14297;Rab33b_19338;Rhog_56212;Ccnf_12449;Map1a_17754;Mid1_17318;Mphosph9_269702;Pfdn2_18637;Ska3_219114;Tnks2_74493;Ccnb1_268697;Trex1_22040;Wrap73_59002;Actn2_11472;Adck1_72113;Ddhd1_114874;Akap13_75547;Ckap2_80986;Lif_16878;Plekhg2_101497;Rnf41_67588;Vasp_22323;Slamf1_27218;Arhgef7_54126;Camsap2_67886;Cep295_319675;Ghitm_66092;Cyria_76820;Gpr65_14744;Mkks_59030;Surf4_…	4.71611	0.00626875	Actg1_11465;Coro1a_12721;Lcp1_18826;Tecpr1_70381;Arhgdib_11857;Flna_192176;Map4_17758;Ulk1_22241;Adprh_11544;Capzb_12345;Cotl1_72042;Huwe1_59026;Pfn1_18643;Trp53_22059;Arpc2_76709;Bad_12015;Clasp2_76499;Wdr1_22388;Rac2_19354;Smc5_226026;Wdr45_54636;Vps4b_20479;Axin2_12006;Apc_11789;Arhgap17_70497	1.87508	0.243535	Osbp_76303;Bicd2_76895;Katnb1_74187;Abl2_11352;Actl6a_56456;Capg_12332;Dync1li1_235661;Fgf13_14168;Nup62_18226;Pik3r1_18708;Prkaa1_105787;Rad21_19357;Smc4_70099;Trim28_21849;Ctc1_68964;Mtmr3_74302;Naa10_56292;Pkmyt1_268930;Togaram1_328108;Trim27_19720;Pde2a_207728;Cct4_12464;Arpc3_56378;Grn_14824;Dzip1_66573;Pik3ca_18706;Fzr1_56371	1.96827	0.253448	Bnip3l_12177;Chmp3_66700;Fbxo7_69754;Gmfb_63985;Mapk9_26420;Prmt6_99890;Ptger4_19219;Stn1_108689;Cdkn1b_12576;Cript_56724;Ehmt2_110147;Tbc1d14_100855;Trpv4_63873;Tapt1_231225;Akt1_11651;Pdcd5_56330;Parp3_235587;Tbc1d20_67231;Rmi2_223970;Vps35_65114;Nusap1_108907;Dlgap5_218977;Phpt1_75454	-0.158088	0.547675	Mcm2_17216;Synpo_104027;Atp13a2_74772;Dnm2_13430;Tmem39a_67846;Ift140_106633;Cdca2_108912;Pmaip1_58801;Psmd10_53380;Tmem106b_71900;Zw10_26951;Anapc4_52206;Twf2_23999;Gpx1_14775;Cep120_225523;Kntc1_208628;Mtm1_17772	0.333739	0.334601	Dmtn_13829;Anapc1_17222;Dusp1_19252;Ino80e_233875;Rgcc_66214;Tbc1d15_66687;Cep97_74201;Psrc1_56742;Shank1_243961;Slc9a1_20544	1.37254	0.320705	Tnfsf10_22035;Spdl1_70385;Ankrd27_245886;Bmf_171543;Map2k2_26396;Wapl_218914;Fez2_225020;Rhobtb2_246710;Slc35f6_74919;Morc2a_74522;Crk_12928;Ska1_66468;Ubqln4_94232;Plscr3_70310;Bcl2l1_12048;Mtss1_211401;Akap9_100986;Naf1_234344;Rhoq_104215;Snx18_170625;Abi3_66610;Arfgef1_211673;Camsap1_227634;Cct3_12462;Ehd3_57440;Evi5_14020;Yy1_22632;Smg6_103677;Pcid2_234069;Rcc1_100088;Gnl3_30877;Srebf2_20788;…	2.63649	0.117131	Bcl2l11_12125;Tex14_83560;Vdac3_22335;Park7_57320;Arf1_11840;Lmna_16905;Myc_17869;Pick1_18693;Slain1_105439;Cenpf_108000;Nckap1_50884;Hdac6_15185;Mapre3_100732;Chmp2b_68942;Stx5a_56389;Sh3glb1_54673;Tnf_21926;Bbs4_102774;Cln3_12752;Mul1_68350;Rhoc_11853;Ift88_21821;Prkcq_18761;Sirt7_209011;Spice1_212514;Zwint_52696;Prkce_18754;Sar1a_20224;Rhob_11852;Tbc1d19_67249	-0.670593	0.717844	Rad1_19355;Myo5a_17918;Tpr_108989;Upf1_19704;P2rx7_18439;Hip1r_29816;Asap1_13196;Atat1_73242;Iqgap3_404710;Mns1_17427;Mpv17l_93734;Syde1_71709;Tbc1d10b_68449;Atl3_109168;Map1s_270058;Myo19_66196;Chmp4b_75608;Camkk2_207565;Rabgap1_227800;Aurkb_20877;Pip4k2c_117150;Ezr_22350;Sh3bp1_20401
GOCC_POSTSYNAPTIC_CYTOSKELETON	-0.336688	0.259858		8.8198	0.00767919	Actb_11461;Actg1_11465	-0.368255	0.274975		-0.348444	0.253448		-0.321784	0.260844		-0.219366	0.154711		-0.40008	0.323538		-0.369079	0.255398		-0.407028	0.331404
GOBP_CELLULAR_COMPONENT_DISASSEMBLY	1.17894	0.259858	Blcap_53619;Capn10_23830;Map1a_17754;Mid1_17318;Atg7_74244;Actn2_11472;Ckap2_80986;Rnf41_67588;Camsap2_67886;Etf1_225363	4.89175	0.00767919	Cfl1_12631;Lcp1_18826;Tecpr1_70381;Hspa8_15481;Smarcc1_20588;Ulk1_22241;Capzb_12345;Huwe1_59026;Trp53_22059;Clasp2_76499;Wdr1_22388;Wdr45_54636;Vps4b_20479;Apc_11789	0.821852	0.289642	Ctdnep1_67181;Katnb1_74187;Smarcd2_83796;Atg14_100504663;Capg_12332;Fgf13_14168;Pik3r1_18708;Tfip11_54723;Mcts1_68995;Pik3ca_18706	1.5045	0.253448	Ogfod1_270086;Bnip3l_12177;Chmp3_66700;Fbxo7_69754;Mmp15_17388;Dedd2_67379;Trpv4_63873;Vti1b_53612;Apeh_235606;Pbxip1_229534	0.710234	0.294026	Atp13a2_74772;Tmem39a_67846;Ppp1r9b_217124;Cisd2_67006;Plaat3_225845;Twf2_23999;Gabarapl2_93739;Gba_14466;Retreg3_67998	-0.892007	0.716769	Dmtn_13829;Lpin1_14245	0.653486	0.343028	Mical3_194401;Ctss_13040;Ubqln4_94232;Hk2_15277;Vps16_80743;Pelo_105083;Vps4a_116733;Arid2_77044;Camsap1_227634;Set_56086;Tgfb1_21803;Vps33b_233405;Srebf2_20788	0.797577	0.272123	Park7_57320;Myc_17869;Plk3_12795;Hdac6_15185;Chmp2b_68942;Stx5a_56389;Tnf_21926;Cln3_12752;Mul1_68350;Denr_68184	1.45477	0.329857	Gspt1_14852;Mrrf_67871;Kif18b_70218;Nckap5l_380969;Sting1_72512;Upf1_19704;Napa_108124;Mrpl58_68572;Map1s_270058;Shfl_319278;Chmp4b_75608;Jmjd4_194952;Camkk2_207565;Scaf4_224432;Sh3bp1_20401
GOCC_PHAGOCYTIC_VESICLE	-0.682368	0.625731	Slamf1_27218	5.62837	0.00813614	Actg1_11465;Coro1a_12721;Rab10_19325;Atp6v0c_11984;Stxbp3_20912;Atp6v0a2_21871;Rac2_19354	1.25815	0.274975	Atg14_100504663;Clcn3_12725;Stx6_58244;Srgap2_14270	0.105782	0.365746	Stx12_100226;Vps26b_69091	1.51603	0.260844	Stx4a_20909;Nod1_107607;Dnm2_13430;Ncf1_17969	-1.02323	0.663776		1.16752	0.320705	Rab11b_19326;Abca1_11303;Ctss_13040;Rab14_68365;Rab8a_17274	0.588433	0.2841	Ocrl_320634;Vim_22352;Unc93b1_54445	-0.566518	0.632241	Zyx_22793;Ncf2_17970
GOBP_MACROAUTOPHAGY	1.14399	0.259858	Rab19_19331;Atp6v1g2_66237;Rab33b_19338;Qsox1_104009;Ulk3_71742;Atg7_74244;Rnf41_67588	5.24018	0.00909434	Tecpr1_70381;Gapdh_14433;Ulk1_22241;Adprh_11544;Atp6v0c_11984;Huwe1_59026;Trp53_22059;Atp6v0a2_21871;Wdr45_54636;Vps4b_20479;Supt5_20924	0.394432	0.362643	Atg14_100504663;Sirt1_93759;Mtmr3_74302;Nbr1_17966;Pik3ca_18706;Pacs2_217893	2.85935	0.143409	Bnip3l_12177;Chmp3_66700;Ehmt2_110147;Stx12_100226;Tbc1d14_100855;Vti1b_53612;Vps26b_69091;Ubxn6_66530;Akt1_11651;Vps35_65114	2.69776	0.15852	Nod1_107607;Atp13a2_74772;Tmem39a_67846;Trp53inp1_60599;Vps37b_330192;Bag3_29810;Gabarapl2_93739;Mtm1_17772;Gba_14466;Retreg3_67998	-0.277491	0.47352	Atp6v1a_11964;Vps36_70160	1.51328	0.317899	Ern1_78943;Zfyve1_217695;Fez2_225020;Ubqln4_94232;Arl8b_67166;Atg101_68118;Vps16_80743;Snx18_170625;Ubxn2a_217379;Vps4a_116733;Vps33b_233405	2.95781	0.0987085	Ei24_13663;Mvb12a_73711;Poldip2_67811;Rab1a_19324;Vps39_269338;Hdac6_15185;Chmp2b_68942;Sh3glb1_54673;Atp6v1g1_66290;Cln3_12752;Gnai3_14679;Ift88_21821	0.76221	0.337046	Sting1_72512;Atg16l2_73683;Aup1_11993;Larp1_73158;Chmp4b_75608;Pip4k2c_117150;Sesn2_230784;Nedd4_17999;Sesn3_75747
GOCC_ADHERENS_JUNCTION	-0.375875	0.538794	Pdlim5_56376;Pdlim7_67399	5.58407	0.00943772	Actb_11461;Pak4_70584;Pdlim2_213019;Rab10_19325;Myh9_17886;Pip5k1c_18717;Notch1_18128;Apc_11789	-1.05421	0.807728	Cxadr_13052	-0.296499	0.506515	Trpv4_63873;Cdh24_239096	0.178044	0.375012	Pdzd11_72621;Ppp1r9b_217124;Tmem204_407831	0.611485	0.223016	Ndrg1_17988;Frmd4b_232288	-0.0551965	0.476774	Pdlim4_30794;Tnk2_51789;Lyn_17096;Smad7_17131	1.31007	0.253713	Sorbs1_20411;Park7_57320;Ccdc85b_240514;Ctnna1_12385;Lin7c_22343	-0.420385	0.620616	Zyx_22793;Ezr_22350;Sh3bp1_20401
GOBP_CELL_CELL_ADHESION	-1.44285	0.890347	Spint2_20733;Itgb2_16414;Pdlim5_56376;Tgfbr2_21813;Slamf1_27218;Tespa1_67596;Il27ra_50931;Vav1_22324	4.22753	0.00950741	Csrp1_13007;Actb_11461;Actg1_11465;Adgrl3_319387;Akna_100182;Coro1a_12721;H2-Ob_15002;Pak4_70584;Sash3_74131;Elmo2_140579;Flna_192176;Rab10_19325;Myh9_17886;Wnk1_232341;Bad_12015;Pip5k1c_18717;Stxbp3_20912;Actn1_109711;Notch1_18128;Rac2_19354	-0.580985	0.683623	Gata3_14462;Shc1_20416;Il7r_16197;Jak1_16451;Pkd1l1_171395;Cxadr_13052;Itch_16396;Myo10_17909;Cd27_21940;Il1rl2_107527;Pik3ca_18706;Slc39a8_67547	-1.21065	0.848159	Bcl10_12042;Il1rn_16181;Klf4_16600;Traf6_22034;Trpv4_63873;Akt1_11651;Ctla4_12477;Cdh24_239096	-1.64255	0.952603	Cited2_17684;Lgals3_16854;Anxa9_71790;Arg1_11846;Adora2a_11540;Ilk_16202;Cd40lg_21947	0.942062	0.193917	Dmtn_13829;Ada_11486;Fadd_14082;Socs5_56468;Synj2bp_24071;Rgcc_66214;Selp_20344;Prkar1a_19084;Cd74_16149	-0.710556	0.730628	Ifng_15978;Lyn_17096;Nphp4_260305;Selenok_80795;Itga6_16403;Tbx21_57765;Smad7_17131;Lrrc4_192198;Pik3cg_30955;Alcam_11658;Fyn_14360;Gnas_14683;Runx3_12399;Xbp1_22433;Itgb1_16412;Slc7a1_11987;Tgfb1_21803	-0.847125	0.765653	H2-Aa_14960;Cdon_57810;Nkap_67050;Zc3h12a_230738;Pear1_73182;Tnf_21926;Chst2_54371;L1cam_16728;Metap1_75624;Ctnna1_12385;Prkcq_18761	0.518831	0.393071	Icosl_50723;Irf1_16362;Nfkbid_243910;Pag1_94212;Ntng2_171171;Adgrl1_330814;Lag3_16768;Bcl2_12043;Jaml_270152;Ptprs_19280;Rasgrp1_19419;Sema4d_20354;B4galnt2_14422;Thy1_21838;Crtam_54698;Rara_19401;Lpp_210126;Tigit_100043314;Vsir_74048;Ezr_22350;Tnfrsf21_94185
GOBP_REGULATION_OF_PRO_B_CELL_DIFFERENTIATION	-0.358345	0.262223		7.18488	0.0106419	Notch1_18128;Sos2_20663	-0.376868	0.278932		-0.34756	0.254386		-0.36706	0.265036		-0.243317	0.155354		-0.465731	0.330685		-0.350569	0.260412		-0.444474	0.337046
GOBP_NEGATIVE_REGULATION_OF_CALCIUM_ION_DEPENDENT_EXOCYTOSIS	-0.318128	0.262223		6.44827	0.0106419	Stxbp3_20912;Notch1_18128	2.34149	0.151875	Cbarp_100503659	-0.333219	0.254386		-0.348774	0.265036		-0.240624	0.155354		2.04937	0.166399	Rap1b_215449	-0.37651	0.260412		-0.455044	0.337046
GOBP_ESTABLISHMENT_OR_MAINTENANCE_OF_CELL_POLARITY	-0.242728	0.493573	Spint2_20733;Rhog_56212;Brsk2_75770	5.31937	0.0110514	Actb_11461;Cap1_12331;Map4_17758;Rab10_19325;Myh9_17886;Cd3g_12502;Clasp2_76499;Wdr1_22388;Rac2_19354	-0.392883	0.569728	Gata3_14462;Fgf13_14168;Arf4_11843	-1.17484	0.838892	Wee1_22390	-0.283876	0.514567	Pdzd11_72621;Zw10_26951;Ilk_16202	1.7571	0.154711	Synj2bp_24071;Frmd4b_232288;Slc9a1_20544;Rap2a_76108	0.733332	0.324756	Spdl1_70385;Rhobtb2_246710;Crk_12928;Rap1b_215449;Arfgef1_211673;Hsp90aa1_15519;Itgb1_16412	1.31698	0.253713	Myo18a_360013;Lmna_16905;Rhoc_11853;Ctnna1_12385;Rhob_11852;Lin7c_22343	-0.945663	0.777789	Crtam_54698;Ezr_22350;Sh3bp1_20401
GOBP_HISTONE_H3_K14_ACETYLATION	-0.606888	0.376867		6.56464	0.0110969	Kat14_228714;Brd1_223770;Tada3_101206	2.91658	0.145636	Gata3_14462;Sirt1_93759	1.22335	0.253448	Meaf6_70088	-0.640748	0.387298		-0.438931	0.228104		1.95377	0.168301	Tada2a_217031;Wdr5_140858	-0.593495	0.392571		0.652598	0.329857	Sgf29_75565
GOCC_PHAGOCYTIC_VESICLE_MEMBRANE	-1.06849	0.690401		5.61962	0.0110969	Coro1a_12721;Rab10_19325;Atp6v0c_11984;Atp6v0a2_21871;Rac2_19354	-1.07251	0.727552		-0.997758	0.671539		0.79536	0.260844	Stx4a_20909;Dnm2_13430	-0.716982	0.46525		0.292439	0.363619	Rab11b_19326;Rab8a_17274	-0.142898	0.406398	Ocrl_320634	-1.31157	0.827106
GOBP_TUBULIN_DEACETYLATION	-0.54953	0.376867		5.35617	0.0110969	Kat14_228714;Flna_192176;Tada3_101206	1.00613	0.274975	Prkaa1_105787	-0.554049	0.363396		-0.657457	0.387298		-0.414371	0.228104		2.07455	0.168301	Tada2a_217031;Wdr5_140858	1.05386	0.253713	Hdac6_15185	0.711079	0.329857	Sgf29_75565
GOBP_CORONARY_ARTERY_MORPHOGENESIS	-0.386641	0.267278		6.65846	0.0138663	Sec24b_99683;Notch1_18128	-0.377429	0.284964		-0.35654	0.257973		-0.344855	0.270615		-0.310543	0.158065		1.7429	0.180435	Arid2_77044	-0.376568	0.267829		-0.437175	0.348078
GOBP_POSTSYNAPTIC_ACTIN_CYTOSKELETON_ORGANIZATION	-0.376559	0.267278		6.28739	0.0138663	Actb_11461;Actg1_11465	-0.39644	0.284964		-0.370517	0.257973		-0.400328	0.270615		-0.274405	0.158065		-0.403369	0.342168		-0.406546	0.267829		-0.466714	0.348078
GOMF_CADHERIN_BINDING	0.99229	0.267278	Ppme1_72590;Abcf3_27406;Bzw2_66912;Pdlim5_56376;Trim25_217069;Vasp_22323;Plin3_66905	4.58148	0.0138663	Pak4_70584;Cnn2_12798;Flna_192176;Hspa8_15481;Rab10_19325;Vasn_246154;Abi1_11308;Capzb_12345;Myh9_17886;Pfn1_18643;Apc_11789	0.653116	0.312253	Puf60_67959;Dnajb1_81489;Capg_12332;Eef1d_66656;Lrrfip1_16978;Slk_20874;Tes_21753	-0.730303	0.714485	Ehd4_98878;Ahnak_66395;Cdh24_239096	-1.38509	0.89666	Twf2_23999;Bag3_29810	0.294601	0.315745	Ndrg1_17988;Atic_108147;Exoc3_211446	0.824508	0.329112	Rab11b_19326;Cip2a_224171;Rangap1_19387;Itga6_16403;Eif2a_229317;Pacsin2_23970;Golga3_269682;Eif4h_22384;Slc3a2_17254;Itgb1_16412	1.50454	0.253713	Dhx29_218629;Rab1a_19324;Park7_57320;Rtn4_68585;Lasp1_16796;Chmp2b_68942;Stx5a_56389;Sh3glb1_54673;Ctnna1_12385	2.79478	0.132558	Ppp1r13l_333654;Asap1_13196;Cc2d1a_212139;Prdx6_11758;Psmb6_19175;Larp1_73158;Plec_18810;Cobll1_319876;Ubap2_68926;Chmp4b_75608;Ccs_12460;Ddx3x_13205;Ezr_22350;Rsl1d1_66409;Vapa_30960
GOBP_REGULATION_OF_LYMPHOID_PROGENITOR_CELL_DIFFERENTIATION	-0.375122	0.272347		6.13799	0.0188676	Notch1_18128;Sos2_20663	-0.403333	0.292792		-0.374967	0.262963		-0.460343	0.277615		-0.258291	0.161348		-0.469496	0.352215		-0.398779	0.275151		-0.488938	0.358112
GOCC_VACUOLAR_PROTON_TRANSPORTING_V_TYPE_ATPASE_V0_DOMAIN	-0.399852	0.272347		5.78523	0.0188676	Atp6v0c_11984;Atp6v0a2_21871	-0.427294	0.292792		-0.401077	0.262963		-0.440372	0.277615		-0.268757	0.161348		-0.50489	0.352215		-0.433568	0.275151		-0.488686	0.358112
GOMF_ACTIN_MONOMER_BINDING	-0.608691	0.41229		5.59055	0.0188884	Coro1a_12721;Mrtfa_223701;Pfn1_18643	0.774945	0.274975	Abl2_11352	-0.624234	0.397972		0.876599	0.260844	Twf2_23999	-0.426924	0.25155		0.405946	0.320705	Mtss1_211401	0.97283	0.253713	Prkce_18754	0.561165	0.329857	Cobll1_319876
GOBP_PROTEIN_CONTAINING_COMPLEX_DISASSEMBLY	1.23711	0.259858	Map1a_17754;Mid1_17318;Actn2_11472;Ckap2_80986;Camsap2_67886;Etf1_225363	4.53513	0.0188884	Cfl1_12631;Tecpr1_70381;Hspa8_15481;Smarcc1_20588;Capzb_12345;Clasp2_76499;Wdr1_22388;Vps4b_20479;Apc_11789	1.44705	0.274975	Katnb1_74187;Smarcd2_83796;Atg14_100504663;Capg_12332;Fgf13_14168;Tfip11_54723;Pik3ca_18706	0.981218	0.262963	Ogfod1_270086;Chmp3_66700;Trpv4_63873;Vti1b_53612;Apeh_235606	0.107665	0.408068	Tmem39a_67846;Ppp1r9b_217124;Twf2_23999;Gba_14466	-0.656238	0.596382	Dmtn_13829	1.05071	0.320705	Mical3_194401;Ubqln4_94232;Vps16_80743;Vps4a_116733;Arid2_77044;Camsap1_227634;Set_56086;Vps33b_233405	0.456513	0.322229	Myc_17869;Hdac6_15185;Chmp2b_68942;Tnf_21926;Cln3_12752	2.94041	0.132558	Gspt1_14852;Kif18b_70218;Nckap5l_380969;Upf1_19704;Napa_108124;Mrpl58_68572;Map1s_270058;Shfl_319278;Chmp4b_75608;Jmjd4_194952;Scaf4_224432;Sh3bp1_20401
GOBP_REGULATION_OF_CELLULAR_COMPONENT_BIOGENESIS	-0.600636	0.7134	Rhog_56212;Mphosph9_269702;Pdlim5_56376;Wrap73_59002;Plekhg2_101497;Vasp_22323;Arhgef7_54126;Camsap2_67886;Cep295_319675;Cyria_76820;Gpr65_14744;Mkks_59030	4.17913	0.0188884	Actg1_11465;Coro1a_12721;Lcp1_18826;Dhx33_216877;Flna_192176;Hspa8_15481;Map4_17758;Ulk1_22241;Adprh_11544;Capzb_12345;Cotl1_72042;Pfn1_18643;Trp53_22059;Arpc2_76709;Clasp2_76499;Hjurp_381280;Notch1_18128;Rac2_19354;Wdr45_54636;Vps4b_20479;Apc_11789	0.376973	0.360551	Dnajb1_81489;Capg_12332;Crbn_58799;Ldb1_16825;Nup62_18226;Pik3r1_18708;Prkaa1_105787;Slk_20874;Tfip11_54723;Trim28_21849;Ikbke_56489;Mtmr3_74302;Myo10_17909;Togaram1_328108;Zfp445_235682;Arpc3_56378;Dzip1_66573;Pik3ca_18706	-0.707398	0.729484	Chmp3_66700;Mapk9_26420;Ptger4_19219;Cdkn1b_12576;Ehmt2_110147;Tbc1d14_100855;Tapt1_231225;Tbc1d20_67231;Tet1_52463;Vps35_65114;Thra_21833	-0.235721	0.574383	Lgals3_16854;Synpo_104027;Usp50_75083;1810058I24Rik_67705;Atp13a2_74772;Dnm2_13430;Riok3_66878;Tmem39a_67846;Ift140_106633;Twf2_23999;Sirt3_64384;Cep120_225523;Mtm1_17772;Gba_14466	0.927877	0.204374	Dmtn_13829;Birc2_11797;Rgcc_66214;Tbc1d15_66687;Cep97_74201;Selp_20344;Psrc1_56742;Shank1_243961;Fxr2_23879;Slc9a1_20544	0.496105	0.389088	Psmc6_67089;Gpatch4_66614;Ankrd27_245886;Ifng_15978;Bmf_171543;Palm_18483;Abca1_11303;Fez2_225020;Morc2a_74522;Nphp4_260305;Cdc34_216150;Rap1b_215449;Mtss1_211401;Akap9_100986;Eef2k_13631;Rhoq_104215;Snx18_170625;Vps4a_116733;Abi3_66610;Arfgef1_211673;Camsap1_227634;Evi5_14020;Hsp90aa1_15519;Tgfb1_21803;Nek7_59125	1.78442	0.232696	Bcl2l11_12125;Dnajb2_56812;Poldip2_67811;Vdac3_22335;Park7_57320;Slain1_105439;Aida_108909;Nckap1_50884;Hdac6_15185;Mapre3_100732;Chmp2b_68942;Def8_23854;Sh3glb1_54673;Tnf_21926;Bbs4_102774;Cln3_12752;Rhoc_11853;Ift88_21821;Nlrc3_268857;Spice1_212514;Prkce_18754;Sar1a_20224;Tbc1d19_67249	-0.456683	0.659037	Tpr_108989;Has3_15118;Ntng2_171171;P2rx7_18439;Stx1a_20907;Hip1r_29816;Asap1_13196;Atat1_73242;Mns1_17427;Napa_108124;Raf1_110157;Tbc1d10b_68449;Cntnap2_66797;Sema4d_20354;Thy1_21838;Chmp4b_75608;Rabgap1_227800;Ddx3x_13205;Pip4k2c_117150;Ezr_22350
GOBP_PROTEIN_MODIFICATION_BY_SMALL_PROTEIN_REMOVAL	0.461135	0.312724	Taf12_66464;Cops2_12848;Josd1_74158	4.63199	0.0193949	Stambp_70527;Taf5l_102162;Abraxas1_70681;Usp48_170707;Tada3_101206;Ubxn1_225896;Otub1_107260	-0.346783	0.544495	Itch_16396;Mindy3_66960	-0.817634	0.678774	Taf7_24074	1.06355	0.260844	Usp50_75083;Senp3_80886;Babam1_68251;Usp21_30941	1.6276	0.154711	Usp38_74841;Usp22_216825;Tnfaip3_21929	0.226455	0.412189	Epop_103551;Supt3_109115;Usp5_22225;Asxl1_228790	0.237462	0.347947	Park7_57320;Zc3h12a_230738;Trrap_100683	0.294129	0.404631	Eny2_223527;Sgf29_75565;Otud6b_72201;Usp10_22224
GOCC_SUPRAMOLECULAR_COMPLEX	1.27589	0.259858	Klhl21_242785;Haus2_66296;Narf_67608;Habp4_56541;Uhmk1_16589;Carhsp1_52502;Map1a_17754;Mid1_17318;Pdlim5_56376;Pdlim7_67399;Ska3_219114;Ccnb1_268697;Cnot7_18983;Trim25_217069;Actn2_11472;Ckap2_80986;Phf6_70998;Rcsd1_226594;Camsap2_67886;Cep295_319675;Zfp36_22695;Rab3d_19340;Pabpc4_230721	3.80536	0.0201033	Csrp1_13007;Actb_11461;Actg1_11465;Akna_100182;Apobec3_80287;Coro1a_12721;Lcp1_18826;Pdlim2_213019;Flna_192176;Knl1_76464;Map4_17758;Tnrc6c_217351;Capzb_12345;Cotl1_72042;Myh9_17886;Taf5l_102162;Tpm4_326618;Clasp2_76499;Hjurp_381280;Actn1_109711;Rac2_19354;Myo9b_17925;Pstpip1_19200;Apc_11789	-1.1128	0.853379	Cenpo_52504;Katnb1_74187;Clock_12753;Dync1li1_235661;Fastkd2_75619;Fgf13_14168;Rmdn3_67809;Tpm3_59069;Ythdc2_240255;Clip2_269713;Nbr1_17966;Togaram1_328108;Cct4_12464;Zfp276_57247;Fbxo22_71999	-0.581043	0.719789	Arc_11838;Bcl10_12042;Ogfod1_270086;Ahnak_66395;Actn4_60595;Cenpt_320394;Chmp3_66700;Itgb1bp2_26549;Trpv4_63873;Frg1_14300;Meaf6_70088;Nusap1_108907;Itgb3bp_67733;Pbxip1_229534	0.239447	0.442955	Nup160_59015;Dctn3_53598;Synpo_104027;Dnm2_13430;Tpgs1_110012;Cenpm_66570;Nup37_69736;Anapc16_52717;Zw10_26951;Adora2a_11540;Cspp1_211660;Gramd3_107022;Ilk_16202;Psmc3_19182;Twf2_23999;Kif1b_16561;Bag3_29810;Kntc1_208628;Mtm1_17772	0.216626	0.371434	Dmtn_13829;Ndrg1_17988;Kif3c_16570;Rassf3_192678;Tubgcp4_51885;Psrc1_56742;Cdk9_107951;Tnnt3_21957;Homer1_26556;Fxr2_23879	0.0919115	0.519505	Spdl1_70385;Pdlim4_30794;Fastkd5_380601;Col11a2_12815;Map2k2_26396;Tubgcp6_328580;Psen2_19165;Rangap1_19387;Sri_109552;Ythdf1_228994;Capn3_12335;Tbrg4_21379;Patl1_225929;Sympk_68188;Wdr47_99512;Ska1_66468;Fyn_14360;Kcnab2_16498;Orc2_18393;Pum1_80912;Rhoq_104215;Calm2_12314;Camsap1_227634;Cct3_12462;Reep4_72549;Rmdn2_381110;Cct7_12468;Nek7_59125	0.358918	0.403899	Edc3_353190;Tex14_83560;Zc3h12a_230738;Zc3h12b_547176;Arf1_11840;Cenpu_71876;Kif13b_16554;Lmna_16905;Slain1_105439;Cenpf_108000;Nckap1_50884;Hdac6_15185;Mapre3_100732;Chmp2b_68942;Hook2_170833;Kat8_67773;Slc2a1_20525;Vim_22352;Zwint_52696;Lsm2_27756;Tubgcp3_259279	1.24075	0.329857	Icosl_50723;Hid1_217310;Myo5a_17918;Nup98_269966;Shb_230126;Kif18b_70218;Rusc1_72296;Tpr_108989;Nckap5l_380969;Upf1_19704;Atat1_73242;Mns1_17427;Mtmr12_268783;Nuf2_66977;Simc1_319719;Rassf2_215653;Spc24_67629;Map1s_270058;Tial1_21843;Shfl_319278;Iffo2_212632;Larp1_73158;Plec_18810;Bod1l_665775;Cirbp_12696;Fkbp1a_14225;Ubap2_68926;Chmp4b_75608;Larp1b_214048;Aurkb_20877;Ddx3x_13205;Ezr_22350;Nsun2_…
GOCC_PHAGOCYTIC_CUP	-0.579342	0.421486		5.53414	0.0209418	Coro1a_12721;Lcp1_18826;Pip5k1c_18717	-0.736343	0.455399		-0.612592	0.406809		0.774908	0.260844	Dnm2_13430	-0.497285	0.257479		-0.875306	0.553021		2.48743	0.148042	Pear1_73182;Tnf_21926	0.386659	0.329857	Sh3bp1_20401
GOBP_REGULATION_OF_CYTOSKELETON_ORGANIZATION	3.421	0.102316	Rhog_56212;Ccnf_12449;Map1a_17754;Mid1_17318;Pfdn2_18637;Ska3_219114;Actn2_11472;Akap13_75547;Ckap2_80986;Plekhg2_101497;Vasp_22323;Arhgef7_54126;Camsap2_67886;Cep295_319675;Cyria_76820;Gpr65_14744;Mkks_59030	4.16246	0.0209567	Actg1_11465;Coro1a_12721;Arhgdib_11857;Flna_192176;Capzb_12345;Cotl1_72042;Pfn1_18643;Arpc2_76709;Clasp2_76499;Wdr1_22388;Rac2_19354;Vps4b_20479;Apc_11789;Arhgap17_70497	1.17868	0.274975	Bicd2_76895;Katnb1_74187;Abl2_11352;Capg_12332;Fgf13_14168;Nup62_18226;Pik3r1_18708;Prkaa1_105787;Togaram1_328108;Trim27_19720;Arpc3_56378;Pik3ca_18706	-0.132891	0.511232	Chmp3_66700;Gmfb_63985;Ptger4_19219;Cdkn1b_12576;Trpv4_63873;Parp3_235587;Phpt1_75454	-1.76718	0.964914	Synpo_104027;Twf2_23999;Cep120_225523	0.899098	0.189232	Dmtn_13829;Rgcc_66214;Cep97_74201;Psrc1_56742;Shank1_243961;Slc9a1_20544	-0.89119	0.814056	Rhobtb2_246710;Crk_12928;Ska1_66468;Mtss1_211401;Akap9_100986;Rhoq_104215;Abi3_66610;Arfgef1_211673;Camsap1_227634	1.20155	0.253713	Arf1_11840;Pick1_18693;Slain1_105439;Nckap1_50884;Hdac6_15185;Mapre3_100732;Chmp2b_68942;Bbs4_102774;Cln3_12752;Rhoc_11853;Prkce_18754;Rhob_11852	-0.535539	0.68732	Tpr_108989;P2rx7_18439;Hip1r_29816;Atat1_73242;Iqgap3_404710;Syde1_71709;Map1s_270058;Chmp4b_75608;Ezr_22350;Sh3bp1_20401
GOBP_POSTSYNAPTIC_CYTOSKELETON_ORGANIZATION	-0.365793	0.278779		6.21076	0.0219362	Actb_11461;Actg1_11465	-0.420891	0.300905		-0.361286	0.269762		-0.435739	0.284479		-0.294854	0.1654		-0.551443	0.363619		-0.433908	0.283764		-0.508418	0.368094
GOCC_BETA_CATENIN_DESTRUCTION_COMPLEX	-0.409487	0.278779		6.19619	0.0219362	Axin2_12006;Apc_11789	-0.507286	0.300905		-0.422456	0.269762		-0.421012	0.284479		2.67855	0.0913884	Siah1a_20437	-0.544659	0.363619		-0.433666	0.283764		-0.452297	0.368094
GOBP_WOUND_HEALING	-0.0847264	0.481167	Dgkz_104418;Dgkh_380921;Tgfbr2_21813;Anxa6_11749;Pabpc4_230721;Vav1_22324	4.24217	0.0219362	Csrp1_13007;Actb_11461;Actg1_11465;Lcp1_18826;Cnn2_12798;Flna_192176;Mrtfa_223701;Myh9_17886;Clasp2_76499;Dgka_13139;Stxbp3_20912;Actn1_109711	-1.47696	0.919071	Bloc1s6_18457;Anxa5_11747;Pik3ca_18706	-1.47897	0.933797	B4galt1_14595;Chmp3_66700	-0.152619	0.51059	Tbxa2r_21390;Oprm1_18390;Adora2a_11540;Ilk_16202;Cd40lg_21947;Gpx1_14775	-0.131985	0.441282	Dmtn_13829;Selp_20344;Tnfaip3_21929	2.58491	0.140991	F2rl2_14064;Ggcx_56316;Lyn_17096;Crk_12928;Proz_66901;Nfe2l2_18024;Arl8b_67166;Gna12_14673;Pik3cg_30955;Gnas_14683;Prcp_72461;Slc12a2_20496;Xbp1_22433;Arfgef1_211673;Itgb1_16412;Scarb1_20778;Tgfb1_21803	0.535939	0.337572	Chmp2b_68942;Cxcr4_12767;Pear1_73182;Tnf_21926;Metap1_75624;Rhoc_11853;Prkcq_18761;Prkce_18754	-0.103576	0.535082	Tfpi_21788;Mcam_84004;Raf1_110157;Tec_21682;Jaml_270152;Plec_18810;Chmp4b_75608;Itpk1_217837;F2r_14062
GOBP_HOMEOSTASIS_OF_NUMBER_OF_CELLS_WITHIN_A_TISSUE	-0.712335	0.429673		4.97929	0.022439	Coro1a_12721;Sash3_74131;Notch1_18128	-0.701254	0.462858		-0.647653	0.414762		-0.636274	0.440061		-0.469549	0.26315		-0.795753	0.562079		-0.664954	0.448751		3.19577	0.132558	P2rx7_18439;Bcl2_12043;F2r_14062
GOBP_SPINDLE_LOCALIZATION	-0.951739	0.605832		5.12931	0.0241237	Cfl1_12631;Map4_17758;Myh9_17886;Clasp2_76499	-0.975395	0.644772		0.233031	0.292779	Nusap1_108907	0.136984	0.316321	Zw10_26951	-0.676575	0.394511		0.604041	0.320705	Spdl1_70385;Itgb1_16412	-0.959804	0.634945		-1.18688	0.748779
GOCC_PODOSOME	-0.680554	0.437564		4.74628	0.0247504	Lcp1_18826;Tpm4_326618;Wdr1_22388	-0.716249	0.471383		-0.66072	0.42314		-0.64524	0.44884		-0.495542	0.268901		-0.767763	0.572018		-0.748812	0.45794		0.365895	0.331404	Asap1_13196
GOMF_PROTEIN_DOMAIN_SPECIFIC_BINDING	0.0610386	0.467221	Prkdc_19090;Ski_20481;Prkar2b_19088;Trex1_22040;Actn2_11472;Errfi1_74155;Rnf41_67588;Vasp_22323;Slamf1_27218;Casp8_12370	3.93365	0.0247504	Egr2_13654;Fkbp8_14232;Card14_170720;Casp9_12371;Kat14_228714;Stambp_70527;Elmo2_140579;Gapdh_14433;Hspa8_15481;Mrtfa_223701;Abi1_11308;Myh9_17886;Trp53_22059;Actn1_109711;Tada3_101206;Arhgap17_70497	2.67501	0.151875	Osbp_76303;Gata3_14462;Elmo3_234683;Capg_12332;Clcn3_12725;Crim1_50766;Ldb1_16825;Nup62_18226;Sirt1_93759;Thap7_69009;Trim28_21849;Cxadr_13052;Inppl1_16332;Pde2a_207728;Ppp3r1_19058;Reps1_19707;Cradd_12905;Cntln_338349;Epb41l2_13822	0.932681	0.262963	Srr_27364;Bcl10_12042;Cntnap1_53321;Aip_11632;Itgb1bp2_26549;Ube2i_22196;Ap2m1_11773;Cript_56724;Ehmt2_110147;Trpv4_63873;Litaf_56722;Thra_21833	-0.405363	0.612091	Acsl3_74205;Cited2_17684;Nod1_107607;Dnm2_13430;Plekha2_83436;Ncf1_17969;Oprm1_18390;Gpx1_14775;Hnrnpm_76936	0.387123	0.314233	Fadd_14082;Rufy1_216724;Acox1_11430;Prkar1a_19084;Klhl17_231003;Shank1_243961	1.11028	0.320705	Tnk2_51789;Ddx20_53975;Lat2_56743;Gabrr2_14409;Map2k2_26396;Lyn_17096;Tfdp1_21781;Crk_12928;Nfe2l2_18024;Plscr3_70310;Bcl2l1_12048;Aatf_56321;Etv6_14011;Fyn_14360;Rhoq_104215;Vps4a_116733;Abi3_66610;Calm2_12314;Hsp90aa1_15519;Ets2_23872	0.894468	0.267829	Mvb12a_73711;Arf1_11840;Dtx1_14357;Pick1_18693;Aida_108909;Chmp2b_68942;Atf4_11911;Traf4_22032;U2af2_22185;Gnai3_14679;L1cam_16728;Lancl1_14768;Vim_22352;Lin7c_22343	1.8551	0.29266	Wbp1_22377;Plxnd1_67784;Gng12_14701;Pag1_94212;Sh2d2a_27371;Stx1a_20907;Hip1r_29816;Jdp2_81703;Arhgap31_12549;Bcl2_12043;Ppargc1b_170826;Strn3_94186;Ywhag_22628;Rara_19401;Sh3bp2_24055;Ezr_22350;Ikzf4_22781;Nedd4_17999;Nolc1_70769;Sh3bp1_20401;Vapa_30960
GOBP_PRO_B_CELL_DIFFERENTIATION	2.05148	0.192375	Prkdc_19090	5.98623	0.0251266	Notch1_18128;Sos2_20663	-0.450255	0.309689		-0.408258	0.278313		-0.48552	0.294026		-0.290844	0.171055		-0.574841	0.37725		-0.411223	0.293481		-0.595174	0.38086
GOBP_ADHERENS_JUNCTION_ASSEMBLY	-0.44028	0.287964		5.75824	0.0251266	Actb_11461;Pip5k1c_18717	-0.460308	0.309689		-0.441605	0.278313		-0.457444	0.294026		-0.322713	0.171055		1.25969	0.223996	Smad7_17131	-0.452896	0.293481		-0.53782	0.38086
GOCC_PROTON_TRANSPORTING_V_TYPE_ATPASE_V0_DOMAIN	-0.456139	0.287964		5.75251	0.0251266	Atp6v0c_11984;Atp6v0a2_21871	-0.453002	0.309689		-0.434778	0.278313		-0.438478	0.294026		-0.315157	0.171055		-0.575444	0.37725		-0.46246	0.293481		-0.512061	0.38086
GOBP_ACTIN_FILAMENT_NETWORK_FORMATION	-0.451814	0.287964		5.54802	0.0251266	Lcp1_18826;Actn1_109711	-0.460739	0.309689		-0.454974	0.278313		-0.463707	0.294026		-0.294589	0.171055		-0.539417	0.37725		-0.440255	0.293481		-0.555217	0.38086
GOCC_SUPRAMOLECULAR_POLYMER	0.595607	0.321133	Klhl21_242785;Haus2_66296;Narf_67608;Habp4_56541;Map1a_17754;Mid1_17318;Pdlim5_56376;Pdlim7_67399;Ska3_219114;Actn2_11472;Ckap2_80986;Rcsd1_226594;Camsap2_67886;Cep295_319675;Rab3d_19340	3.90288	0.0251266	Csrp1_13007;Actb_11461;Actg1_11465;Akna_100182;Coro1a_12721;Lcp1_18826;Pdlim2_213019;Flna_192176;Map4_17758;Capzb_12345;Cotl1_72042;Myh9_17886;Tpm4_326618;Clasp2_76499;Actn1_109711;Rac2_19354;Myo9b_17925;Pstpip1_19200;Apc_11789	-1.2641	0.86625	Katnb1_74187;Dync1li1_235661;Fgf13_14168;Rmdn3_67809;Tpm3_59069;Clip2_269713;Nbr1_17966;Togaram1_328108;Cct4_12464;Fbxo22_71999	-0.804701	0.78907	Bcl10_12042;Ahnak_66395;Actn4_60595;Chmp3_66700;Itgb1bp2_26549;Trpv4_63873;Frg1_14300;Nusap1_108907;Pbxip1_229534	-0.0848943	0.517332	Synpo_104027;Dnm2_13430;Tpgs1_110012;Zw10_26951;Adora2a_11540;Cspp1_211660;Gramd3_107022;Ilk_16202;Twf2_23999;Kif1b_16561;Bag3_29810;Kntc1_208628;Mtm1_17772	0.468145	0.290412	Dmtn_13829;Ndrg1_17988;Kif3c_16570;Rassf3_192678;Tubgcp4_51885;Psrc1_56742;Tnnt3_21957;Homer1_26556	-0.313885	0.615482	Pdlim4_30794;Col11a2_12815;Map2k2_26396;Tubgcp6_328580;Psen2_19165;Sri_109552;Capn3_12335;Wdr47_99512;Ska1_66468;Fyn_14360;Kcnab2_16498;Rhoq_104215;Calm2_12314;Camsap1_227634;Cct3_12462;Reep4_72549;Rmdn2_381110;Cct7_12468;Nek7_59125	-0.605089	0.70755	Arf1_11840;Kif13b_16554;Lmna_16905;Slain1_105439;Nckap1_50884;Hdac6_15185;Mapre3_100732;Chmp2b_68942;Hook2_170833;Slc2a1_20525;Vim_22352;Tubgcp3_259279	-0.575963	0.712063	Hid1_217310;Myo5a_17918;Kif18b_70218;Rusc1_72296;Nckap5l_380969;Atat1_73242;Mns1_17427;Mtmr12_268783;Simc1_319719;Map1s_270058;Iffo2_212632;Plec_18810;Bod1l_665775;Fkbp1a_14225;Chmp4b_75608;Aurkb_20877;Ezr_22350
GOCC_SECRETORY_GRANULE	0.122977	0.472823	Itgb2_16414;Qsox1_104009;Rhog_56212;Armc8_74125;Cpne3_70568;Ece1_230857;Atg7_74244;Plekho2_102595;Actn2_11472;Fuca1_71665;Rab3d_19340;Surf4_20932	3.8223	0.0251266	Abca13_268379;Cap1_12331;Cnn2_12798;Ftl1_14325;Hspa8_15481;Knl1_76464;Rab10_19325;Atp6v0c_11984;Cotl1_72042;Huwe1_59026;Myh9_17886;Stxbp3_20912;Actn1_109711;Atp6v0a2_21871;Notch1_18128;Psmd2_21762;Atp8b4_241633;Asah1_11886	-0.916035	0.796032	Slc15a4_100561;Cbarp_100503659;Clcn3_12725;Dync1li1_235661;Manba_110173;Phactr2_215789;Cxadr_13052;Skil_20482;Ctsd_13033;Grn_14824	-0.0536828	0.498109	Arc_11838;Slc30a5_69048;Pcyox1l_240334;Actn4_60595;B4galt1_14595;Gtpbp2_56055;Vti1b_53612;Apeh_235606;Commd3_12238;Rab5b_19344;Arhgap45_70719	0.0225052	0.512357	Fabp5_16592;Stx4a_20909;Lgals3_16854;1600012H06Rik_67912;Nudt1_17766;Tspan14_52588;Arg1_11846;Tbxa2r_21390;Gaa_14387;Psmc3_19182;Rab4a_19341;Gyg_27357	-0.0856051	0.46583	Ampd3_11717;Exoc3_211446;Selp_20344;Selenop_20363;Atp6v1a_11964;Nhlrc3_212114	0.999396	0.320705	Magt1_67075;Adgrg3_54672;Bmf_171543;Ddost_13200;Acpp_56318;Ctss_13040;Sri_109552;Dnajc5_13002;Psmd1_70247;Pcsk4_18551;Rap1b_215449;Kcnab2_16498;Pdxk_216134;Prcp_72461;Psmd12_66997;Vps13a_271564;Vps35l_71517;Hsp90aa1_15519;Rab14_68365;Tgfb1_21803;Vps33b_233405;Cat_12359;Cystm1_66060	0.269883	0.417968	Hexa_15211;Pomt1_99011;Arsa_11883;Ppie_56031;Tcp11_21463;Atp11b_76295;Gnai3_14679;Atp8a1_11980;Cmtm6_67213;Ctnna1_12385;Psap_19156;Rab5c_19345;Rarres2_71660;Fuca2_66848	-0.39588	0.678984	Arl8a_68724;Hgsnat_52120;Myo5a_17918;Prdx4_53381;Sting1_72512;Stx1a_20907;2310033P09Rik_67862;Prdx6_11758;Gars_353172;Igf2r_16004;Ddx3x_13205;Degs1_13244;Tmx3_67988;Aprt_11821;Ncf2_17970;Vapa_30960
GOMF_DISORDERED_DOMAIN_SPECIFIC_BINDING	-0.646017	0.445792		5.37668	0.0254121	Fkbp8_14232;Gapdh_14433;Trp53_22059	-0.709902	0.479434		0.848083	0.253448	Ap2m1_11773	-0.742515	0.456653		-0.491557	0.274445		2.88001	0.126215	Fyn_14360;Calm2_12314;Hsp90aa1_15519	-0.718009	0.466784		0.36461	0.332226	Ezr_22350
GOMF_MICROFILAMENT_MOTOR_ACTIVITY	-0.671418	0.445792		5.17097	0.0254121	Myo1f_17916;Myh9_17886;Myo9b_17925	0.736795	0.274975	Myo10_17909	-0.582221	0.430599		-0.69128	0.456653		-0.520096	0.274445		-0.862219	0.582046		-0.675955	0.466784		1.86316	0.249531	Myo5a_17918;Myo19_66196
GOBP_REGULATION_OF_SUPRAMOLECULAR_FIBER_ORGANIZATION	3.05313	0.102316	Map1a_17754;Mid1_17318;Pfdn2_18637;Actn2_11472;Akap13_75547;Ckap2_80986;Plekhg2_101497;Vasp_22323;Arhgef7_54126;Camsap2_67886;Cyria_76820;Gpr65_14744;Mkks_59030	4.2905	0.0256129	Actg1_11465;Coro1a_12721;Flna_192176;Hspa8_15481;Capzb_12345;Cotl1_72042;Pfn1_18643;Arpc2_76709;Clasp2_76499;Wdr1_22388;Apc_11789	0.911303	0.298411	Katnb1_74187;Capg_12332;Fgf13_14168;Pik3r1_18708;Togaram1_328108;Trim27_19720;Arpc3_56378;Pik3ca_18706	-0.472788	0.633216	Gmfb_63985;Ptger4_19219;Cdkn1b_12576;Trpv4_63873	-1.08024	0.837001	Synpo_104027;Twf2_23999;Gpx1_14775	1.33449	0.158065	Dmtn_13829;Rgcc_66214;Psrc1_56742;Shank1_243961;Slc9a1_20544	-1.5947	0.942406	Mtss1_211401;Akap9_100986;Arfgef1_211673;Camsap1_227634	1.68108	0.253713	Park7_57320;Arf1_11840;Pick1_18693;Slain1_105439;Nckap1_50884;Hdac6_15185;Mapre3_100732;Bbs4_102774;Rhoc_11853;Prkce_18754	-1.45548	0.931285	Hip1r_29816;Map1s_270058;Ldlr_16835;Sh3bp1_20401
GOBP_REGULATION_OF_ACTIN_FILAMENT_ORGANIZATION	1.09727	0.259858	Actn2_11472;Plekhg2_101497;Vasp_22323;Cyria_76820;Gpr65_14744;Mkks_59030	4.17189	0.025928	Actg1_11465;Coro1a_12721;Flna_192176;Capzb_12345;Cotl1_72042;Pfn1_18643;Arpc2_76709;Clasp2_76499;Wdr1_22388	0.230365	0.377549	Capg_12332;Pik3r1_18708;Trim27_19720;Arpc3_56378;Pik3ca_18706	-0.881161	0.743089	Gmfb_63985;Ptger4_19219	-0.951139	0.794765	Synpo_104027;Twf2_23999	1.4619	0.155354	Dmtn_13829;Rgcc_66214;Shank1_243961;Slc9a1_20544	-1.83866	0.953351	Mtss1_211401;Arfgef1_211673	0.718322	0.275151	Arf1_11840;Pick1_18693;Nckap1_50884;Bbs4_102774;Rhoc_11853;Prkce_18754	-1.61179	0.947047	Hip1r_29816;Sh3bp1_20401
GOBP_NEGATIVE_REGULATION_OF_EXOCYTOSIS	0.718006	0.259858	Rab33b_19338	4.53138	0.0275453	Stxbp3_20912;Notch1_18128;Vps4b_20479	2.04546	0.194625	Rsc1a1_69994;Cbarp_100503659	-0.706167	0.438521		-0.668782	0.464134		-0.494684	0.279477		0.29709	0.330685	Rap1b_215449	-0.779849	0.475125		-0.789751	0.590168
GOBP_CELL_ACTIVATION	1.71327	0.259858	Prkdc_19090;Nfkb2_18034;Rnf8_58230;Aplf_72103;Itgb2_16414;Dgkz_104418;Ulk3_71742;Zfp36l2_12193;Ctps_51797;Trex1_22040;Dgkh_380921;Rnf41_67588;Tgfbr2_21813;Slamf1_27218;Tespa1_67596;Syvn1_74126;Casp8_12370;Hmces_232210;Il21r_60504;Il27ra_50931;Vav1_22324	3.91838	0.0275453	Csrp1_13007;Actb_11461;Actg1_11465;Coro1a_12721;H2-Ob_15002;Lcp1_18826;Nsd2_107823;Sash3_74131;Flna_192176;Kars_85305;Sla2_77799;Myh9_17886;Trp53_22059;Bad_12015;Cd3g_12502;Dgka_13139;Stxbp3_20912;Actn1_109711;Rac2_19354;Sos2_20663	1.1167	0.274975	Bloc1s6_18457;Gata3_14462;Slc15a4_100561;Dcaf15_212123;Fanca_14087;Il7r_16197;Ncaph2_52683;Cxadr_13052;D6Wsu163e_28040;Itch_16396;Cnr2_12802;Egr1_13653;Cgas_214763;Grn_14824;Cd27_21940;Il1rl2_107527;Cd3d_12500;Entpd7_93685;Pik3ca_18706;Tnip2_231130	-0.111012	0.511893	Bcl10_12042;Cebpg_12611;Rab29_226422;Fbxo7_69754;Ptger4_19219;Traf6_22034;Hsh2d_209488;Supt6_20926;Akt1_11651;Parp3_235587;Ctla4_12477;Rabl3_67657;Ahr_11622	-0.329368	0.637389	Nr1d1_217166;Stx4a_20909;Txlna_109658;Cxcl10_15945;Lgals3_16854;Pibf1_52023;Arg1_11846;Hdac5_15184;Adora2a_11540;Ilk_16202;Cd40lg_21947;Ccr9_12769;Gba_14466	1.768	0.154711	Dmtn_13829;Ndrg1_17988;Ada_11486;Fadd_14082;Mfhas1_52065;Socs5_56468;Relb_19698;Rgcc_66214;Selp_20344;Prkar1a_19084;Tnfaip3_21929;Cd74_16149	2.58517	0.125411	Ifng_15978;F2rl2_14064;Lat2_56743;Adgrg3_54672;Cd79a_12518;Ddost_13200;Itfg2_101142;Lyn_17096;Capn3_12335;Selenok_80795;Tbx21_57765;Smad7_17131;Nfil3_18030;Tafa3_329731;Cdk6_12571;Lrrc8a_241296;Pik3cg_30955;Fyn_14360;Gnas_14683;Hmgb3_15354;Kpna1_16646;Plcl2_224860;Rnf168_70238;Runx3_12399;Xbp1_22433;Chd7_320790;Eif2ak4_27103;Igbp1_18518;Itgb1_16412;Slc7a1_11987;Tgfb1_21803;Yy1_22632;Eomes_13813;P…	0.301997	0.390551	Myo18a_360013;H2-Aa_14960;Jun_16476;Nkap_67050;Tmem106a_217203;Zc3h12a_230738;Kif13b_16554;Pear1_73182;Tnf_21926;Metap1_75624;Bcl3_12051;Crlf2_57914;Nlrc3_268857;Prkcq_18761;Shld2_75698;Exosc3_66362;Prkce_18754	4.2083	0.0355842	Icosl_50723;Exo1_26909;Irf1_16362;Nfkbid_243910;Pag1_94212;Lat_16797;Ly9_17085;Rbpj_19664;Zfpm1_22761;P2rx7_18439;Patz1_56218;Rif1_51869;Cd8a_12525;Cst7_13011;Ifngr2_15980;Shpk_74637;Tec_21682;Lag3_16768;St3gal1_20442;Dclre1c_227525;Bcl2_12043;Dock10_210293;Jaml_270152;Rasgrp1_19419;Ldlr_16835;Fkbp1a_14225;Thy1_21838;Shld1_73747;Crtam_54698;F2r_14062;Irf8_15900;Rara_19401;Armc5_233912;Lcp2_16822;…
GOBP_PROTEIN_CONTAINING_COMPLEX_ORGANIZATION	0.407369	0.380158	Haus2_66296;Prkdc_19090;Rnf8_58230;Kctd10_330171;Ttc19_72795;Taf12_66464;Map1a_17754;Mid1_17318;Snrpd1_20641;Yju2_72886;Ndufa5_68202;Actn2_11472;Ccdc115_69668;Nsg1_18196;Ckap2_80986;Kctd9_105440;Plekhg2_101497;Vasp_22323;Lpcat3_14792;Tespa1_67596;Arhgef7_54126;Camsap2_67886;Cyria_76820;Mkks_59030;Etf1_225363;Abcg1_11307	3.80838	0.0280423	Cfl1_12631;Coro1a_12721;H2-Ob_15002;Immp2l_93757;Lcp1_18826;Tecpr1_70381;Dhx33_216877;Hspa8_15481;Nsg2_18197;Osbpl2_228983;Smarcc1_20588;Ulk1_22241;Capzb_12345;Cotl1_72042;Pfn1_18643;Trp53_22059;Arpc2_76709;Bad_12015;Cd3g_12502;Clasp2_76499;Hjurp_381280;Wdr1_22388;Nap1l5_58243;Sdhaf1_68332;Ythdc1_231386;Vps4b_20479;Pstpip1_19200;Apc_11789;Clta_12757	1.07158	0.278932	Coa3_52469;Cenpo_52504;Puf60_67959;Twnk_226153;Katnb1_74187;Ptges3_56351;Smarcd2_83796;Actl6a_56456;Ap2b1_71770;Atg14_100504663;Capg_12332;Crbn_58799;Fanca_14087;Fastkd2_75619;Fgf13_14168;Ppp2r1a_51792;Rap1gds1_229877;Tfip11_54723;Anp32e_66471;Brd2_14312;Coa5_76178;Ikbke_56489;Togaram1_328108;Wdcp_238037;Mcts1_68995;Arpc3_56378;Coro7_78885;Eral1_57837;Kcnd1_16506;Asf1b_66929;Acaca_107476;Pik3ca_1…	0.639573	0.346034	Arc_11838;Ehd4_98878;Bcl10_12042;Ogfod1_270086;Aar2_68295;Cenpt_320394;Chmp3_66700;Gcfc2_330361;Mapk9_26420;Nup54_269113;Ptger4_19219;Rab5if_67388;Ap2m1_11773;Cdkn1b_12576;Supt6_20926;Trpv4_63873;Vti1b_53612;Apeh_235606;Samm50_68653;Vps35_65114;Taf7_24074;Thra_21833;Cox7a2_12866;Itgb3bp_67733;Dlgap5_218977	0.591839	0.319694	Acsl3_74205;Brf1_72308;Mcm2_17216;Stx4a_20909;Elob_67673;Pdzd11_72621;Lgals3_16854;Snap47_67826;Usp50_75083;1810058I24Rik_67705;Riok3_66878;Tmem39a_67846;Dnaaf4_67685;Ppp1r9b_217124;Psmd10_53380;Zw10_26951;Dmac2_66349;Vma21_67048;Crtc2_74343;Snrpf_69878;Twf2_23999;Coa6_67892;Vamp4_53330;Kntc1_208628;Ndufab1_70316;Acad9_229211;Gba_14466;Gtf2b_229906	1.28202	0.164488	Dmtn_13829;Fadd_14082;Ino80e_233875;Msrb2_76467;Birc2_11797;Psmg4_69666;Shkbp1_192192;Tubgcp4_51885;Selp_20344;Mttp_17777;Psrc1_56742;Homer1_26556;Shank1_243961;Ndufb9_66218;Slc9a1_20544;Gch1_14528;Cd74_16149	1.09643	0.320705	Psmc6_67089;Mfsd2a_76574;Ankrd27_245886;Ddx20_53975;Ifng_15978;Ubtf_21429;Bmf_171543;Mical3_194401;Polq_77782;Rad52_19365;Tubgcp6_328580;Abca1_11303;Ndufa13_67184;Capn3_12335;Chchd4_72170;Smim20_66278;Ubqln4_94232;Bend3_331623;Rap1b_215449;Plagl2_54711;Lrrc8a_241296;Ndufa10_67273;Vps16_80743;Akap9_100986;Eif4h_22384;Lyrm7_75530;Naf1_234344;Taf11_68776;Vps4a_116733;Arfgef1_211673;Arid2_77044;Camsa…	2.28951	0.150321	H2-Aa_14960;Bcl2l11_12125;Dhx29_218629;Gtf2a2_235459;Nup205_70699;Park7_57320;Rtn4_68585;Uqcc2_67267;Zc3h12a_230738;Tfam_21780;Ndufc1_66377;Myc_17869;Slain1_105439;Srpk3_56504;Aida_108909;Cenpf_108000;Nckap1_50884;Hdac6_15185;Mapre3_100732;Chmp2b_68942;Celf3_78784;Prpf18_67229;Sh3glb1_54673;Tnf_21926;Traf1_22029;Bbs4_102774;Cln3_12752;Clns1a_12729;Rhoc_11853;Slc2a1_20525;Denr_68184;Mlkl_74568;Nlr…	1.71936	0.290853	Unc13a_382018;Ndufb6_230075;Gspt1_14852;Hgsnat_52120;Nup98_269966;Kif18b_70218;Tpr_108989;Nckap5l_380969;Slc1a5_20514;Sting1_72512;Upf1_19704;P2rx7_18439;Stx1a_20907;Hip1r_29816;Asap1_13196;Atat1_73242;Napa_108124;Ndufa9_66108;Raf1_110157;Als2_74018;Atl3_109168;Ddx23_74351;Mrpl58_68572;Tmem242_70544;Uqcc1_56046;Hspa4_15525;Map1s_270058;Tnfaip1_21927;Adar_56417;Shfl_319278;Plec_18810;Bop1_12181;Dn…
GOBP_BIOLOGICAL_ADHESION	-1.68317	0.958572	Spint2_20733;Itgb2_16414;Pdlim5_56376;Actn2_11472;Lif_16878;Prkx_19108;Tgfbr2_21813;Slamf1_27218;Tespa1_67596;Arhgef7_54126;Acer2_230379;Il27ra_50931;Vav1_22324	3.78914	0.0280423	Csrp1_13007;Actb_11461;Actg1_11465;Adgrl3_319387;Akna_100182;Coro1a_12721;H2-Ob_15002;Pak4_70584;Sash3_74131;Arhgdib_11857;Elmo2_140579;Flna_192176;Rab10_19325;Izumo1r_64931;Myh9_17886;Wnk1_232341;Arpc2_76709;Bad_12015;Clasp2_76499;Pip5k1c_18717;Stxbp3_20912;Actn1_109711;Notch1_18128;Rac2_19354;Pstpip1_19200;Apc_11789	-0.463034	0.665772	Mpzl3_319742;Gata3_14462;Shc1_20416;Abl2_11352;Il7r_16197;Jak1_16451;Ldb1_16825;Pik3r1_18708;Pkd1l1_171395;Ppp2r1a_51792;Rsu1_20163;Slk_20874;Cxadr_13052;Inppl1_16332;Itch_16396;Myo10_17909;Srgap2_14270;Cd27_21940;Il1rl2_107527;Pik3ca_18706;Slc39a8_67547	-0.962097	0.835604	Bcl10_12042;Cntnap1_53321;Il1rn_16181;Actn4_60595;B4galt1_14595;Klf4_16600;P4hb_18453;Traf6_22034;Trpv4_63873;Rell2_225392;Akt1_11651;Ctla4_12477;Cdh24_239096;Itgb3bp_67733;Pbxip1_229534	-2.14184	0.984324	Cited2_17684;Stx4a_20909;Lgals3_16854;Dnm2_13430;Plekha2_83436;Sfrp2_20319;Sipa1_20469;Anxa9_71790;Arg1_11846;Adora2a_11540;Ilk_16202;Cd40lg_21947	0.399936	0.339521	Dmtn_13829;Ada_11486;Dusp1_19252;Fadd_14082;Plxna1_18844;Socs5_56468;Synj2bp_24071;Rgcc_66214;Selp_20344;Prkar1a_19084;Slc9a1_20544;Cd74_16149	-1.65547	0.9438	Ifng_15978;Lyn_17096;Nphp4_260305;Selenok_80795;Itga6_16403;Tbx21_57765;Crk_12928;Sympk_68188;Smad7_17131;Lrrc4_192198;Mtss1_211401;Cdk6_12571;Pik3cg_30955;Aatf_56321;Adam2_11495;Alcam_11658;Fyn_14360;Gnas_14683;Runx3_12399;Xbp1_22433;Itgb1_16412;Scarb1_20778;Slc7a1_11987;Tgfb1_21803	-0.466386	0.657121	Eng_13805;H2-Aa_14960;Bcl2l11_12125;Cdon_57810;Nkap_67050;Poldip2_67811;Rab1a_19324;Sorbs1_20411;Zc3h12a_230738;Tnfrsf18_21936;Cxcr4_12767;Muc1_17829;Pear1_73182;Tnf_21926;Chst2_54371;L1cam_16728;Metap1_75624;Ctnna1_12385;Prkcq_18761;Prkce_18754;Rhob_11852	-0.270011	0.616273	Icosl_50723;Irf1_16362;Nfkbid_243910;Plxnd1_67784;Pag1_94212;Ly9_17085;Akip1_57373;Mcam_84004;Zyx_22793;Ntng2_171171;Spry4_24066;Adgrl1_330814;Lag3_16768;Bcl2_12043;Jaml_270152;Nedd9_18003;Ptprs_19280;Rasgrp1_19419;Cntnap2_66797;Sema4d_20354;Tgm2_21817;B4galnt2_14422;Thy1_21838;Crtam_54698;Rara_19401;Lpp_210126;Tigit_100043314;Vsir_74048;Ezr_22350;Tnfrsf21_94185
GOBP_POSITIVE_REGULATION_BY_HOST_OF_VIRAL_PROCESS	-0.433836	0.295594		5.29693	0.0283319	Cfl1_12631;Hspa8_15481	1.65368	0.213485	Ythdc2_240255	1.74688	0.213479	Tbc1d20_67231	-0.447916	0.302292		-0.298829	0.175786		-0.543604	0.389088		-0.465138	0.302496		2.923	0.132558	Igf2r_16004;Vapa_30960
GOBP_REGULATION_OF_TRANSCRIPTION_FROM_RNA_POLYMERASE_II_PROMOTER_IN_RESPONSE_TO_HYPOXIA	-0.45717	0.295594		5.17825	0.0283319	Trp53_22059;Notch1_18128	1.74621	0.213485	Egr1_13653	2.22275	0.213479	Bach1_12013	1.90523	0.213868	Cited2_17684	-0.351362	0.175786		1.29872	0.246523	Nfe2l2_18024	-0.466763	0.302496		1.34945	0.260711	Rbpj_19664
GOBP_HEMOSTASIS	0.423054	0.330997	Dgkz_104418;Dgkh_380921;Pabpc4_230721;Vav1_22324	4.13534	0.0283319	Csrp1_13007;Actb_11461;Actg1_11465;Flna_192176;Myh9_17886;Dgka_13139;Stxbp3_20912;Actn1_109711	-0.300111	0.558996	Bloc1s6_18457;Anxa5_11747;Pik3ca_18706	-1.83855	0.958721		0.977243	0.268847	Avpr2_12000;Tbxa2r_21390;Adora2a_11540;Ilk_16202;Cd40lg_21947	0.210835	0.302023	Dmtn_13829;Selp_20344	1.32562	0.320705	F2rl2_14064;Ggcx_56316;Lyn_17096;Proz_66901;Nfe2l2_18024;Gna12_14673;Pik3cg_30955;Gnas_14683	-0.386307	0.546827	Pear1_73182;Metap1_75624;Prkcq_18761	-0.478028	0.618911	Tfpi_21788;Tec_21682;Itpk1_217837;F2r_14062
GOBP_CELLULAR_RESPONSE_TO_INTERFERON_GAMMA	-1.17422	0.775503		4.26697	0.0300184	Actg1_11465;Gapdh_14433;Parp14_547253;Trp53_22059;Stxbp3_20912	-0.437198	0.529196	Jak1_16451	-0.233555	0.452083	Vps26b_69091	0.439055	0.294026	Stx4a_20909;Arg1_11846	-0.835632	0.550374		-0.824608	0.692815	Ifng_15978	1.09131	0.253713	Myc_17869;Tnf_21926;Vim_22352	1.38095	0.329857	Irf1_16362;Fasl_14103;Zyx_22793;Irf8_15900
GOBP_PRESYNAPTIC_ENDOCYTOSIS	-0.982997	0.640178		4.55929	0.030596	Abca13_268379;Actb_11461;Actg1_11465;Pip5k1c_18717	-1.06344	0.678433		0.163381	0.310996	Ap2m1_11773	1.09695	0.260844	Dnm2_13430;Vamp4_53330	-0.705688	0.422155		-1.2453	0.790801		0.0258476	0.352925	Canx_12330	-0.31419	0.499884	Stx1a_20907
GOCC_POLYMERIC_CYTOSKELETAL_FIBER	1.6016	0.259858	Klhl21_242785;Haus2_66296;Narf_67608;Map1a_17754;Mid1_17318;Pdlim5_56376;Pdlim7_67399;Ska3_219114;Actn2_11472;Ckap2_80986;Rcsd1_226594;Camsap2_67886;Cep295_319675;Rab3d_19340	3.76474	0.030596	Actb_11461;Actg1_11465;Akna_100182;Coro1a_12721;Lcp1_18826;Pdlim2_213019;Map4_17758;Cotl1_72042;Tpm4_326618;Clasp2_76499;Actn1_109711;Rac2_19354;Myo9b_17925;Pstpip1_19200;Apc_11789	-0.731973	0.741218	Katnb1_74187;Dync1li1_235661;Fgf13_14168;Rmdn3_67809;Tpm3_59069;Clip2_269713;Togaram1_328108;Cct4_12464	-1.3471	0.882117	Bcl10_12042;Chmp3_66700;Trpv4_63873;Nusap1_108907;Pbxip1_229534	-0.221661	0.54701	Dnm2_13430;Tpgs1_110012;Zw10_26951;Adora2a_11540;Cspp1_211660;Gramd3_107022;Twf2_23999;Kif1b_16561;Kntc1_208628	0.428128	0.274445	Dmtn_13829;Ndrg1_17988;Kif3c_16570;Rassf3_192678;Tubgcp4_51885;Psrc1_56742	0.0185773	0.483617	Pdlim4_30794;Map2k2_26396;Tubgcp6_328580;Wdr47_99512;Ska1_66468;Fyn_14360;Kcnab2_16498;Rhoq_104215;Calm2_12314;Camsap1_227634;Cct3_12462;Reep4_72549;Rmdn2_381110;Cct7_12468;Nek7_59125	-0.0573294	0.516513	Kif13b_16554;Lmna_16905;Slain1_105439;Nckap1_50884;Hdac6_15185;Mapre3_100732;Chmp2b_68942;Hook2_170833;Vim_22352;Tubgcp3_259279	-0.0844592	0.525311	Hid1_217310;Myo5a_17918;Kif18b_70218;Rusc1_72296;Nckap5l_380969;Atat1_73242;Mns1_17427;Map1s_270058;Iffo2_212632;Plec_18810;Bod1l_665775;Chmp4b_75608;Aurkb_20877;Ezr_22350
GOBP_VITAMIN_D3_METABOLIC_PROCESS	-0.199428	0.259858		5.88599	0.0309967	Cyp2r1_244209	-0.21432	0.274975		-0.21432	0.253448		-0.23868	0.260844		-0.181636	0.154711		-0.257306	0.320705		-0.23868	0.253713		-0.271397	0.329857
GOMF_MHC_CLASS_II_RECEPTOR_ACTIVITY	-0.199428	0.259858		5.88599	0.0309967	H2-Ob_15002	-0.209174	0.274975		-0.21432	0.253448		-0.206837	0.260844		-0.142714	0.154711		-0.286861	0.320705		3.95415	0.0871156	H2-Aa_14960	-0.248397	0.329857
GOBP_DNA_CYTOSINE_DEAMINATION	-0.176887	0.259858		5.4945	0.0309967	Apobec3_80287	-0.247887	0.274975		-0.261227	0.253448		5.02645	0.0997247	Cdadc1_71891	-0.144648	0.154711		-0.265561	0.320705		-0.247318	0.253713		-0.254206	0.329857
GOCC_TRANSCRIPTION_FACTOR_TFTC_COMPLEX	2.06239	0.223558	Taf12_66464	5.53368	0.0311483	Taf5l_102162;Tada3_101206	-0.509697	0.329243		2.05042	0.230215	Taf7_24074	-0.477509	0.311351		-0.346884	0.181403		1.12759	0.265319	Supt3_109115	1.52307	0.199129	Trrap_100683	-0.526407	0.404631
GOBP_ACTIN_CROSSLINK_FORMATION	-0.509711	0.304596		4.55753	0.0311483	Lcp1_18826;Flna_192176	-0.487088	0.329243		-0.440788	0.293846		-0.452743	0.311351		-0.344157	0.181403		-0.586316	0.400706		-0.455876	0.313481		-0.576314	0.404631
GOCC_ATAC_COMPLEX	-0.455272	0.304596		4.43832	0.0311483	Kat14_228714;Tada3_101206	-0.463361	0.329243		-0.424328	0.293846		-0.486555	0.311351		-0.30491	0.181403		2.89764	0.125411	Tada2a_217031;Wdr5_140858	-0.482795	0.313481		1.21622	0.280456	Sgf29_75565
GOBP_NEUROBLAST_DIVISION	-0.403023	0.304596		4.43282	0.0311483	Akna_100182;Rab10_19325	1.74318	0.229381	Fgf13_14168	-0.451294	0.293846		-0.514334	0.311351		-0.330496	0.181403		-0.57595	0.400706		-0.548991	0.313481		-0.512587	0.404631
GOBP_NEUROBLAST_PROLIFERATION	-0.956257	0.645652		4.38097	0.0311483	Akna_100182;Rab10_19325;Trp53_22059;Notch1_18128	-0.0444013	0.375818	Fgf13_14168	-0.950697	0.62801		-1.01988	0.657442		-0.748969	0.426535		-0.357446	0.50907	Tafa3_329731	-0.0563681	0.360251	Ctnna1_12385	-1.16535	0.78695
GOCC_RUFFLE	0.246658	0.369173	Pdlim7_67399;Rasgrp2_19395;Arhgef7_54126	4.34245	0.0311483	Cfl1_12631;Lcp1_18826;Myh9_17886;Clasp2_76499;Pip5k1c_18717;Actn1_109711;Apc_11789	0.591366	0.304857	Capg_12332;Clcn3_12725;Myo10_17909;Arf4_11843	0.333058	0.337258	Trpv4_63873;Inpp5e_64436;Arhgap45_70719	0.249589	0.387298	Dnm2_13430;Ppp1r9b_217124;Mtm1_17772	1.47187	0.154711	Fgd6_13998;Frmd4b_232288;Spata13_219140	-0.150083	0.493267	Pacsin2_23970;Mtss1_211401;Cdk6_12571;Itgb1_16412	-0.597621	0.609647	Mtmr9_210376;Nckap1_50884	0.439961	0.36513	Myo5a_17918;Spry4_24066;Hip1r_29816;Als2_74018;Ezr_22350
GOBP_PEPTIDYL_LYSINE_MODIFICATION	-0.315744	0.566095	Taf12_66464;Pygo2_68911;Lif_16878;Rps6ka4_56613;Eef2kmt_70511	3.90604	0.0311483	Egr2_13654;Actb_11461;Kat14_228714;Nsd2_107823;Nnat_18111;Rtf1_76246;Nfya_18044;Taf5l_102162;Brd1_223770;Smc5_226026;Tada3_101206	2.98298	0.132654	Msl2_77853;Gata3_14462;Actl6a_56456;Brd7_26992;Clock_12753;Dohh_102115;Ldb1_16825;Prkaa1_105787;Sirt1_93759;Thap7_69009;Trim28_21849;Trim27_19720;Egr1_13653;Plod1_18822	1.58215	0.253448	Gcsh_68133;Prmt6_99890;Ube2i_22196;Ehmt2_110147;Supt6_20926;Lias_79464;Meaf6_70088;Taf7_24074;Pbxip1_229534	2.04751	0.213544	Jade1_269424;Senp3_80886;Wdr61_66317;Med24_23989;Hdac5_15184;Crtc2_74343;Etfbkmt_320204;Sirt3_64384;N6amt1_67768;Ndufab1_70316;Gtf2b_229906	-0.0691978	0.400093	Morf4l1_21761;Usp22_216825;Rlf_109263	1.77182	0.253476	Supt3_109115;Por_18984;Rangap1_19387;Capn3_12335;Tada2a_217031;Bend3_331623;Zfp451_98403;Wdr5_140858;Ing4_28019;Vcpkmt_207965;Hdac2_15182;Set_56086;Vps33b_233405;Gnl3_30877	1.8463	0.221545	Cxxc1_74322;Park7_57320;Lmna_16905;Trrap_100683;Hdac6_15185;Muc1_17829;Kat8_67773;Mul1_68350;Sirt7_209011;Taf1_270627;Pagr1a_67278	2.96776	0.132558	Mettl22_239706;Morf4l2_56397;Plod3_26433;Eny2_223527;Gfi1_14581;Stx1a_20907;Phf19_74016;Rif1_51869;Atat1_73242;Msl3_17692;Phf20l1_239510;Sgf29_75565;Jade3_382207;Mllt6_246198;Dot1l_208266;Noc2l_57741;Camk1_52163
GOCC_PROTEIN_ACETYLTRANSFERASE_COMPLEX	0.435247	0.295594	Taf12_66464;Naa30_70646	4.38374	0.0311962	Actb_11461;Kat14_228714;Taf5l_102162;Brd1_223770;Tada3_101206	1.07038	0.274975	Msl2_77853;Actl6a_56456;Naa10_56292	0.533076	0.278052	Meaf6_70088;Taf7_24074	-0.389957	0.506477	Jade1_269424	2.64726	0.124504	Morf4l1_21761;Usp22_216825;Naa20_67877	1.17611	0.320705	Supt3_109115;Tada2a_217031;Wdr5_140858;Ing4_28019	0.372288	0.317057	Trrap_100683;Kat8_67773	2.48923	0.150536	Morf4l2_56397;Eny2_223527;Msl3_17692;Phf20l1_239510;Sgf29_75565;Jade3_382207
GOCC_SAGA_TYPE_COMPLEX	0.630849	0.259858	Taf12_66464	4.44692	0.0319091	Kat14_228714;Taf5l_102162;Tada3_101206	-0.747545	0.512872		0.831672	0.253448	Taf7_24074	-0.728992	0.488317		1.28461	0.154711	Usp22_216825	2.33542	0.140991	Supt3_109115;Tada2a_217031;Wdr5_140858	0.501384	0.255792	Trrap_100683	1.35639	0.29266	Eny2_223527;Sgf29_75565
GOCC_RUFFLE_MEMBRANE	-0.318654	0.495454	Rasgrp2_19395	4.32935	0.0323945	Cfl1_12631;Lcp1_18826;Clasp2_76499;Pip5k1c_18717;Apc_11789	0.19233	0.338158	Clcn3_12725;Arf4_11843	0.452721	0.278313	Trpv4_63873;Arhgap45_70719	0.358227	0.306141	Dnm2_13430;Ppp1r9b_217124	0.310271	0.241686	Spata13_219140	-0.203493	0.488824	Pacsin2_23970;Itgb1_16412	-0.495656	0.537081	Mtmr9_210376	0.597506	0.348078	Spry4_24066;Hip1r_29816;Ezr_22350
GOBP_REGULATED_EXOCYTOSIS	-0.708596	0.699207	Itgb2_16414;Rab3d_19340	3.97369	0.0327888	Coro1a_12721;Rab10_19325;Myh9_17886;Pip5k1c_18717;Stxbp3_20912;Notch1_18128;Rac2_19354;Arhgap17_70497	0.159635	0.426296	Bloc1s6_18457;Cbarp_100503659;Rph3al_380714;D6Wsu163e_28040	-1.84177	0.963938		0.246318	0.374153	Stx4a_20909;Snap47_67826;Fbxl20_72194;Adora2a_11540	0.103448	0.322015	Dmtn_13829;Stx2_13852	1.53756	0.271955	Rab11b_19326;Lat2_56743;Stx11_74732;Lyn_17096;Dnajc5_13002;Bace1_23821;Rap1b_215449;Arl8b_67166;Pik3cg_30955	-2.03294	0.980193		0.800457	0.331404	Unc13a_382018;Lat_16797;P2rx7_18439;Stx1a_20907;Napa_108124;Rasgrp1_19419;Sdf4_20318
GOBP_REGULATION_OF_PROTEIN_CONTAINING_COMPLEX_ASSEMBLY	0.0883145	0.440139	Plekhg2_101497;Vasp_22323;Arhgef7_54126;Camsap2_67886;Cyria_76820;Mkks_59030	3.78314	0.0332042	Coro1a_12721;Lcp1_18826;Dhx33_216877;Hspa8_15481;Ulk1_22241;Capzb_12345;Cotl1_72042;Pfn1_18643;Trp53_22059;Arpc2_76709;Hjurp_381280	-0.191738	0.540659	Capg_12332;Crbn_58799;Tfip11_54723;Ikbke_56489;Togaram1_328108;Arpc3_56378	-0.20279	0.526425	Mapk9_26420;Ptger4_19219;Cdkn1b_12576;Vps35_65114;Thra_21833	0.088226	0.468415	Lgals3_16854;Usp50_75083;1810058I24Rik_67705;Riok3_66878;Twf2_23999;Gba_14466	0.609412	0.254583	Dmtn_13829;Birc2_11797;Selp_20344;Psrc1_56742	0.932557	0.320705	Psmc6_67089;Ankrd27_245886;Ifng_15978;Bmf_171543;Abca1_11303;Rap1b_215449;Akap9_100986;Arfgef1_211673;Camsap1_227634;Hsp90aa1_15519;Tgfb1_21803;Nek7_59125	2.99165	0.0987085	Bcl2l11_12125;Park7_57320;Slain1_105439;Aida_108909;Nckap1_50884;Hdac6_15185;Mapre3_100732;Sh3glb1_54673;Tnf_21926;Bbs4_102774;Rhoc_11853;Nlrc3_268857;Prkce_18754;Sar1a_20224	-0.675461	0.707715	Stx1a_20907;Hip1r_29816;Asap1_13196;Atat1_73242;Napa_108124;Raf1_110157;Ddx3x_13205
GOBP_MORPHOGENESIS_OF_A_POLARIZED_EPITHELIUM	-0.377266	0.501011	Brsk2_75770	4.47871	0.0333107	Actb_11461;Actg1_11465;Rab10_19325;Sec24b_99683;Wdr1_22388	-1.29077	0.826989		-1.2614	0.776844		1.20852	0.260844	Mks1_380718;Sfrp2_20319;Ankrd6_140577	0.325602	0.245378	Rap2a_76108	-0.880628	0.717381	Prickle1_106042	-0.529426	0.541265	Plekha4_69217	-0.178539	0.489928	Ezr_22350;Sh3bp1_20401
GOBP_PEPTIDYL_LYSINE_ACETYLATION	0.845416	0.272347	Taf12_66464;Pygo2_68911;Lif_16878;Rps6ka4_56613	4.1813	0.0335081	Actb_11461;Kat14_228714;Nfya_18044;Taf5l_102162;Brd1_223770;Smc5_226026;Tada3_101206	3.31634	0.132654	Msl2_77853;Gata3_14462;Actl6a_56456;Brd7_26992;Clock_12753;Ldb1_16825;Prkaa1_105787;Sirt1_93759;Thap7_69009	0.349907	0.347983	Meaf6_70088;Taf7_24074;Pbxip1_229534	1.25722	0.260844	Jade1_269424;Med24_23989;Hdac5_15184;Crtc2_74343;Gtf2b_229906	0.560703	0.238393	Morf4l1_21761;Usp22_216825	2.45335	0.152569	Supt3_109115;Por_18984;Tada2a_217031;Bend3_331623;Zfp451_98403;Wdr5_140858;Ing4_28019;Hdac2_15182;Set_56086	1.08648	0.253713	Park7_57320;Trrap_100683;Muc1_17829;Kat8_67773;Taf1_270627	2.29291	0.163603	Morf4l2_56397;Eny2_223527;Atat1_73242;Msl3_17692;Phf20l1_239510;Sgf29_75565;Jade3_382207;Noc2l_57741;Camk1_52163
GOMF_1_PHOSPHATIDYLINOSITOL_3_KINASE_REGULATOR_ACTIVITY	1.45076	0.240732	Cish_12700	5.38442	0.0342114	Sla2_77799;Pik3r5_320207	3.91946	0.132654	Pik3r1_18708;Socs4_67296	-0.44561	0.301127		1.59072	0.242955	Pik3r2_18709	2.32374	0.118008	Socs5_56468	-0.646754	0.412189		-0.503909	0.32231		-0.610269	0.415914
GOCC_PRC1_COMPLEX	-0.486452	0.312724		5.37348	0.0342114	Cbx7_52609;Pcgf6_71041	-0.492524	0.338158		-0.430769	0.301127		-0.505256	0.319612		-0.347079	0.186698		-0.630394	0.412189		-0.534251	0.32231		-0.636214	0.415914
GOBP_CHONDROCYTE_DIFFERENTIATION_INVOLVED_IN_ENDOCHONDRAL_BONE_MORPHOGENESIS	3.70445	0.102316	Tgfbr2_21813;Anxa6_11749	5.28532	0.0342114	Ift80_68259;Axin2_12006	-0.526741	0.338158		-0.472813	0.301127		-0.490036	0.319612		-0.327572	0.186698		-0.601561	0.412189		-0.519073	0.32231		-0.622949	0.415914
GOBP_MITOCHONDRIAL_DNA_METABOLIC_PROCESS	-0.46663	0.312724		4.92158	0.0342114	Trp53_22059;Mgme1_74528	1.49716	0.243535	Top3a_21975	-0.449491	0.301127		-0.500952	0.319612		2.49525	0.118008	Dna2_327762	-0.636913	0.412189		-0.500191	0.32231		1.21124	0.29266	Sesn2_230784
GOBP_REGULATION_OF_EXTRACELLULAR_MATRIX_ASSEMBLY	-0.492847	0.312724		4.71022	0.0342114	Clasp2_76499;Notch1_18128	-0.502632	0.338158		-0.45403	0.301127		-0.514213	0.319612		2.70338	0.118008	Rgcc_66214	1.05717	0.275083	Tgfb1_21803	-0.474473	0.32231		-0.556207	0.415914
GOBP_CALCIUM_ION_REGULATED_EXOCYTOSIS	-0.967682	0.661633		4.5223	0.0342114	Myh9_17886;Stxbp3_20912;Notch1_18128;Arhgap17_70497	0.899112	0.274975	Cbarp_100503659;Rph3al_380714	-0.847958	0.643518		-1.0554	0.67345		-0.768143	0.440105		0.461756	0.342168	Rap1b_215449;Arl8b_67166	-1.05342	0.691635		1.22855	0.329857	Unc13a_382018;Stx1a_20907;Sdf4_20318
GOBP_SOMITOGENESIS	0.015717	0.352771	Prkdc_19090	4.54578	0.0350963	Abi1_11308;Trp53_22059;Notch1_18128;Axin2_12006	-1.04745	0.704169		-0.955712	0.648061		-0.0208695	0.367058	Sfrp2_20319	-0.688095	0.444315		-1.23846	0.814056		-1.059	0.697023		-0.43682	0.529594	Rbpj_19664
GOBP_SEGMENTATION	-0.432522	0.513893	Prkdc_19090	4.20604	0.0362388	Egr2_13654;Abi1_11308;Trp53_22059;Notch1_18128;Axin2_12006	-1.41738	0.835248		-1.21387	0.785716		-0.511233	0.528212	Sfrp2_20319	-0.909463	0.578672		-1.4743	0.920481		-1.32887	0.833282		-0.959198	0.717844	Rbpj_19664
GOBP_ACTIN_FILAMENT_SEVERING	-0.544494	0.322082		4.91107	0.0387234	Cfl1_12631;Myh9_17886	3.51795	0.132654	Capg_12332;Srgap2_14270	1.74442	0.253448	Gmfb_63985	-0.501823	0.329343		-0.362023	0.192876		-0.630699	0.424095		-0.525457	0.331979		-0.649436	0.428871
GOBP_MITOTIC_SPINDLE_ASSEMBLY	0.963556	0.259858	Wrap73_59002;Chek2_50883	4.72668	0.0387234	Flna_192176;Abraxas1_70681;Clasp2_76499;Vps4b_20479	0.724385	0.274975	Stag2_20843;Togaram1_328108	0.0807411	0.342319	Chmp3_66700	-0.0428776	0.377329	Pibf1_52023	1.97474	0.154711	Ccdc61_232933;Cep97_74201	-1.31554	0.822977		1.7838	0.212787	Poldip2_67811;Chmp2b_68942;Spice1_212514	2.89271	0.132558	Mybl2_17865;Bccip_66165;Tpr_108989;Chmp4b_75608;Aurkb_20877
GOBP_AUTOPHAGY_OF_NUCLEUS	1.41962	0.2584	Atg7_74244	4.63764	0.0387234	Ulk1_22241;Wdr45_54636	-0.507511	0.348335		-0.543392	0.310276		-0.492639	0.329343		-0.394644	0.192876		-0.644912	0.424095		-0.555081	0.331979		-0.617117	0.428871
GOBP_PHAGOLYSOSOME_ASSEMBLY	-0.480648	0.322082		4.63631	0.0387234	Coro1a_12721;Tmem175_72392	-0.53675	0.348335		-0.530587	0.310276		-0.523334	0.329343		-0.390153	0.192876		2.72271	0.134015	Arl8b_67166;Rab14_68365	1.44299	0.224346	Cln3_12752	1.14166	0.311028	P2rx7_18439
GOBP_ATTACHMENT_OF_SPINDLE_MICROTUBULES_TO_KINETOCHORE	0.60761	0.262223	Ccnb1_268697	4.32843	0.0387234	Knl1_76464;Abraxas1_70681;Apc_11789	-0.884006	0.536881		-0.734979	0.485011		-0.769049	0.511464		-0.507364	0.313367		-1.01043	0.645568		0.393547	0.264416	Tex14_83560	2.33082	0.163603	Nuf2_66977;Spc24_67629;Aurkb_20877
GOBP_GLIAL_CELL_APOPTOTIC_PROCESS	-0.503542	0.322082		4.32782	0.0387234	Casp9_12371;Trp53_22059	-0.507584	0.348335		-0.542948	0.310276		-0.535707	0.329343		-0.369567	0.192876		-0.70951	0.424095		-0.51635	0.331979		0.983439	0.311028	Tnfrsf21_94185
GOBP_RAS_PROTEIN_SIGNAL_TRANSDUCTION	0.768084	0.278107	Kctd10_330171;Rab33b_19338;Rhog_56212;Rasgef1b_320292;Akap13_75547;Rasgrp2_19395;Gpr65_14744	3.58973	0.0387234	Cfl1_12631;Stambp_70527;Arhgdib_11857;Trp53_22059;Notch1_18128;Rac2_19354;Sos2_20663;Myo9b_17925;Ksr2_333050;Arhgap17_70497	0.72604	0.338158	Rasa4_54153;Abl2_11352;Arhgef12_69632;Heg1_77446;Nup62_18226;Trim28_21849;Prag1_244418	-1.27963	0.877901	Ralgps1_241308;Rabl3_67657	-0.565024	0.659479	Usp50_75083;Dnm2_13430;Rab4a_19341;Ccdc125_76041	-0.428341	0.541607	Synj2bp_24071;Rap2a_76108	0.257332	0.412189	F2rl2_14064;Abca1_11303;Crk_12928;Rap1b_215449;Gna12_14673;Pik3cg_30955;Dennd4a_102442;Arfgef1_211673;Itgb1_16412	-0.259827	0.565515	Jun_16476;Park7_57320;Nckap1_50884;Fbxo8_50753;Rhob_11852	1.40109	0.311028	Nkiras1_69721;Lat_16797;Spry4_24066;Iqgap3_404710;Raf1_110157;Als2_74018;Tnfaip1_21927;Rasgrp1_19419;Ppp2cb_19053;F2r_14062;Gpr55_227326;Sh3bp1_20401
GOBP_REGULATION_OF_MEMBRANE_REPOLARIZATION_DURING_CARDIAC_MUSCLE_CELL_ACTION_POTENTIAL	-0.220044	0.259858		5.88599	0.0391202	Flna_192176	-0.234549	0.274975		-0.249736	0.253448		-0.209174	0.260844		-0.156656	0.154711		-0.354993	0.320705		-0.249754	0.253713		-0.332841	0.329857
GOBP_GROWTH_INVOLVED_IN_HEART_MORPHOGENESIS	-0.193054	0.259858		5.32494	0.0391202	Notch1_18128	-0.265975	0.274975		-0.282749	0.253448		-0.229186	0.260844		-0.20392	0.154711		-0.344885	0.320705		-0.22432	0.253713		-0.307595	0.329857
GOBP_T_CELL_PROLIFERATION_INVOLVED_IN_IMMUNE_RESPONSE	-0.201645	0.259858		5.32494	0.0391202	Trp53_22059	-0.261227	0.274975		-0.256838	0.253448		-0.290568	0.260844		-0.175687	0.154711		-0.318082	0.320705		-0.265561	0.253713		-0.318261	0.329857
GOBP_REGULATION_OF_ARTERY_MORPHOGENESIS	-0.22979	0.259858		5.32494	0.0391202	Notch1_18128	-0.294589	0.274975		-0.256838	0.253448		-0.267142	0.260844		-0.175687	0.154711		-0.311447	0.320705		-0.306437	0.253713		-0.271397	0.329857
GOBP_CELLULAR_RESPONSE_TO_UV_C	-0.243317	0.259858		5.32494	0.0391202	Trp53_22059	-0.25729	0.274975		-0.224954	0.253448		-0.229186	0.260844		-0.19937	0.154711		-0.31445	0.320705		-0.298573	0.253713		-0.298573	0.329857
GOBP_NEGATIVE_REGULATION_OF_CELL_PROLIFERATION_INVOLVED_IN_HEART_MORPHOGENESIS	-0.243833	0.259858		5.16955	0.0391202	Notch1_18128	-0.302815	0.274975		-0.252856	0.253448		-0.261227	0.260844		-0.142714	0.154711		-0.33396	0.320705		-0.274077	0.253713		-0.317992	0.329857
GOBP_UBIQUITIN_DEPENDENT_GLYCOPROTEIN_ERAD_PATHWAY	4.02433	0.102316	Edem3_66967	5.02645	0.0391202	Edem1_192193	-0.261659	0.274975		-0.265561	0.253448		-0.22496	0.260844		-0.193054	0.154711		-0.341266	0.320705		-0.314171	0.253713		-0.31032	0.329857
GOBP_REGULATION_OF_ANTIGEN_PROCESSING_AND_PRESENTATION_OF_PEPTIDE_OR_POLYSACCHARIDE_ANTIGEN_VIA_MHC_CLASS_II	-0.302522	0.259858		5.02645	0.0391202	H2-Ob_15002	-0.256092	0.274975		-0.252856	0.253448		-0.229186	0.260844		-0.18742	0.154711		-0.311447	0.320705		-0.285173	0.253713		-0.321784	0.329857
GOBP_ACTIVATION_OF_CYSTEINE_TYPE_ENDOPEPTIDASE_ACTIVITY	1.43685	0.259858	Casp8_12370	4.92132	0.0391202	Casp9_12371;Bad_12015	-0.53971	0.357964		-0.508768	0.318698		-0.512613	0.338991		2.51649	0.132032	Fadd_14082	-0.683099	0.435967		-0.555991	0.341731		-0.599598	0.440579
GOCC_PHAGOPHORE_ASSEMBLY_SITE_MEMBRANE	-0.520432	0.330997		4.88596	0.0391202	Ulk1_22241;Wdr45_54636	1.18748	0.268167	Atg14_100504663	-0.534608	0.318698		-0.520446	0.338991		-0.40764	0.198344		-0.68252	0.435967		-0.533407	0.341731		-0.669326	0.440579
GOBP_NEGATIVE_REGULATION_OF_FILOPODIUM_ASSEMBLY	-0.22979	0.259858		4.77115	0.0391202	Capzb_12345	-0.278264	0.274975		-0.209174	0.253448		-0.247887	0.260844		-0.21432	0.154711		-0.29727	0.320705		-0.256838	0.253713		-0.28786	0.329857
GOBP_VASCULOGENESIS_INVOLVED_IN_CORONARY_VASCULAR_MORPHOGENESIS	-0.261227	0.259858		4.77115	0.0391202	Notch1_18128	-0.209174	0.274975		-0.25728	0.253448		-0.256838	0.260844		-0.16322	0.154711		-0.325804	0.320705		3.48236	0.0987085	Spred1_114715	-0.282407	0.329857
GOCC_NLRP3_INFLAMMASOME_COMPLEX	-0.23868	0.259858		4.65659	0.0391202	Dhx33_216877	-0.298573	0.274975		-0.278264	0.253448		-0.233971	0.260844		-0.209174	0.154711		-0.30283	0.320705		-0.252866	0.253713		2.63081	0.132558	Ddx3x_13205
GOBP_GLYCOLYTIC_FERMENTATION	-0.252393	0.259858		4.65659	0.0391202	Trp53_22059	-0.279688	0.274975		-0.247887	0.253448		-0.270236	0.260844		-0.23868	0.154711		-0.322823	0.320705		-0.282407	0.253713		-0.318261	0.329857
GOBP_NEGATIVE_REGULATION_OF_HELICASE_ACTIVITY	-0.267139	0.259858		4.54947	0.0391202	Trp53_22059	4.54947	0.132654	Sirt1_93759	-0.282749	0.253448		3.53391	0.111278	Mcm2_17216	-0.21432	0.154711		-0.316507	0.320705		-0.251732	0.253713		-0.333958	0.329857
GOCC_OMEGASOME	-0.243833	0.259858		4.54947	0.0391202	Ulk1_22241	3.48236	0.132654	Atg14_100504663	-0.274448	0.253448		-0.219366	0.260844		-0.21432	0.154711		2.56225	0.123102	Zfyve1_217695	-0.261659	0.253713		-0.290568	0.329857
GOMF_PROTEIN_DISAGGREGASE_ACTIVITY	-0.248377	0.259858		4.54947	0.0391202	Hspa8_15481	-0.261659	0.274975		-0.234539	0.253448		-0.233971	0.260844		-0.18742	0.154711		3.29893	0.123102	Vps4a_116733	-0.286846	0.253713		-0.345916	0.329857
GOBP_REGULATION_OF_LAMELLIPODIUM_ASSEMBLY	-0.772699	0.515568		4.5033	0.0391202	Capzb_12345;Arpc2_76709;Rac2_19354	1.62652	0.25706	Pik3r1_18708;Pik3ca_18706	-0.736661	0.49989		1.92256	0.247657	Dnm2_13430;Twf2_23999	1.13596	0.154711	Dmtn_13829	0.106754	0.37292	Abi3_66610	0.428696	0.267829	Nckap1_50884	-0.934854	0.657866
GOMF_DEOXYCYTIDINE_DEAMINASE_ACTIVITY	-0.233971	0.259858		4.44901	0.0391202	Apobec3_80287	-0.236107	0.274975		-0.215035	0.253448		4.26548	0.111278	Cdadc1_71891	-0.156656	0.154711		-0.34058	0.320705		-0.248384	0.253713		-0.245364	0.329857
GOBP_NEGATIVE_REGULATION_OF_ENDOTHELIAL_CELL_CHEMOTAXIS	-0.20392	0.259858		4.445	0.0391202	Notch1_18128	-0.282759	0.274975		-0.20392	0.253448		-0.252393	0.260844		-0.16322	0.154711		-0.343993	0.320705		-0.262878	0.253713		-0.303715	0.329857
GOCC_PEPTIDASE_COMPLEX	-0.372779	0.534738	Taf12_66464	4.15012	0.0391202	Casp9_12371;Rad23b_19359;Taf5l_102162;Psmd2_21762;Tada3_101206	0.198673	0.3677	Psmb5_19173;Cradd_12905	-1.2782	0.799456		0.311937	0.331453	Psmd10_53380;Psmc3_19182	0.121645	0.26479	Usp22_216825	1.57292	0.258141	Psmc6_67089;Supt3_109115;Tada2a_217031;Psmd1_70247;Psmd12_66997	-0.61432	0.577561	Trrap_100683	1.05839	0.329857	Eny2_223527;Psmb6_19175;Sgf29_75565;Ube3a_22215
GOMF_MHC_CLASS_II_PROTEIN_COMPLEX_BINDING	-0.537243	0.330997		4.00007	0.0391202	H2-Ob_15002;Hspa8_15481	-0.587505	0.357964		-0.440691	0.318698		-0.516659	0.338991		2.60579	0.132032	Cd74_16149	1.02904	0.31453	Hsp90aa1_15519	1.21519	0.232696	H2-Aa_14960	-0.660573	0.440579
GOBP_PROCESS_UTILIZING_AUTOPHAGIC_MECHANISM	0.731807	0.295594	Rab19_19331;Atp6v1g2_66237;Mtmr4_170749;Rab33b_19338;Qsox1_104009;Ulk3_71742;Atg7_74244;1600014C10Rik_72244;Rnf41_67588;Acer2_230379	3.84993	0.0391202	Tecpr1_70381;Gapdh_14433;Hspa8_15481;Ulk1_22241;Adprh_11544;Atp6v0c_11984;Huwe1_59026;Trp53_22059;Bad_12015;Atp6v0a2_21871;Wdr45_54636;Vps4b_20479;Supt5_20924	0.465306	0.379828	Abl2_11352;Atg14_100504663;Prkaa1_105787;Sirt1_93759;Mtmr3_74302;Nbr1_17966;Trim27_19720;Pik3ca_18706;Pacs2_217893;Vps29_56433	2.17778	0.244192	Bnip3l_12177;Chmp3_66700;Fbxo7_69754;Dcaf12_68970;Ehmt2_110147;Snrnp70_20637;Stx12_100226;Tbc1d14_100855;Vti1b_53612;Vps26b_69091;Ubxn6_66530;Akt1_11651;Vps35_65114	1.82796	0.260844	Nod1_107607;Nrbf2_641340;Atp13a2_74772;Tmem39a_67846;Pik3r2_18709;Cisd2_67006;Trp53inp1_60599;Vps37b_330192;Bag3_29810;Gabarapl2_93739;Mtm1_17772;Gba_14466;Retreg3_67998	-0.572974	0.63085	Nprl2_56032;Atp6v1a_11964;Vps36_70160	2.04781	0.175623	Ifng_15978;Bmf_171543;Ern1_78943;Zfyve1_217695;Fez2_225020;Ubqln4_94232;Pim2_18715;Hk2_15277;Arl8b_67166;Atg101_68118;Vps16_80743;Snx18_170625;Ubxn2a_217379;Vps13a_271564;Vps4a_116733;Xbp1_22433;Hsp90aa1_15519;Vps33b_233405;Rab8a_17274;Srebf2_20788	3.79491	0.0531172	Mtmr9_210376;Bcl2l11_12125;Ei24_13663;Mvb12a_73711;Poldip2_67811;Rab1a_19324;Vps39_269338;Park7_57320;Zc3h12a_230738;Plk3_12795;Hdac6_15185;Chmp2b_68942;Sh3glb1_54673;Atp6v1g1_66290;Cln3_12752;Gnai3_14679;Kat8_67773;Mul1_68350;Ift88_21821;Psap_19156	0.52038	0.373418	Sting1_72512;Atg16l2_73683;Aup1_11993;Map1s_270058;Bcl2_12043;Larp1_73158;Chmp4b_75608;Camkk2_207565;Irf8_15900;Pip4k2c_117150;Sesn2_230784;Nedd4_17999;Usp10_22224;Sesn3_75747
GOBP_CHROMATIN_ORGANIZATION	-1.16381	0.824008	Rnf8_58230;Eya3_14050;Klf2_16598;Rlim_19820;Chd1l_68058	3.79941	0.0391202	Actb_11461;Nsd2_107823;Cbx7_52609;Rbl2_19651;Smarcc1_20588;Trp53_22059;Abraxas1_70681;Brd1_223770;Hjurp_381280;Brd3_67382;Eif1_20918;Nap1l5_58243;Ythdc1_231386	1.72249	0.270347	Gata3_14462;Smarcd2_83796;Actl6a_56456;Dtx3l_209200;Prkaa1_105787;Sirt1_93759;Trim28_21849;Anp32e_66471;Brd2_14312;Supt4a_20922;Trim27_19720;Zfp445_235682;Asf1b_66929;Pik3ca_18706	0.99893	0.262963	Kdm2b_30841;Banp_53325;Dnajc2_22791;Prmt6_99890;Ehmt2_110147;Supt6_20926;Nudt5_53893;Tet1_52463;Meaf6_70088;Itgb3bp_67733	-0.43569	0.624448	Mcm2_17216;Ppm1d_53892;Babam1_68251;Hdac5_15184;Gpx1_14775;Usp21_30941;N6amt1_67768	-1.15299	0.800791	Ino80e_233875;Usp22_216825	0.882901	0.320705	Kdm6b_216850;Morc2a_74522;Tada2a_217031;Bend3_331623;Cdyl_12593;Wdr5_140858;Cabin1_104248;Ing4_28019;Rnf168_70238;Tdrd3_219249;Arid2_77044;Asxl1_228790;Chd7_320790;Hdac2_15182;Set_56086;Yy1_22632	0.658181	0.293481	Mthfr_17769;Brdt_114642;Myc_17869;Trrap_100683;Hdac6_15185;Lrif1_321000;Kat8_67773;Kdm4b_193796;Sirt7_209011;Mta2_23942;Rbbp4_19646	-0.048532	0.521466	Eny2_223527;Tpr_108989;Fam50a_108160;Upf1_19704;Phf19_74016;Rif1_51869;Carm1_59035;Zmynd11_66505;Sgf29_75565;Rbm15b_109095;Map1s_270058;Noc2l_57741
GOBP_EXOCYTOSIS	-0.60282	0.647216	Rab33b_19338;Itgb2_16414;Brsk2_75770;Rab3d_19340	3.5697	0.0391202	Coro1a_12721;Rab10_19325;Myh9_17886;Clasp2_76499;Pip5k1c_18717;Stxbp3_20912;Notch1_18128;Rac2_19354;Vps4b_20479;Arhgap17_70497	0.080594	0.455643	Bloc1s6_18457;Rsc1a1_69994;Cbarp_100503659;Rph3al_380714;D6Wsu163e_28040;Tmem167b_67495	-1.32285	0.884489	Chmp3_66700;Vti1b_53612	0.222272	0.390962	Stx4a_20909;Txlna_109658;Snap47_67826;Atp13a2_74772;Fbxl20_72194;Adora2a_11540	0.774124	0.211945	Dmtn_13829;Stx2_13852;Exoc3_211446;Snx19_102607	2.45954	0.148757	Ifng_15978;Rab11b_19326;Lat2_56743;Mical3_194401;Stx11_74732;Lyn_17096;Dnajc5_13002;Bace1_23821;Rap1b_215449;Arl8b_67166;Pik3cg_30955;Vps4a_116733;Arfgef1_211673;Rab2b_76338;Rab8a_17274	-1.75974	0.939786	Sytl3_83672;Lin7c_22343	-0.374826	0.61288	Unc13a_382018;Lat_16797;P2rx7_18439;Stx1a_20907;Napa_108124;Rasgrp1_19419;Sdf4_20318
GOCC_AUTOPHAGOSOME	-0.473392	0.542683	Ulk3_71742	4.34661	0.0405542	Tecpr1_70381;Ftl1_14325;Hspa8_15481;Ulk1_22241;Adprh_11544	0.164947	0.37403	Atg14_100504663;Nbr1_17966	1.20433	0.253448	Chmp3_66700;Tbc1d14_100855;Tmem230_70612	1.70392	0.260844	Nrbf2_641340;Atp13a2_74772;Trp53inp1_60599;Gabarapl2_93739	-1.00832	0.601035		0.336844	0.378477	Zfyve1_217695;Ubqln4_94232;Vps16_80743	0.853111	0.255398	Chmp2b_68942;Sh3glb1_54673;Cln3_12752	1.61451	0.270461	Sting1_72512;Atg16l2_73683;Aup1_11993;Chmp4b_75608;Pip4k2c_117150
GOBP_REGULATION_OF_HISTONE_DEACETYLATION	0.462155	0.267278	Ski_20481	4.19983	0.0409317	Kat14_228714;Trp53_22059;Tada3_101206	0.317633	0.292792	Sirt1_93759	0.635686	0.257973	Prmt6_99890	-0.827733	0.533011		-0.552887	0.329948		1.04368	0.320705	Tada2a_217031;Wdr5_140858	-0.786121	0.547742		2.04509	0.174028	Ncapg2_76044;Jdp2_81703;Sgf29_75565
GOBP_ACTOMYOSIN_STRUCTURE_ORGANIZATION	0.725648	0.295594	Actn2_11472;Akap13_75547;Gpr65_14744;Mkks_59030	3.97405	0.0409317	Csrp1_13007;Actg1_11465;Cnn2_12798;Myh9_17886;Pfn1_18643;Clasp2_76499;Wdr1_22388	-0.756362	0.683623	Pik3r1_18708;Epb41l2_13822	-1.03105	0.790162	Ptger4_19219	-1.68352	0.958469		1.85056	0.154711	Rgcc_66214;Tnnt3_21957;Prkar1a_19084;Slc9a1_20544	-0.249053	0.568825	Capn3_12335;Epb41_269587;Vps4a_116733;Itgb1_16412	0.389242	0.331544	Myo18a_360013;Sorbs1_20411;Bbs4_102774;Rhoc_11853	-0.703897	0.706908	Zyx_22793;Tnfaip1_21927;Plec_18810
GOBP_POSITIVE_REGULATION_OF_GLUCOKINASE_ACTIVITY	-0.28684	0.259858		7.37878	0.0428119	Bad_12015	-0.354979	0.274975		-0.278621	0.253448		-0.278264	0.260844		-0.182681	0.154711		-0.35562	0.320705		-0.286846	0.253713		-0.324152	0.329857
GOBP_RNA_IMPORT_INTO_MITOCHONDRION	-0.245257	0.259858		5.4945	0.0428119	Tomm20_67952	-0.262878	0.274975		-0.269843	0.253448		-0.310364	0.260844		-0.219989	0.154711		-0.393634	0.320705		-0.257291	0.253713		-0.313114	0.329857
GOBP_MRNA_ALTERNATIVE_POLYADENYLATION	-0.236096	0.259858		5.32494	0.0428119	Ythdc1_231386	-0.294904	0.274975		-0.265965	0.253448		-0.278626	0.260844		-0.20392	0.154711		2.49941	0.125411	Cpsf7_269061	-0.273046	0.253713		-0.349493	0.329857
GOBP_RESPONSE_TO_ACTINOMYCIN_D	-0.278264	0.259858		5.16955	0.0428119	Trp53_22059	-0.329522	0.274975		-0.297214	0.253448		-0.306717	0.260844		-0.193054	0.154711		-0.341729	0.320705		-0.293295	0.253713		-0.366274	0.329857
GOBP_POSITIVE_REGULATION_OF_ISOTYPE_SWITCHING_TO_IGA_ISOTYPES	-0.310493	0.259858		5.16955	0.0428119	Nsd2_107823	-0.302815	0.274975		-0.25728	0.253448		-0.258549	0.260844		-0.18742	0.154711		2.35957	0.125411	Tgfb1_21803	-0.298877	0.253713		-0.343993	0.329857
GOCC_BASAL_CORTEX	-0.327668	0.259858		5.16955	0.0428119	Clasp2_76499	-0.285362	0.274975		-0.270231	0.253448		-0.303686	0.260844		-0.21432	0.154711		-0.338704	0.320705		-0.252866	0.253713		-0.343573	0.329857
GOBP_POSITIVE_REGULATION_OF_PROGRAMMED_NECROTIC_CELL_DEATH	-0.306437	0.259858		5.02645	0.0428119	Trp53_22059	-0.282759	0.274975		-0.278264	0.253448		-0.286842	0.260844		-0.181636	0.154711		-0.348484	0.320705		-0.262878	0.253713		-0.341263	0.329857
GOBP_INNER_EAR_RECEPTOR_CELL_FATE_COMMITMENT	-0.298573	0.259858		5.02082	0.0428119	Notch1_18128	-0.31032	0.274975		-0.23868	0.253448		-0.302522	0.260844		-0.181636	0.154711		-0.318082	0.320705		-0.27024	0.253713		2.87153	0.132558	Rbpj_19664
GOCC_CLATHRIN_COMPLEX	-0.240709	0.259858		4.89408	0.0428119	Clta_12757	-0.265561	0.274975		-0.233971	0.253448		-0.262871	0.260844		-0.233971	0.154711		-0.340796	0.320705		-0.302815	0.253713		-0.37239	0.329857
GOBP_COMPARTMENT_PATTERN_SPECIFICATION	-0.265561	0.259858		4.89408	0.0428119	Notch1_18128	-0.299781	0.274975		-0.243829	0.253448		-0.298573	0.260844		-0.209174	0.154711		-0.363616	0.320705		-0.274077	0.253713		-0.321784	0.329857
GOMF_CYSTEINE_TYPE_ENDOPEPTIDASE_ACTIVITY_INVOLVED_IN_APOPTOTIC_SIGNALING_PATHWAY	3.13759	0.102316	Casp8_12370	4.77115	0.0428119	Casp9_12371	-0.291854	0.274975		-0.31032	0.253448		-0.265971	0.260844		-0.142714	0.154711		-0.378129	0.320705		-0.27863	0.253713		-0.362077	0.329857
GOBP_RECEPTOR_LOCALIZATION_TO_NON_MOTILE_CILIUM	-0.286508	0.259858		4.77115	0.0428119	Ift80_68259	2.99683	0.132654	Arl13b_68146	-0.267133	0.253448		-0.220046	0.260844		-0.193054	0.154711		-0.311448	0.320705		-0.294904	0.253713		-0.351419	0.329857
GOBP_POSITIVE_REGULATION_OF_APOPTOTIC_PROCESS_INVOLVED_IN_DEVELOPMENT	-0.294589	0.259858		4.77115	0.0428119	Notch1_18128	-0.247887	0.274975		-0.31824	0.253448		-0.315235	0.260844		-0.175687	0.154711		-0.357852	0.320705		-0.261659	0.253713		-0.343677	0.329857
GOBP_GLOMERULAR_MESANGIAL_CELL_DEVELOPMENT	-0.302522	0.259858		4.65659	0.0428119	Notch1_18128	-0.290894	0.274975		-0.286508	0.253448		-0.233971	0.260844		-0.193054	0.154711		-0.368294	0.320705		-0.261079	0.253713		-0.349493	0.329857
GOBP_REGULATION_OF_UBIQUITIN_SPECIFIC_PROTEASE_ACTIVITY	-0.287827	0.259858		4.65206	0.0428119	Ubxn1_225896	-0.291854	0.274975		-0.299764	0.253448		3.64009	0.111278	Atp13a2_74772	-0.20392	0.154711		-0.369092	0.320705		3.21526	0.0987085	Park7_57320	-0.282772	0.329857
GOBP_POSITIVE_REGULATION_OF_BASEMENT_MEMBRANE_ASSEMBLY_INVOLVED_IN_EMBRYONIC_BODY_MORPHOGENESIS	-0.236096	0.259858		4.65206	0.0428119	Clasp2_76499	-0.265975	0.274975		-0.243829	0.253448		-0.318245	0.260844		-0.21432	0.154711		-0.358345	0.320705		-0.31051	0.253713		-0.347248	0.329857
GOBP_CLATHRIN_COAT_ASSEMBLY	1.31722	0.259858	Nsg1_18196	4.56441	0.0428119	Nsg2_18197;Clta_12757	1.32072	0.274975	Ap2b1_71770	-0.476563	0.328305		-0.544506	0.348907		-0.369505	0.204374		-0.67107	0.449352		-0.597793	0.352357		0.902221	0.329857	Hip1r_29816
GOBP_NEGATIVE_REGULATION_OF_MITOPHAGY	3.25585	0.102316	Rnf41_67588	4.54947	0.0428119	Trp53_22059	-0.303693	0.274975		-0.261227	0.253448		-0.257286	0.260844		-0.169555	0.154711		-0.387684	0.320705		-0.286846	0.253713		-0.341263	0.329857
GOBP_SEPTUM_PRIMUM_DEVELOPMENT	-0.31443	0.259858		4.54523	0.0428119	Nsd2_107823	-0.298877	0.274975		-0.273024	0.253448		-0.31032	0.260844		-0.236007	0.154711		-0.352062	0.320705		-0.279689	0.253713		-0.356589	0.329857
GOBP_CORONARY_VASCULATURE_MORPHOGENESIS	-0.579481	0.340407		4.54325	0.0428119	Sec24b_99683;Notch1_18128	-0.53726	0.3677		-0.497487	0.328305		-0.589967	0.348907		-0.419029	0.204374		0.810643	0.320705	Arid2_77044	1.25712	0.242239	Spred1_114715	-0.608051	0.453637
GOBP_RESPONSE_TO_OLEIC_ACID	-0.282407	0.259858		4.44503	0.0428119	Bad_12015	-0.291854	0.274975		-0.26464	0.253448		-0.317992	0.260844		-0.20392	0.154711		-0.332759	0.320705		-0.33503	0.253713		-0.333958	0.329857
GOMF_PHOSPHATIDYLINOSITOL_3_KINASE_REGULATOR_ACTIVITY	1.28831	0.259858	Cish_12700	4.38888	0.0428119	Sla2_77799;Pik3r5_320207	3.34165	0.133981	Pik3r1_18708;Socs4_67296	-0.527741	0.328305		1.28856	0.260844	Pik3r2_18709	2.45407	0.139502	Socs5_56468	-0.659983	0.449352		-0.505818	0.352357		-0.615648	0.453637
GOBP_REGULATION_OF_ANTIGEN_PROCESSING_AND_PRESENTATION_OF_PEPTIDE_ANTIGEN	-0.273032	0.259858		4.35454	0.0428119	H2-Ob_15002	-0.294904	0.274975		-0.265561	0.253448		-0.265561	0.260844		-0.204683	0.154711		-0.327715	0.320705		-0.298573	0.253713		-0.329534	0.329857
GOMF_HISTONE_DEACETYLASE_REGULATOR_ACTIVITY	2.75825	0.102316	Ski_20481	4.3508	0.0428119	Trp53_22059	-0.256838	0.274975		-0.261649	0.253448		-0.283776	0.260844		-0.19855	0.154711		-0.347828	0.320705		-0.291854	0.253713		2.70577	0.132558	Ncapg2_76044
GOBP_SYNAPTIC_VESICLE_RECYCLING	-1.05375	0.698971		4.34672	0.0428119	Abca13_268379;Actb_11461;Actg1_11465;Pip5k1c_18717	-1.05037	0.736252		-0.116157	0.363396	Ap2m1_11773	0.873949	0.260844	Dnm2_13430;Vamp4_53330	-0.780825	0.473321		-1.28813	0.843322		-0.183413	0.416664	Canx_12330	-0.470476	0.571459	Stx1a_20907
GOBP_DOSAGE_COMPENSATION	1.08925	0.259858	Rlim_19820	4.29832	0.0428119	Eif1_20918;Ythdc1_231386	-0.557171	0.38904		-0.52137	0.346685		-0.603803	0.368911		-0.409591	0.217119		0.817692	0.320705	Cdyl_12593	1.19155	0.253713	Lrif1_321000	2.31984	0.163603	Upf1_19704;Rbm15b_109095
GOMF_C3HC4_TYPE_RING_FINGER_DOMAIN_BINDING	-0.279678	0.259858		4.26548	0.0428119	Hspa8_15481	-0.318249	0.274975		-0.278621	0.253448		-0.252862	0.260844		-0.219366	0.154711		-0.373145	0.320705		-0.295835	0.253713		-0.391061	0.329857
GOBP_REGULATION_OF_MRNA_POLYADENYLATION	1.24506	0.259858	Ccnt1_12455	4.24	0.0428119	Ythdc1_231386;Supt5_20924	1.05666	0.274975	Ncbp2_68092	-0.505091	0.346685		-0.538311	0.368911		2.2716	0.154711	Cdk9_107951	0.792258	0.320705	Cpsf7_269061	-0.555862	0.373953		-0.716603	0.478279
GOMF_CADHERIN_BINDING_INVOLVED_IN_CELL_CELL_ADHESION	1.22056	0.259858	Pdlim5_56376	4.22565	0.0428119	Pak4_70584;Rab10_19325	-0.612748	0.3677		-0.491317	0.328305		-0.517825	0.348907		-0.369524	0.204374		-0.634739	0.449352		-0.609276	0.352357		-0.647818	0.453637
GOCC_CALYX_OF_HELD	-0.523692	0.340407		4.20207	0.0428119	Actb_11461;Actg1_11465	-0.561948	0.3677		-0.488715	0.328305		1.44373	0.260844	Tprgl_67808	2.28781	0.139502	Tspoap1_207777	-0.670632	0.449352		-0.516887	0.352357		-0.639688	0.453637
GOBP_FERMENTATION	-0.279678	0.259858		4.18133	0.0428119	Trp53_22059	-0.298573	0.274975		-0.270231	0.253448		-0.254176	0.260844		-0.22432	0.154711		-0.37931	0.320705		-0.302815	0.253713		-0.352059	0.329857
GOBP_ROUNDABOUT_SIGNALING_PATHWAY	-0.290888	0.259858		4.17799	0.0428119	Myo9b_17925	-0.282759	0.274975		-0.261227	0.253448		-0.330241	0.260844		-0.209174	0.154711		-0.380882	0.320705		-0.297104	0.253713		-0.337622	0.329857
GOMF_CYCLOHYDROLASE_ACTIVITY	-0.321784	0.259858		4.17605	0.0428119	Mthfd2_17768	-0.31032	0.274975		-0.240702	0.253448		-0.298873	0.260844		9.56766	0.00684718	Atic_108147;Gch1_14528	-0.387684	0.320705		-0.278264	0.253713		-0.349493	0.329857
GOCC_SAGA_COMPLEX	1.31791	0.259858	Taf12_66464	4.11421	0.0428119	Taf5l_102162;Tada3_101206	-0.552138	0.377849		-0.526345	0.337258		-0.541904	0.358734		1.88564	0.146166	Usp22_216825	2.08061	0.148757	Supt3_109115;Tada2a_217031	1.24845	0.253713	Trrap_100683	2.51681	0.163603	Eny2_223527;Sgf29_75565
GOBP_LYMPHOCYTE_AGGREGATION	-0.252393	0.259858		4.10164	0.0428119	Rac2_19354	-0.314171	0.274975		-0.256838	0.253448		-0.267143	0.260844		-0.233971	0.154711		-0.379485	0.320705		-0.274077	0.253713		-0.352267	0.329857
GOBP_POSITIVE_REGULATION_OF_MAINTENANCE_OF_SISTER_CHROMATID_COHESION	-0.256838	0.259858		4.10164	0.0428119	Smc5_226026	-0.282759	0.274975		-0.265561	0.253448		-0.226666	0.260844		-0.22432	0.154711		-0.347828	0.320705		-0.275553	0.253713		-0.342319	0.329857
GOBP_POSITIVE_REGULATION_OF_RNA_POLYMERASE_II_TRANSCRIPTION_PREINITIATION_COMPLEX_ASSEMBLY	-0.294589	0.259858		4.10164	0.0428119	Trp53_22059	-0.329287	0.274975		-0.274448	0.253448		-0.318245	0.260844		-0.142714	0.154711		2.43614	0.125411	Psmc6_67089	-0.23868	0.253713		-0.376588	0.329857
GOBP_REGULATION_OF_NADP_METABOLIC_PROCESS	-0.261653	0.259858		4.09847	0.0428119	Trp53_22059	-0.27024	0.274975		-0.298867	0.253448		3.53278	0.111278	Me2_107029	-0.156656	0.154711		-0.364496	0.320705		-0.31032	0.253713		-0.364826	0.329857
GOBP_RESPONSE_TO_INTERFERON_GAMMA	-0.500718	0.559787	Nub1_53312	4.07706	0.0428119	Actg1_11465;Gapdh_14433;Parp14_547253;Trp53_22059;Stxbp3_20912	-0.642905	0.614067	Jak1_16451	-0.461885	0.532737	Vps26b_69091	0.181524	0.35156	Stx4a_20909;Arg1_11846	1.29211	0.155354	Gch1_14528;Cd74_16149	-1.07405	0.777468	Ifng_15978	0.868433	0.260412	Myc_17869;Tnf_21926;Vim_22352	1.62478	0.29266	Irf1_16362;Fasl_14103;Zyx_22793;Shfl_319278;Irf8_15900
GOBP_GLUCOSE_CATABOLIC_PROCESS	-0.529402	0.349916		4.04579	0.0428119	Trp53_22059;Bad_12015	-0.583241	0.377849		-0.579623	0.337258		-0.518635	0.358734		-0.377912	0.210559		0.928613	0.320705	Hk2_15277	-0.581786	0.362681		-0.70118	0.465561
GOBP_NEGATIVE_REGULATION_OF_CELL_ADHESION_MOLECULE_PRODUCTION	-0.265969	0.259858		4.02603	0.0428119	Notch1_18128	-0.274458	0.274975		-0.261227	0.253448		-0.314171	0.260844		-0.233971	0.154711		-0.323037	0.320705		-0.310594	0.253713		-0.327711	0.329857
GOBP_POSITIVE_REGULATION_OF_APOPTOTIC_PROCESS_INVOLVED_IN_MORPHOGENESIS	-0.306437	0.259858		4.02603	0.0428119	Notch1_18128	-0.31032	0.274975		-0.252393	0.253448		-0.294899	0.260844		-0.175687	0.154711		-0.360024	0.320705		-0.269843	0.253713		-0.352059	0.329857
GOBP_POSITIVE_REGULATION_OF_CENTRIOLE_ELONGATION	3.1374	0.102316	Cep295_319675	4.02302	0.0428119	Vps4b_20479	-0.325791	0.274975		-0.269843	0.253448		3.43362	0.111278	Cep120_225523	-0.181636	0.154711		-0.338704	0.320705		-0.293295	0.253713		-0.316503	0.329857
GOBP_DIADENOSINE_POLYPHOSPHATE_METABOLIC_PROCESS	-0.249744	0.259858		4.02302	0.0428119	Kars_85305	-0.329287	0.274975		-0.282407	0.253448		-0.286842	0.260844		-0.19394	0.154711		-0.367101	0.320705		-0.275553	0.253713		2.70516	0.132558	Gars_353172
GOBP_FIBROBLAST_APOPTOTIC_PROCESS	-0.557997	0.349916		4.0049	0.0428119	Stk17b_98267;Trp53_22059	1.12862	0.274975	Pik3ca_18706	-0.538767	0.337258		-0.52872	0.358734		-0.414248	0.210559		0.6503	0.320705	Pik3cg_30955	2.51988	0.104602	Bcl2l11_12125;Myc_17869	-0.670671	0.465561
GOBP_NEGATIVE_REGULATION_OF_CELL_CYCLE_G1_S_PHASE_TRANSITION	2.5017	0.133928	Prkdc_19090;E2f7_52679;Trex1_22040;Chek2_50883	3.9612	0.0428119	Ctdsp1_227292;Rbl2_19651;Trp53_22059;Apc_11789	0.694766	0.279911	Brd7_26992;Cradd_12905	2.77762	0.142736	Fbxo7_69754;Klf4_16600;Wee1_22390;Cdkn1b_12576	-0.127491	0.408312	Jade1_269424	-0.763395	0.481669		-1.33347	0.850711		0.600337	0.261559	Plk3_12795;Muc1_17829	-0.551866	0.583135	Bcl2_12043
GOCC_ALPHA_BETA_T_CELL_RECEPTOR_COMPLEX	-0.269843	0.259858		3.95415	0.0428119	Cd3g_12502	4.10164	0.132654	Cd3d_12500	-0.291152	0.253448		-0.306717	0.260844		-0.19626	0.154711		-0.336386	0.320705		-0.285309	0.253713		-0.362818	0.329857
GOMF_RNA_POLYMERASE_II_C_TERMINAL_DOMAIN_PHOSPHOSERINE_BINDING	-0.279173	0.259858		3.9513	0.0428119	Rtf1_76246	-0.27024	0.274975		-0.248373	0.253448		3.25589	0.111278	Leo1_235497	-0.18742	0.154711		-0.35562	0.320705		-0.316473	0.253713		2.36079	0.132558	Scaf4_224432
GOBP_NEGATIVE_REGULATION_OF_NEUROBLAST_PROLIFERATION	-0.261653	0.259858		3.9513	0.0428119	Trp53_22059	-0.275119	0.274975		-0.287821	0.253448		-0.261655	0.260844		-0.249655	0.154711		-0.392127	0.320705		2.87045	0.0987085	Ctnna1_12385	-0.378589	0.329857
GOCC_POSTSYNAPTIC_ENDOCYTIC_ZONE	-0.278624	0.259858		3.94965	0.0428119	Clta_12757	-0.321784	0.274975		-0.247887	0.253448		-0.270236	0.260844		-0.151549	0.154711		-0.338704	0.320705		-0.286846	0.253713		-0.334965	0.329857
GOBP_NEGATIVE_REGULATION_OF_SUPRAMOLECULAR_FIBER_ORGANIZATION	2.49646	0.174476	Mid1_17318;Pfdn2_18637;Ckap2_80986;Arhgef7_54126;Camsap2_67886;Mkks_59030	3.92414	0.0428119	Coro1a_12721;Hspa8_15481;Capzb_12345;Pfn1_18643;Clasp2_76499;Apc_11789	1.31112	0.274975	Katnb1_74187;Capg_12332;Fgf13_14168;Pik3r1_18708;Pik3ca_18706	-0.865468	0.697149	Gmfb_63985	-0.990029	0.742049	Twf2_23999	0.65387	0.204374	Dmtn_13829;Shank1_243961	-0.913183	0.766015	Arfgef1_211673;Camsap1_227634	0.115506	0.365604	Pick1_18693;Hdac6_15185;Bbs4_102774	-0.851758	0.74765	Hip1r_29816;Ldlr_16835
GOBP_REGULATION_OF_ACTIN_FILAMENT_LENGTH	1.74097	0.259858	Actn2_11472;Plekhg2_101497;Vasp_22323;Cyria_76820;Mkks_59030	3.90788	0.0428119	Coro1a_12721;Capzb_12345;Cotl1_72042;Pfn1_18643;Arpc2_76709;Wdr1_22388	0.202079	0.3677	Capg_12332;Arpc3_56378;Pik3ca_18706	-1.52645	0.90045		-0.907378	0.727174	Twf2_23999	-0.21484	0.393158	Dmtn_13829	-1.43626	0.89689	Arfgef1_211673	0.195782	0.352054	Nckap1_50884;Bbs4_102774;Prkce_18754	-0.796177	0.730566	Hip1r_29816;Sh3bp1_20401
GOBP_PROTEIN_ACETYLATION	2.22507	0.192375	Taf12_66464;Pygo2_68911;Dscc1_72107;Lif_16878;Rps6ka4_56613;Cep295_319675;Naa30_70646	3.89465	0.0428119	Actb_11461;Kat14_228714;Nfya_18044;Taf5l_102162;Brd1_223770;Smc5_226026;Tada3_101206	3.51402	0.132654	Msl2_77853;Gata3_14462;Actl6a_56456;Brd7_26992;Clock_12753;Ldb1_16825;Prkaa1_105787;Sirt1_93759;Thap7_69009;Naa10_56292	0.0362844	0.414762	Meaf6_70088;Taf7_24074;Pbxip1_229534	1.05125	0.260844	Jade1_269424;Med24_23989;Hdac5_15184;Crtc2_74343;Gtf2b_229906	1.07785	0.1654	Morf4l1_21761;Usp22_216825;Naa20_67877	1.79097	0.208367	Supt3_109115;Por_18984;Tada2a_217031;Bend3_331623;Zfp451_98403;Wdr5_140858;Ing4_28019;Hdac2_15182;Set_56086	0.881716	0.267829	Park7_57320;Trrap_100683;Muc1_17829;Kat8_67773;Taf1_270627	2.54655	0.154358	Morf4l2_56397;Eny2_223527;Atat1_73242;Msl3_17692;Phf20l1_239510;Sgf29_75565;Jade3_382207;Ddx3x_13205;Noc2l_57741;Camk1_52163
GOMF_MITOCHONDRION_TARGETING_SEQUENCE_BINDING	-0.283773	0.259858		3.88571	0.0428119	Tomm20_67952	-0.305021	0.274975		-0.233707	0.253448		-0.310498	0.260844		-0.16322	0.154711		-0.30283	0.320705		-0.311423	0.253713		-0.340086	0.329857
GOBP_SARCOMERE_ORGANIZATION	1.58111	0.259858	Actn2_11472;Akap13_75547	3.86889	0.0428119	Csrp1_13007;Actg1_11465;Wdr1_22388	-0.802502	0.573296		-0.781361	0.519899		-0.83425	0.54701		2.87117	0.105583	Tnnt3_21957;Prkar1a_19084	1.10884	0.320705	Capn3_12335;Itgb1_16412	-0.790162	0.562565		-0.0166761	0.391764	Plec_18810
GOBP_HISTONE_H3_ACETYLATION	0.864526	0.262223	Taf12_66464;Lif_16878	3.82967	0.0428119	Kat14_228714;Taf5l_102162;Brd1_223770;Tada3_101206	1.54692	0.274975	Gata3_14462;Ldb1_16825;Sirt1_93759	1.77348	0.253448	Meaf6_70088;Taf7_24074;Pbxip1_229534	1.61057	0.260844	Jade1_269424;Hdac5_15184;Crtc2_74343	0.555828	0.194134	Usp22_216825	2.38973	0.148757	Supt3_109115;Tada2a_217031;Zfp451_98403;Wdr5_140858;Ing4_28019	0.650857	0.267829	Trrap_100683;Kat8_67773	1.76856	0.24111	Eny2_223527;Sgf29_75565;Jade3_382207;Camk1_52163
GOBP_ESTABLISHMENT_OF_MEIOTIC_SPINDLE_LOCALIZATION	-0.326526	0.259858		3.81593	0.0428119	Myh9_17886	-0.336909	0.274975		-0.294894	0.253448		-0.269843	0.260844		-0.219366	0.154711		-0.35562	0.320705		-0.314171	0.253713		-0.362677	0.329857
GOBP_CELLULAR_COMPONENT_ASSEMBLY_INVOLVED_IN_MORPHOGENESIS	0.322947	0.334253	Actn2_11472;Akap13_75547	3.80775	0.0428119	Csrp1_13007;Actg1_11465;Knl1_76464;Clasp2_76499;Wdr1_22388	-1.347	0.861008		0.350125	0.310276	Cntnap1_53321;Tbc1d20_67231	-1.29124	0.840967		1.30134	0.155354	Tnnt3_21957;Prkar1a_19084	0.91361	0.320705	Capn3_12335;Mtmr2_77116;Itgb1_16412;Tmf1_232286	-1.36415	0.859073		-0.992819	0.75871	Plec_18810
GOCC_FICOLIN_1_RICH_GRANULE_LUMEN	0.261923	0.349916	Atg7_74244;Plekho2_102595	3.79052	0.0428119	Hspa8_15481;Cotl1_72042;Huwe1_59026;Psmd2_21762;Asah1_11886	-0.674819	0.631187	Ctsd_13033	0.196242	0.327391	Apeh_235606;Commd3_12238	0.16259	0.367689	Psmc3_19182;Gyg_27357	0.103449	0.291087	Ampd3_11717	0.642536	0.323538	Ctss_13040;Psmd12_66997;Hsp90aa1_15519;Cat_12359	-0.611759	0.621273	Ppie_56031	0.207447	0.404336	Prdx4_53381;2310033P09Rik_67862;Ddx3x_13205
GOBP_POSTSYNAPSE_ORGANIZATION	-0.241441	0.492547	Camk2b_12323;Pdlim5_56376	3.75915	0.0428119	Actb_11461;Actg1_11465;Cfl1_12631;Hspa8_15481;Tanc1_66860;Actn1_109711	-0.372778	0.559069	Abhd17b_226016;Arf4_11843	1.38677	0.253448	Arc_11838;Cntnap1_53321;Cript_56724;Vps35_65114	-1.48734	0.923445		0.667948	0.199849	Homer1_26556;Shank1_243961	1.22832	0.320705	Mtmr2_77116;Lrrc4_192198;Eef2k_13631;Fyn_14360;Zdhhc15_108672;Abi3_66610	0.86649	0.260412	Arf1_11840;Pick1_18693;Hdac6_15185;Abhd17c_70178	-0.31625	0.565051	Ntng2_171171;Dock10_210293;Ube3a_22215
GOBP_REGULATION_OF_CHONDROCYTE_DEVELOPMENT	-0.28684	0.259858		3.75561	0.0428119	Axin2_12006	-0.277174	0.274975		-0.274448	0.253448		-0.319027	0.260844		-0.209885	0.154711		2.3634	0.125411	Smad7_17131	-0.27863	0.253713		-0.352351	0.329857
GOMF_UBIQUITIN_LIKE_PROTEIN_LIGASE_BINDING	3.11826	0.102316	Ski_20481;Ube2b_22210;Rnf8_58230;Prkar2b_19088;Ube2j2_140499;Derl1_67819;Mid1_17318;Blzf1_66352;Ccnb1_268697;Chek2_50883;Casp8_12370	3.71562	0.0428119	Egr2_13654;Actg1_11465;Hspa8_15481;Atp6v0c_11984;Trp53_22059;Axin2_12006;Ubxn1_225896;Otub1_107260;Apc_11789	0.390831	0.353072	Dtx3l_209200;Jak1_16451;Trim28_21849;Ube2n_93765;Ikbke_56489;Itch_16396	-0.627163	0.659	Bcl10_12042;Fbxo7_69754;Traf6_22034	-1.24279	0.863562	Elob_67673;Gabarapl2_93739	-0.242214	0.464707	Mfhas1_52065;Prkar1a_19084	1.11139	0.320705	Tnk2_51789;Lyn_17096;Rangap1_19387;Crk_12928;Smad7_17131;Psmd1_70247;Cul1_26965;Hsp90aa1_15519;Wbp1l_226178;Rffl_67338	2.15441	0.161631	Jun_16476;Rtn4_68585;Dtx1_14357;Hdac6_15185;Cxcr4_12767;Traf1_22029;Traf4_22032;Mul1_68350;Spopl_76857;Nae1_234664	0.844516	0.332226	Cul5_75717;Sting1_72512;Patz1_56218;Aup1_11993;Cul2_71745;Prdx6_11758;Bcl2_12043;Trib1_211770;Ube2j1_56228
GOBP_HISTONE_MODIFICATION	0.6925	0.312724	Ski_20481;Ube2b_22210;Rnf8_58230;Taf12_66464;Eya3_14050;Pygo2_68911;Lif_16878;Parp2_11546;Rps6ka4_56613	3.50522	0.0428119	Actb_11461;Kat14_228714;Nsd2_107823;Pcgf6_71041;Rtf1_76246;Huwe1_59026;Nfya_18044;Taf5l_102162;Trp53_22059;Brd1_223770;Tada3_101206;Otub1_107260	1.50715	0.274975	Msl2_77853;Gata3_14462;Actl6a_56456;Brd7_26992;Clock_12753;Dtx3l_209200;Ldb1_16825;Map3k12_26404;Prkaa1_105787;Sirt1_93759;Thap7_69009;Ube2n_93765	0.430439	0.347845	Kdm2b_30841;Prmt6_99890;Ehmt2_110147;Supt6_20926;Tet1_52463;Meaf6_70088;Taf7_24074;Pbxip1_229534	1.45485	0.260844	Jade1_269424;Leo1_235497;Wdr61_66317;Med24_23989;Ddb2_107986;Hdac5_15184;Crtc2_74343;Sirt3_64384;Usp21_30941;N6amt1_67768;Gtf2b_229906	0.0993066	0.390345	Morf4l1_21761;Cdk9_107951;Usp22_216825;Rlf_109263	2.01298	0.206578	Epop_103551;Kdm6b_216850;Supt3_109115;Ntmt1_66617;Tada2a_217031;Bend3_331623;Ubr5_70790;Zfp451_98403;Wdr5_140858;Eed_13626;Ing4_28019;Per2_18627;Rnf168_70238;Asxl1_228790;Hdac2_15182;Hpf1_72612;Set_56086;Sin3b_20467	3.03834	0.104602	Cxxc1_74322;Brms1l_52592;Mst1_15235;Mthfr_17769;Park7_57320;Lmna_16905;Trrap_100683;Hdac6_15185;Muc1_17829;Kat8_67773;Kdm4b_193796;Sirt7_209011;Taf1_270627;Pagr1a_67278;Mta2_23942;Rbbp4_19646	2.93944	0.132558	Morf4l2_56397;Eny2_223527;Ncapg2_76044;Gfi1_14581;Mier3_218613;Phf19_74016;Rif1_51869;Carm1_59035;Jdp2_81703;Msl3_17692;Phf20l1_239510;Vrk3_101568;Sgf29_75565;Jade3_382207;Mllt6_246198;Jmjd4_194952;Aurkb_20877;Dot1l_208266;Noc2l_57741;Camk1_52163
GOBP_ACTIN_FILAMENT_BUNDLE_ORGANIZATION	-0.337266	0.506686	Gpr65_14744;Mkks_59030	3.49015	0.0428119	Actg1_11465;Lcp1_18826;Flna_192176;Pfn1_18643;Clasp2_76499;Actn1_109711	-1.06162	0.781944	Pik3r1_18708	-0.859464	0.702877	Ptger4_19219	-0.959812	0.748098	Synpo_104027	2.4389	0.142515	Dmtn_13829;Rgcc_66214;Shank1_243961;Slc9a1_20544	-0.973935	0.773286	Mtss1_211401;Itgb1_16412	0.183409	0.373953	Sorbs1_20411;Bbs4_102774;Rhoc_11853	0.204853	0.428871	Zyx_22793;Tnfaip1_21927;Nedd9_18003;Ezr_22350
GOMF_CELL_ADHESION_MOLECULE_BINDING	0.275545	0.395849	Ppme1_72590;Itgb2_16414;Abcf3_27406;Bzw2_66912;Pdlim5_56376;Trim25_217069;Actn2_11472;Vasp_22323;Plin3_66905	3.45757	0.0428119	Lcp1_18826;Pak4_70584;Cnn2_12798;Flna_192176;Hspa8_15481;Rab10_19325;Vasn_246154;Abi1_11308;Capzb_12345;Myh9_17886;Pfn1_18643;Actn1_109711;Apc_11789	-0.396372	0.624036	Puf60_67959;Dnajb1_81489;Capg_12332;Eef1d_66656;Lrrfip1_16978;Slk_20874;Cxadr_13052;Tes_21753	-0.564423	0.691646	Ehd4_98878;Ahnak_66395;Actn4_60595;Itgb1bp2_26549;P4hb_18453;Cdh24_239096	-1.57198	0.936268	Sfrp2_20319;Twf2_23999;Cd40lg_21947;Bag3_29810	-0.654018	0.65452	Ndrg1_17988;Atic_108147;Exoc3_211446	-0.329077	0.602986	Rab11b_19326;Cip2a_224171;Lyn_17096;Rangap1_19387;Itga6_16403;Eif2a_229317;Pacsin2_23970;Golga3_269682;Adam2_11495;Eif4h_22384;Slc3a2_17254;Itgb1_16412	-0.142072	0.499077	Dhx29_218629;Rab1a_19324;Park7_57320;Rtn4_68585;Lasp1_16796;Chmp2b_68942;Stx5a_56389;Sh3glb1_54673;Ctnna1_12385	1.84527	0.228714	Ppp1r13l_333654;Adgrl1_330814;Asap1_13196;Cc2d1a_212139;Prdx6_11758;Psmb6_19175;Jaml_270152;Larp1_73158;Plec_18810;Cobll1_319876;Thy1_21838;Ubap2_68926;Chmp4b_75608;Ccs_12460;Ddx3x_13205;Ezr_22350;Rsl1d1_66409;Sema7a_20361;Vapa_30960
GOBP_EPITHELIAL_TO_MESENCHYMAL_TRANSITION	-0.926307	0.712294	Tgfbr2_21813	3.41169	0.0428119	Akna_100182;Flna_192176;Vasn_246154;Clasp2_76499;Notch1_18128;Axin2_12006	0.281145	0.3677	Gata3_14462;Trim28_21849;Glipr2_384009	-1.52627	0.901802		-0.22791	0.504637	Sfrp2_20319;Bcl9l_80288	0.620103	0.198344	Kbtbd8_243574;Rgcc_66214	0.152452	0.419097	Smad7_17131;Hdac2_15182;Tgfb1_21803;Eomes_13813	0.848994	0.260412	Eng_13805;Rtn4_68585;Adipor1_72674;Spred1_114715	0.223369	0.408084	Rbpj_19664;Tcof1_21453;Polr1b_20017;Nolc1_70769
GOBP_PROTEIN_DE_ADP_RIBOSYLATION	-0.285145	0.259858		3.38591	0.0428119	Adprh_11544	-0.329522	0.274975		-0.322024	0.253448		-0.291847	0.260844		-0.219366	0.154711		2.5632	0.125411	Macrod1_107227	-0.282407	0.253713		-0.377456	0.329857
GOCC_ENDOCYTIC_VESICLE	-0.79572	0.724771	Camk2b_12323;Gria3_53623;Slamf1_27218	3.38231	0.0428119	Actg1_11465;Coro1a_12721;Rab10_19325;Atp6v0c_11984;Cd3g_12502;Stxbp3_20912;Atp6v0a2_21871;Rac2_19354;Clta_12757	1.26509	0.274975	Ap2b1_71770;Atg14_100504663;Clcn3_12725;Il7r_16197;Stx6_58244;Srgap2_14270;Cd3d_12500;Entpd7_93685	0.761598	0.278313	Ehd4_98878;Ap2m1_11773;Stx12_100226;Vps26b_69091;Ctla4_12477;Rab5b_19344	0.507117	0.323339	Stx4a_20909;Nod1_107607;Dnm2_13430;Avpr2_12000;Ncf1_17969;Vamp4_53330	-0.937922	0.726199	Cd74_16149	1.27738	0.320705	Rab11b_19326;Abca1_11303;Ctss_13040;Lyn_17096;Mtss1_211401;Camk2g_12325;Ehd3_57440;Hsp90aa1_15519;Rab14_68365;Scarb1_20778;Rab8a_17274	0.72876	0.277407	H2-Aa_14960;Ocrl_320634;Lpar2_53978;Pick1_18693;Vim_22352;Rab5c_19345;Unc93b1_54445	-1.272	0.865374	Zyx_22793;Igf2r_16004;Ldlr_16835;Ncf2_17970
GOBP_ORGANELLE_ASSEMBLY	0.90889	0.267278	Rab19_19331;Haus2_66296;Prkdc_19090;Ube2b_22210;Gorasp2_70231;Bscl2_14705;Rab33b_19338;Iqcb1_320299;Mphosph9_269702;Atg7_74244;Cnot7_18983;Wrap73_59002;Actn2_11472;Akap13_75547;Chek2_50883;Cep295_319675;Mkks_59030	3.31429	0.0428119	Csrp1_13007;Actg1_11465;Coro1a_12721;Ift80_68259;Lcp1_18826;Cfap74_544678;Flna_192176;Knl1_76464;Map4_17758;Ulk1_22241;Adprh_11544;Abraxas1_70681;Clasp2_76499;Wdr1_22388;Notch1_18128;Wdr45_54636;Vps4b_20479;Tmem175_72392	0.513365	0.354719	Ift172_67661;Atg14_100504663;Capg_12332;Fastkd2_75619;Hps1_192236;Macir_52392;Nup62_18226;Prkaa1_105787;Stag2_20843;Arl13b_68146;Mtmr3_74302;Togaram1_328108;Cep72_74470;Eral1_57837;Dzip1_66573;Pacs2_217893;Arf4_11843	0.402142	0.367915	Ehd4_98878;Ogfod1_270086;Cds2_110911;Cenpt_320394;Chmp3_66700;Mapk9_26420;Ehmt2_110147;Mrpl22_216767;Stx12_100226;Tbc1d14_100855;Tapt1_231225;Rpgr_19893;Tbc1d20_67231;Dlgap5_218977	0.32621	0.402236	Mks1_380718;Synpo_104027;Dnm2_13430;Tmem39a_67846;Tpgs1_110012;Dnaaf4_67685;Ift140_106633;Pibf1_52023;Trp53inp1_60599;Vps37b_330192;Bag3_29810;Cep120_225523;Gabarapl2_93739;Kntc1_208628;Mtm1_17772	0.238194	0.32879	Ccdc61_232933;Tbc1d15_66687;Tubgcp4_51885;Cep97_74201;Tnnt3_21957;Prkar1a_19084;Poc1a_70235;Vps36_70160	0.304861	0.411012	Tubgcp6_328580;Zfyve1_217695;Fez2_225020;Ythdf1_228994;Capn3_12335;Efl1_101592;Eif2a_229317;Patl1_225929;Arl8b_67166;Atg101_68118;Sbds_66711;Snx18_170625;Ubxn2a_217379;Vps4a_116733;Abi3_66610;Ehd3_57440;Evi5_14020;Itgb1_16412;Rab14_68365;Tmf1_232286;Rab8a_17274;Rcc1_100088;Nek7_59125	2.76665	0.112699	Dhx29_218629;Edc3_353190;Mvb12a_73711;Ocrl_320634;Poldip2_67811;Rab1a_19324;Vdac3_22335;Cenpf_108000;Ccdc69_52570;Hdac6_15185;Mapre3_100732;Chmp2b_68942;Sh3glb1_54673;Tnf_21926;Bbs4_102774;Ccdc28b_66264;Cln3_12752;Hyls1_76832;Spef2_320277;Galnt11_231050;Ift88_21821;Spice1_212514;Cep44_382010;Tubgcp3_259279;Tbc1d19_67249	0.801781	0.337046	Mrps2_118451;Mybl2_17865;Bccip_66165;Tpr_108989;Sting1_72512;Ntng2_171171;P2rx7_18439;Asap1_13196;Atat1_73242;Atg16l2_73683;Aup1_11993;Mns1_17427;Tbc1d10b_68449;Plec_18810;Bop1_12181;Cirbp_12696;Mdn1_100019;Chmp4b_75608;Rabgap1_227800;Aurkb_20877;Ddx3x_13205;Pip4k2c_117150;Ezr_22350;Cetn2_26370
GOBP_UBIQUITIN_INDEPENDENT_PROTEIN_CATABOLIC_PROCESS_VIA_THE_MULTIVESICULAR_BODY_SORTING_PATHWAY	-0.308854	0.259858		3.29621	0.0428119	Vps4b_20479	-0.303693	0.274975		-0.294894	0.253448		-0.321784	0.260844		-0.20392	0.154711		2.24263	0.125411	Vps4a_116733	-0.285309	0.253713		2.93207	0.132558	Chmp4b_75608
GOCC_SECRETORY_VESICLE	-0.616573	0.698971	Itgb2_16414;Qsox1_104009;Rhog_56212;Armc8_74125;Cpne3_70568;Ece1_230857;Atg7_74244;Plekho2_102595;Actn2_11472;Fuca1_71665;Rab3d_19340;Surf4_20932	3.2239	0.0428119	Abca13_268379;Cap1_12331;Cnn2_12798;Ftl1_14325;Hspa8_15481;Knl1_76464;Rab10_19325;Atp6v0c_11984;Cotl1_72042;Huwe1_59026;Myh9_17886;Stxbp3_20912;Actn1_109711;Atp6v0a2_21871;Notch1_18128;Psmd2_21762;Atp8b4_241633;Clta_12757;Asah1_11886	-1.26719	0.885226	Slc15a4_100561;Cbarp_100503659;Clcn3_12725;Dync1li1_235661;Manba_110173;Phactr2_215789;Stx6_58244;Cxadr_13052;Skil_20482;Ctsd_13033;Grn_14824	-0.1716	0.522281	Arc_11838;Slc30a5_69048;Pcyox1l_240334;Actn4_60595;B4galt1_14595;Gtpbp2_56055;Stx12_100226;Vti1b_53612;Apeh_235606;Commd3_12238;Rab5b_19344;Tmem230_70612;Arhgap45_70719	0.220301	0.466179	Fabp5_16592;Stx4a_20909;Lgals3_16854;1600012H06Rik_67912;Nudt1_17766;Tprgl_67808;Tspan14_52588;Arg1_11846;Tbxa2r_21390;Gaa_14387;Psmc3_19182;Rab4a_19341;Kif1b_16561;Vamp4_53330;Gyg_27357	-0.172107	0.503691	Stx2_13852;Ampd3_11717;Exoc3_211446;Selp_20344;Selenop_20363;Atp6v1a_11964;Nhlrc3_212114	1.42602	0.320705	Magt1_67075;Rab11b_19326;Adgrg3_54672;Bmf_171543;Ddost_13200;Stx11_74732;Acpp_56318;Ctss_13040;Sri_109552;Dnajc5_13002;Mtmr2_77116;Bace1_23821;Psmd1_70247;Pcsk4_18551;Rap1b_215449;Bcl2l1_12048;Kcnab2_16498;Pdxk_216134;Prcp_72461;Psmd12_66997;Vps13a_271564;Vps35l_71517;Hsp90aa1_15519;Rab14_68365;Tgfb1_21803;Vps33b_233405;Rab8a_17274;Cat_12359;Cystm1_66060	0.896082	0.283764	Hexa_15211;Pomt1_99011;Arsa_11883;Ppie_56031;Tcp11_21463;Pick1_18693;Sytl3_83672;Atp11b_76295;Cln3_12752;Gnai3_14679;Vps45_22365;Atp8a1_11980;Cmtm6_67213;Ctnna1_12385;Mctp2_244049;Psap_19156;Rab5c_19345;Rarres2_71660;Fuca2_66848	-0.833139	0.77692	Unc13a_382018;Arl8a_68724;Hgsnat_52120;Myo5a_17918;Prdx4_53381;Sting1_72512;Stx1a_20907;2310033P09Rik_67862;Prdx6_11758;Gars_353172;Ptprs_19280;Igf2r_16004;Ddx3x_13205;Degs1_13244;Tmx3_67988;Aprt_11821;Ncf2_17970;Vapa_30960
GOBP_REGULATION_OF_CATABOLIC_PROCESS	0.779764	0.30667	Atp6v1g2_66237;Mtmr4_170749;Rnf144a_108089;Bscl2_14705;Carhsp1_52502;Qsox1_104009;Map1a_17754;Zfp36l2_12193;Atg7_74244;Cnot7_18983;Nub1_53312;Trex1_22040;Rnf41_67588;Chek2_50883;Zfp36_22695;Acer2_230379;Pabpc4_230721	3.14223	0.0428119	Rad23b_19359;Tecpr1_70381;Flna_192176;Gapdh_14433;Smarcc1_20588;Tnrc6c_217351;Ulk1_22241;Atp6v0c_11984;Huwe1_59026;Trp53_22059;Bad_12015;Atp6v0a2_21871;Psmd2_21762;Arel1_68497;Wdr45_54636;Supt5_20924;Axin2_12006;Ubxn1_225896;Apc_11789	0.416318	0.367395	Ddx49_234374;Abl2_11352;Atg14_100504663;Dtx3l_209200;Fastkd2_75619;Prkaa1_105787;Sirt1_93759;Taf15_70439;Ikbke_56489;Itch_16396;Mtmr3_74302;Trim27_19720;Zc3h18_76014;Socs4_67296;Fbxo22_71999;Pik3ca_18706;Fzr1_56371;Vps29_56433	0.905165	0.262963	Banp_53325;Bnip3l_12177;Fbxo7_69754;Mapk9_26420;Mettl14_210529;Cdkn1b_12576;Dcaf12_68970;Ehmt2_110147;Snrnp70_20637;Tbc1d14_100855;Araf_11836;Vps26b_69091;Tent5c_74645;Akt1_11651;Vps35_65114;Thra_21833;Mylip_218203	1.44105	0.260844	Elob_67673;Nod1_107607;Atp13a2_74772;Btg2_12227;Tmem39a_67846;Pik3r2_18709;Dnaaf4_67685;Fbxl20_72194;Psmd10_53380;Cisd2_67006;Prxl2c_66129;Trp53inp1_60599;Psmc3_19182;Etfbkmt_320204;Gpx1_14775;Bag3_29810;Gabarapl2_93739;Hnrnpm_76936;Mtm1_17772;Gba_14466	-0.261054	0.521384	Exosc7_66446;Socs5_56468;Oaz2_18247;Nprl2_56032;Atp6v1a_11964;Tnfaip3_21929;Fxr2_23879	3.46297	0.0647711	Psmc6_67089;Mfsd2a_76574;Ifng_15978;Fastkd5_380601;Bmf_171543;Ern1_78943;Prickle1_106042;Fez2_225020;Gga3_260302;Ndufa13_67184;Usp5_22225;Ythdf1_228994;Tbrg4_21379;Mtmr2_77116;Patl1_225929;Smad7_17131;Ubqln4_94232;Nfe2l2_18024;Psmd1_70247;Eif4a3_192170;Pim2_18715;Vgll4_232334;Gna12_14673;Pik3cg_30955;Cop1_26374;Fyn_14360;Naf1_234344;Pum1_80912;Snx18_170625;Tent5d_213449;Ubxn2a_217379;Hsp90aa1_155…	2.62364	0.119473	Dis3_72662;Mtmr9_210376;Ppp1r3b_244416;Bcl2l11_12125;Dnajb2_56812;Poldip2_67811;Park7_57320;Zc3h12a_230738;Myc_17869;Plk3_12795;Egln2_112406;Hdac6_15185;Stx5a_56389;Sh3glb1_54673;Tnf_21926;Atp6v1g1_66290;Cln3_12752;Gnai3_14679;Kat8_67773;Vim_22352;Psap_19156;Taf1_270627;Exosc3_66362;Prkce_18754;Rarres2_71660;Alkbh5_268420	0.244902	0.458155	Sting1_72512;Upf1_19704;P2rx7_18439;Fbxl5_242960;Rchy1_68098;Bcl2_12043;Trib1_211770;Larp1_73158;Ldlr_16835;Cirbp_12696;Ube3a_22215;Chmp4b_75608;Camkk2_207565;Pip4k2c_117150;Rnasel_24014;Sesn2_230784;Vsir_74048;Ezr_22350;Nedd4_17999;Nsun2_28114;Usp10_22224;Zyg11b_414872;Sesn3_75747
GOBP_ACTIN_FILAMENT_POLYMERIZATION	0.878878	0.259858	Plekhg2_101497;Vasp_22323;Cyria_76820;Mkks_59030	4.03154	0.0442135	Coro1a_12721;Capzb_12345;Cotl1_72042;Pfn1_18643;Arpc2_76709;Pstpip1_19200	0.247938	0.390867	Capg_12332;Arpc3_56378;Coro7_78885	-1.54221	0.911232		-0.949312	0.750994	Twf2_23999	0.678379	0.208338	Dmtn_13829;Msrb2_76467	-1.53458	0.911839	Arfgef1_211673	0.224135	0.375776	Nckap1_50884;Bbs4_102774;Prkce_18754	-1.41639	0.902563	Hip1r_29816
GOBP_HISTONE_H3_K4_TRIMETHYLATION	-0.549981	0.369173		4.15693	0.0466729	Rtf1_76246;Nfya_18044	-0.644592	0.398939		-0.571564	0.355298		1.03985	0.260844	Wdr61_66317	-0.434677	0.223016		0.697634	0.320705	Bend3_331623	-0.58784	0.383605		-0.684399	0.489928
GOMF_MHC_PROTEIN_COMPLEX_BINDING	-0.550259	0.369173		4.10669	0.0466729	H2-Ob_15002;Hspa8_15481	-0.623699	0.398939		-0.558238	0.355298		-0.592436	0.378676		1.93262	0.154711	Cd74_16149	0.727698	0.320705	Hsp90aa1_15519	1.06875	0.253713	H2-Aa_14960	0.848099	0.329857	Cd8a_12525
GOBP_POSITIVE_REGULATION_OF_VACUOLE_ORGANIZATION	-0.609235	0.369173		4.0408	0.0466729	Ulk1_22241;Wdr45_54636	1.1925	0.274975	Grn_14824	-0.577685	0.355298		-0.616201	0.378676		-0.45416	0.223016		0.567611	0.320705	Snx18_170625	1.0896	0.253713	Sh3glb1_54673	0.773069	0.329857	Pip4k2c_117150
GOBP_NEGATIVE_REGULATION_OF_REGULATED_SECRETORY_PATHWAY	-0.612026	0.369173		4.03592	0.0466729	Stxbp3_20912;Notch1_18128	0.933638	0.274975	Cbarp_100503659	-0.511495	0.355298		-0.548209	0.378676		-0.409763	0.223016		0.697257	0.320705	Rap1b_215449	-0.632821	0.383605		-0.687778	0.489928
GOMF_MICROTUBULE_PLUS_END_BINDING	-0.557265	0.369173		3.89784	0.0466729	Clasp2_76499;Apc_11789	1.33337	0.274975	Clip2_269713	-0.558488	0.355298		-0.606194	0.378676		-0.39008	0.223016		-0.684539	0.485916		1.17826	0.253713	Mapre3_100732	-0.647234	0.489928
GOBP_PROTEIN_LOCALIZATION_TO_CELL_CELL_JUNCTION	-0.624334	0.369173		3.66887	0.0466729	Actb_11461;Actg1_11465	1.0861	0.274975	Jak1_16451	1.2083	0.253448	Mapk9_26420	-0.600185	0.378676		-0.427316	0.223016		-0.7195	0.485916		-0.593658	0.383605		-0.776271	0.489928
GOBP_REGULATION_OF_SISTER_CHROMATID_COHESION	-0.589397	0.369173		3.49895	0.0466729	Smc5_226026;Axin2_12006	2.68116	0.143068	Rad21_19357;Naa10_56292	-0.539709	0.355298		-0.578262	0.378676		-0.397968	0.223016		0.776474	0.320705	Wapl_218914	-0.564489	0.383605		-0.702186	0.489928
GOCC_CHROMOSOME_CENTROMERIC_REGION	0.931867	0.262223	Ska3_219114;Ccnb1_268697;Dscc1_72107;Phf6_70998;Ncapd2_68298	3.33143	0.0466729	Knl1_76464;Pds5a_71521;Cenpl_70454;Clasp2_76499;Hjurp_381280;Smc5_226026;Apc_11789	2.44272	0.169052	Cenpo_52504;Dync1li1_235661;Ppp2r1a_51792;Rad21_19357;Smc4_70099;Stag2_20843;Zfp276_57247;Zfp330_30932	0.437181	0.294997	Cenpt_320394;Chmp3_66700;Meaf6_70088;Itgb3bp_67733	1.92751	0.225341	Nup160_59015;Dctn3_53598;Cenpm_66570;Nup37_69736;Anapc16_52717;Zw10_26951;Kntc1_208628	-1.21901	0.825556		0.87176	0.322389	Spdl1_70385;Wapl_218914;Psen2_19165;Rangap1_19387;Ska1_66468;Orc2_18393;Ngdn_68966	1.36755	0.253713	Tex14_83560;Cenpu_71876;Cenpf_108000;Chmp2b_68942;Kat8_67773;Zwint_52696	1.85423	0.224809	Nup98_269966;Tpr_108989;Nuf2_66977;Rassf2_215653;Spc24_67629;Bod1l_665775;Chmp4b_75608;Ppp2cb_19053;Aurkb_20877
GOCC_FICOLIN_1_RICH_GRANULE	0.315721	0.337831	Itgb2_16414;Atg7_74244;Plekho2_102595	3.32262	0.0466729	Hspa8_15481;Atp6v0c_11984;Cotl1_72042;Huwe1_59026;Psmd2_21762;Asah1_11886	-0.516761	0.582056	Dync1li1_235661;Ctsd_13033	-0.155187	0.482876	Apeh_235606;Commd3_12238	0.824841	0.265036	Lgals3_16854;Gaa_14387;Psmc3_19182;Gyg_27357	-0.234405	0.418422	Ampd3_11717	1.0163	0.320705	Ctss_13040;Prcp_72461;Psmd12_66997;Vps35l_71517;Hsp90aa1_15519;Cat_12359	-1.02221	0.785795	Ppie_56031	0.151774	0.440579	Arl8a_68724;Prdx4_53381;2310033P09Rik_67862;Ddx3x_13205
GOBP_POSITIVE_REGULATION_OF_ORGANELLE_ASSEMBLY	0.604389	0.267278	Wrap73_59002;Cep295_319675	3.79682	0.0478215	Lcp1_18826;Ulk1_22241;Wdr45_54636;Vps4b_20479	1.36583	0.274975	Capg_12332;Nup62_18226;Dzip1_66573	0.867703	0.254386	Mapk9_26420;Tapt1_231225	-0.257385	0.441173	Cep120_225523	-0.781998	0.509529		-0.696173	0.631843	Snx18_170625	1.37058	0.253713	Sh3glb1_54673;Tnf_21926;Bbs4_102774	0.872481	0.329857	Asap1_13196;Mns1_17427;Pip4k2c_117150
GOBP_HISTONE_UBIQUITINATION	1.63526	0.259858	Ube2b_22210;Rnf8_58230	3.68082	0.048517	Pcgf6_71041;Huwe1_59026;Otub1_107260	1.35347	0.274975	Dtx3l_209200;Ube2n_93765	0.277156	0.269762	Kdm2b_30841	1.46315	0.260844	Leo1_235497;Ddb2_107986	2.52797	0.118835	Cdk9_107951;Usp22_216825	0.783589	0.320705	Ubr5_70790;Rnf168_70238	0.190205	0.299819	Park7_57320	-1.05722	0.713946
GOBP_MITOTIC_SPINDLE_ORGANIZATION	1.59714	0.259858	Tacc2_57752;Ccnb1_268697;Wrap73_59002;Chek2_50883	3.46797	0.0489505	Flna_192176;Map4_17758;Abraxas1_70681;Clasp2_76499;Vps4b_20479	0.727536	0.292792	Nup62_18226;Stag2_20843;Togaram1_328108	0.972586	0.253448	Chmp3_66700;Parp3_235587;Dlgap5_218977	-0.647138	0.61619	Pibf1_52023	2.08911	0.154711	Ccdc61_232933;Cep97_74201;Psrc1_56742	-0.534554	0.614819	Sbds_66711;Rcc1_100088	0.751733	0.275151	Poldip2_67811;Chmp2b_68942;Spice1_212514	1.98167	0.209555	Mybl2_17865;Bccip_66165;Tpr_108989;Nuf2_66977;Chmp4b_75608;Aurkb_20877
GOBP_REGULATION_OF_INTRINSIC_APOPTOTIC_SIGNALING_PATHWAY_IN_RESPONSE_TO_OSMOTIC_STRESS	-0.283773	0.259858		5.88599	0.0491874	Bad_12015	-0.329522	0.274975		-0.25854	0.253448		-0.302522	0.260844		-0.19855	0.154711		-0.397798	0.320705		-0.319034	0.253713		-0.37859	0.329857
GOBP_PEPTIDE_ANTIGEN_ASSEMBLY_WITH_MHC_CLASS_II_PROTEIN_COMPLEX	-0.306437	0.259858		4.77115	0.0491874	H2-Ob_15002	-0.34229	0.274975		-0.305	0.253448		-0.314432	0.260844		-0.216834	0.154711		-0.410349	0.320705		2.9006	0.104602	H2-Aa_14960	-0.400354	0.329857
GOMF_MANNOSYL_OLIGOSACCHARIDE_1_2_ALPHA_MANNOSIDASE_ACTIVITY	3.17574	0.106722	Edem3_66967	4.76634	0.0491874	Edem1_192193	-0.311423	0.274975		-0.268854	0.253448		-0.315236	0.260844		-0.233971	0.154711		-0.357768	0.320705		-0.298879	0.253713		-0.384857	0.329857
GOMF_G_PROTEIN_COUPLED_RECEPTOR_KINASE_ACTIVITY	-0.295825	0.259858		4.6521	0.0491874	Grk6_26385	-0.314436	0.274975		-0.3369	0.253448		-0.325787	0.260844		-0.209174	0.154711		-0.343501	0.320705		-0.344861	0.253713		-0.347827	0.329857
GOBP_NEGATIVE_REGULATION_OF_TROPHOBLAST_CELL_MIGRATION	-0.319024	0.259858		4.54947	0.0491874	Arhgdib_11857	-0.321784	0.274975		-0.286837	0.253448		-0.332794	0.260844		-0.23868	0.154711		-0.369092	0.320705		-0.341242	0.253713		-0.407027	0.329857
GOBP_ADENYLATE_CYCLASE_INHIBITING_DOPAMINE_RECEPTOR_SIGNALING_PATHWAY	-0.291845	0.259858		4.44901	0.0491874	Flna_192176	-0.343993	0.274975		-0.266834	0.253448		-0.307566	0.260844		-0.176829	0.154711		-0.39147	0.320705		-0.291179	0.253713		-0.409516	0.329857
GOBP_ARTERIAL_ENDOTHELIAL_CELL_DIFFERENTIATION	-0.318244	0.259858		4.35454	0.0491874	Notch1_18128	-0.340567	0.274975		-0.320214	0.253448		-0.2949	0.260844		-0.21432	0.154711		-0.385304	0.320705		-0.383428	0.253713		2.27322	0.150536	Rbpj_19664
GOBP_HISTONE_H2A_K63_LINKED_UBIQUITINATION	3.02986	0.106722	Rnf8_58230	4.34867	0.0491874	Otub1_107260	-0.341929	0.274975		-0.229786	0.253448		-0.310499	0.260844		-0.243317	0.154711		5.29336	0.0550522	Ubr5_70790;Rnf168_70238	-0.364444	0.253713		-0.387681	0.329857
GOMF_CYTIDINE_DEAMINASE_ACTIVITY	-0.318244	0.259858		4.26548	0.0491874	Apobec3_80287	-0.353022	0.274975		-0.307557	0.253448		3.58652	0.118212	Cdadc1_71891	-0.229186	0.154711		-0.352062	0.320705		-0.254183	0.253713		-0.318313	0.329857
GOBP_ENDOCARDIUM_MORPHOGENESIS	-0.260234	0.259858		4.26548	0.0491874	Notch1_18128	-0.298573	0.274975		-0.302806	0.253448		-0.312675	0.260844		-0.224905	0.154711		-0.386336	0.320705		-0.329522	0.253713		2.07801	0.150536	Rbpj_19664
GOBP_TRNA_TRANSPORT	-0.317992	0.259858		4.26197	0.0491874	Tomm20_67952	-0.354787	0.274975		-0.291004	0.253448		-0.295096	0.260844		-0.252393	0.154711		2.34271	0.136395	Xpot_73192	-0.26715	0.253713		-0.3508	0.329857
GOBP_NUCLEOBASE_CONTAINING_SMALL_MOLECULE_CATABOLIC_PROCESS	-0.589944	0.386416		4.23061	0.0491874	Apobec3_80287;Mgat1_17308	0.988525	0.274975	Entpd7_93685	-0.626444	0.372224		4.37155	0.0856679	Cdadc1_71891;Nudt1_17766;Galt_14430	1.82936	0.154711	Ada_11486	-0.778967	0.50907		-0.631796	0.403065		1.90295	0.188676	Mtap_66902;Adal_75894
GOBP_MITOCHONDRIAL_GENOME_MAINTENANCE	-0.606229	0.386416		4.21213	0.0491874	Trp53_22059;Mgme1_74528	0.885535	0.274975	Top3a_21975	-0.552104	0.372224		1.11081	0.260844	Slc25a36_192287	1.72621	0.154711	Dna2_327762	-0.744615	0.50907		-0.63371	0.403065		0.589499	0.329857	Sesn2_230784
GOBP_PROTEIN_LOCALIZATION_TO_ADHERENS_JUNCTION	-0.269349	0.259858		4.18133	0.0491874	Actb_11461	-0.376567	0.274975		-0.286837	0.253448		-0.319027	0.260844		-0.229186	0.154711		-0.398183	0.320705		-0.318249	0.253713		-0.36011	0.329857
GOBP_ASYMMETRIC_NEUROBLAST_DIVISION	-0.336688	0.259858		4.1761	0.0491874	Rab10_19325	2.45633	0.133981	Fgf13_14168	-0.329513	0.253448		-0.254133	0.260844		-0.176829	0.154711		-0.373138	0.320705		-0.298877	0.253713		-0.368203	0.329857
GOMF_T_CELL_RECEPTOR_BINDING	-0.354974	0.259858		4.1761	0.0491874	Cd3g_12502	-0.332805	0.274975		-0.311407	0.253448		-0.341235	0.260844		-0.182682	0.154711		-0.383452	0.320705		-0.282759	0.253713		-0.348828	0.329857
GOBP_B_CELL_LINEAGE_COMMITMENT	3.06559	0.106722	Prkdc_19090	4.10164	0.0491874	Trp53_22059	-0.314436	0.274975		-0.265561	0.253448		-0.257286	0.260844		-0.209174	0.154711		-0.38988	0.320705		-0.321784	0.253713		2.20942	0.150536	Bcl2_12043
GOCC_CORTICAL_GRANULE	-0.305008	0.259858		4.10164	0.0491874	Myh9_17886	-0.330248	0.274975		-0.238299	0.253448		-0.268867	0.260844		-0.22432	0.154711		-0.430382	0.320705		-0.295835	0.253713		-0.371738	0.329857
GOBP_RESPONSE_TO_SORBITOL	-0.340352	0.259858		4.10164	0.0491874	Map2k3_26397	-0.35121	0.274975		-0.249737	0.253448		-0.29089	0.260844		-0.214985	0.154711		-0.359159	0.320705		-0.302816	0.253713		-0.347827	0.329857
GOBP_NEGATIVE_REGULATION_OF_NON_CANONICAL_WNT_SIGNALING_PATHWAY	-0.275543	0.259858		4.0985	0.0491874	Ift80_68259	-0.308868	0.274975		-0.295819	0.253448		2.93159	0.118212	Sfrp2_20319	-0.229186	0.154711		-0.424213	0.320705		-0.28932	0.253713		-0.3508	0.329857
GOBP_RESPONSE_TO_GLYCOPROTEIN	3.25585	0.106722	Edem3_66967	4.02603	0.0491874	Edem1_192193	-0.305022	0.274975		-0.257281	0.253448		-0.305012	0.260844		-0.252393	0.154711		-0.398817	0.320705		-0.319766	0.253713		-0.398177	0.329857
GOBP_SEQUESTERING_OF_IRON_ION	-0.341232	0.259858		4.02603	0.0491874	Ftl1_14325	-0.275119	0.274975		-0.325299	0.253448		-0.340352	0.260844		-0.256838	0.154711		1.9743	0.136395	Sri_109552	-0.305022	0.253713		-0.341725	0.329857
GOBP_ENDOCARDIAL_CELL_DIFFERENTIATION	-0.344852	0.259858		4.02305	0.0491874	Notch1_18128	-0.303693	0.274975		-0.278621	0.253448		-0.302857	0.260844		-0.252393	0.154711		-0.400357	0.320705		-0.340639	0.253713		-0.406662	0.329857
GOBP_POSITIVE_REGULATION_OF_HEXOKINASE_ACTIVITY	-0.352028	0.259858		4.02305	0.0491874	Bad_12015	-0.34846	0.274975		-0.329513	0.253448		-0.298873	0.260844		-0.19855	0.154711		-0.406339	0.320705		-0.319034	0.253713		-0.362077	0.329857
GOBP_NEGATIVE_REGULATION_OF_TRANSCRIPTION_BY_RNA_POLYMERASE_I	-0.337591	0.259858		4.02133	0.0491874	Flna_192176	-0.350764	0.274975		-0.270833	0.253448		-0.344854	0.260844		-0.23868	0.154711		-0.388764	0.320705		-0.329287	0.253713		-0.354605	0.329857
GOBP_REGULATION_OF_PROGRAMMED_NECROTIC_CELL_DEATH	1.05597	0.259858	Casp8_12370	3.98118	0.0491874	Trp53_22059;Asah1_11886	-0.601187	0.407661		-0.54555	0.363396		-0.59798	0.387298		4.34099	0.0563066	Fadd_14082;Birc2_11797	-0.755108	0.496915		-0.663859	0.392571		-0.701893	0.499884
GOCC_ATG1_ULK1_KINASE_COMPLEX	-0.286841	0.259858		3.95132	0.0491874	Ulk1_22241	-0.325549	0.274975		-0.306437	0.253448		-0.303686	0.260844		-0.19855	0.154711		2.22656	0.136395	Atg101_68118	-0.327682	0.253713		2.32405	0.150536	Sesn2_230784
GOMF_ASPARTIC_TYPE_ENDOPEPTIDASE_INHIBITOR_ACTIVITY	-0.312525	0.259858		3.95132	0.0491874	Gapdh_14433	-0.298573	0.274975		-0.282407	0.253448		-0.32203	0.260844		-0.219366	0.154711		-0.402144	0.320705		-0.336909	0.253713		-0.385383	0.329857
GOBP_PREVENTION_OF_POLYSPERMY	-0.329199	0.259858		3.95132	0.0491874	Myh9_17886	-0.351407	0.274975		-0.299764	0.253448		-0.340352	0.260844		-0.247887	0.154711		-0.375176	0.320705		-0.340567	0.253713		-0.398177	0.329857
GOMF_CLATHRIN_LIGHT_CHAIN_BINDING	3.53391	0.106722	Nsg1_18196	3.88571	0.0491874	Nsg2_18197	-0.351407	0.274975		-0.306711	0.253448		-0.299774	0.260844		-0.22432	0.154711		-0.409955	0.320705		-0.287838	0.253713		2.36001	0.150536	Hip1r_29816
GOCC_CCAAT_BINDING_FACTOR_COMPLEX	-0.31646	0.259858		3.88571	0.0491874	Nfya_18044	-0.304875	0.274975		-0.317992	0.253448		-0.294589	0.260844		-0.22432	0.154711		-0.343578	0.320705		-0.295107	0.253713		2.23958	0.150536	Cebpz_12607
GOBP_CYTIDINE_TO_URIDINE_EDITING	-0.336903	0.259858		3.88147	0.0491874	Apobec3_80287	-0.333692	0.274975		-0.307557	0.253448		-0.309394	0.260844		-0.21432	0.154711		-0.312393	0.320705		-0.333936	0.253713		-0.390337	0.329857
GOMF_NEDD8_SPECIFIC_PROTEASE_ACTIVITY	-0.265969	0.259858		3.81786	0.0491874	Otub1_107260	-0.325791	0.274975		-0.297215	0.253448		2.96336	0.118212	Usp21_30941	-0.261227	0.154711		-0.388764	0.320705		-0.343641	0.253713		-0.36618	0.329857
GOBP_MEMBRANE_REPOLARIZATION_DURING_ATRIAL_CARDIAC_MUSCLE_CELL_ACTION_POTENTIAL	-0.269843	0.259858		3.81639	0.0491874	Flna_192176	-0.298877	0.274975		-0.298868	0.253448		-0.338662	0.260844		-0.23917	0.154711		-0.364867	0.320705		-0.382905	0.253713		-0.374019	0.329857
GOCC_PROTON_TRANSPORTING_TWO_SECTOR_ATPASE_COMPLEX_PROTON_TRANSPORTING_DOMAIN	-0.562512	0.386416		3.79449	0.0491874	Atp6v0c_11984;Atp6v0a2_21871	-0.600935	0.417832		-0.541914	0.372224		-0.625085	0.396551		-0.419092	0.234035		0.55448	0.320705	Atp5j2_57423	-0.638891	0.403065		-0.808951	0.510395
GOBP_PROTEIN_LIPOYLATION	-0.344852	0.259858		3.75562	0.0491874	Nnat_18111	-0.359434	0.274975		6.66349	0.13832	Gcsh_68133;Lias_79464	3.03079	0.118212	Ndufab1_70316	-0.224905	0.154711		-0.404698	0.320705		-0.333227	0.253713		-0.425128	0.329857
GOCC_BLOOD_MICROPARTICLE	-1.12094	0.747788		3.73755	0.0491874	Actb_11461;Actg1_11465;Hspa8_15481;Pfn1_18643	-0.339359	0.489421	Anxa5_11747	-1.13906	0.729943		-1.14146	0.760965		-0.759367	0.520992		-0.0154724	0.425725	Eif2a_229317;Tgfb1_21803	0.548368	0.283764	Eng_13805;Slc2a1_20525	-1.35646	0.875488
GOBP_MESANGIAL_CELL_DEVELOPMENT	-0.290888	0.259858		3.64131	0.0491874	Notch1_18128	-0.305022	0.274975		-0.310585	0.253448		-0.266849	0.260844		-0.21432	0.154711		-0.388764	0.320705		-0.359135	0.253713		-0.281022	0.329857
GOBP_POSITIVE_REGULATION_OF_SYNAPTIC_VESICLE_ENDOCYTOSIS	-0.283066	0.259858		3.63905	0.0491874	Abca13_268379	-0.31051	0.274975		3.02995	0.13832	Ap2m1_11773	-0.327672	0.260844		-0.249657	0.154711		-0.37746	0.320705		-0.298877	0.253713		-0.392123	0.329857
GOMF_N_ACYLSPHINGOSINE_AMIDOHYDROLASE_ACTIVITY	3.48221	0.106722	Acer2_230379	3.58435	0.0491874	Asah1_11886	-0.322034	0.274975		-0.297215	0.253448		-0.330241	0.260844		-0.209174	0.154711		-0.403699	0.320705		-0.35121	0.253713		2.56313	0.150536	Acer3_66190
GOMF_ATP_DEPENDENT_DNA_DNA_ANNEALING_ACTIVITY	-0.266889	0.259858		3.58312	0.0491874	Trp53_22059	-0.297104	0.274975		-0.285287	0.253448		-0.315236	0.260844		-0.219366	0.154711		-0.36135	0.320705		-0.297237	0.253713		-0.390057	0.329857
GOBP_REGULATION_OF_SOMITOGENESIS	-0.337591	0.259858		3.58312	0.0491874	Notch1_18128	-0.314436	0.274975		-0.30653	0.253448		-0.333	0.260844		-0.21432	0.154711		-0.340091	0.320705		-0.330248	0.253713		-0.411082	0.329857
GOBP_REGULATION_OF_AUTOPHAGY	0.462799	0.330997	Atp6v1g2_66237;Mtmr4_170749;Qsox1_104009;Atg7_74244;Rnf41_67588;Acer2_230379	3.54025	0.0491874	Tecpr1_70381;Gapdh_14433;Ulk1_22241;Atp6v0c_11984;Trp53_22059;Bad_12015;Atp6v0a2_21871;Wdr45_54636;Supt5_20924	1.03496	0.274975	Abl2_11352;Atg14_100504663;Prkaa1_105787;Sirt1_93759;Mtmr3_74302;Trim27_19720;Pik3ca_18706;Vps29_56433	2.12036	0.244192	Bnip3l_12177;Fbxo7_69754;Dcaf12_68970;Ehmt2_110147;Snrnp70_20637;Tbc1d14_100855;Vps26b_69091;Akt1_11651;Vps35_65114	1.71431	0.260844	Nod1_107607;Atp13a2_74772;Tmem39a_67846;Pik3r2_18709;Cisd2_67006;Trp53inp1_60599;Bag3_29810;Mtm1_17772;Gba_14466	-0.36237	0.515861	Nprl2_56032;Atp6v1a_11964	0.37727	0.383716	Ifng_15978;Bmf_171543;Ern1_78943;Fez2_225020;Ubqln4_94232;Pim2_18715;Snx18_170625;Rab8a_17274;Srebf2_20788	3.20557	0.0987085	Mtmr9_210376;Bcl2l11_12125;Poldip2_67811;Park7_57320;Zc3h12a_230738;Plk3_12795;Hdac6_15185;Sh3glb1_54673;Atp6v1g1_66290;Cln3_12752;Gnai3_14679;Kat8_67773;Psap_19156	1.0425	0.331404	Sting1_72512;Bcl2_12043;Larp1_73158;Chmp4b_75608;Camkk2_207565;Pip4k2c_117150;Sesn2_230784;Nedd4_17999;Usp10_22224;Sesn3_75747
GOBP_SOMITE_DEVELOPMENT	-0.280205	0.440139	Prkdc_19090	3.51654	0.0491874	Abi1_11308;Trp53_22059;Notch1_18128;Axin2_12006	-1.22128	0.784499		-1.10355	0.729943		-0.191027	0.456653	Sfrp2_20319	-0.789381	0.520992		-1.4506	0.882303		-1.20942	0.779697		-0.612983	0.639199	Rbpj_19664
GOBP_LYMPHOID_PROGENITOR_CELL_DIFFERENTIATION	3.05907	0.123003	Prkdc_19090;Trex1_22040	3.51139	0.0491874	Notch1_18128;Sos2_20663	0.986718	0.274975	Gata3_14462	-0.530394	0.363396		-0.621375	0.387298		-0.393217	0.228104		-0.716476	0.496915		-0.658867	0.392571		0.763707	0.329857	Bcl2_12043
GOBP_AUTOPHAGY_OF_MITOCHONDRION	0.779476	0.272347	Atg7_74244;Rnf41_67588	3.48191	0.0491874	Ulk1_22241;Huwe1_59026;Trp53_22059;Wdr45_54636	-0.346996	0.495303	Atg14_100504663	0.738505	0.257973	Bnip3l_12177;Fbxo7_69754	2.44567	0.169625	Atp13a2_74772;Cisd2_67006;Gabarapl2_93739;Gba_14466	-0.858822	0.524686		-0.0512696	0.433358	Hk2_15277;Srebf2_20788	1.3374	0.253713	Park7_57320;Hdac6_15185;Mul1_68350	-0.671504	0.644571	Camkk2_207565
GOBP_T_CELL_ACTIVATION	1.15514	0.259858	Prkdc_19090;Zfp36l2_12193;Ctps_51797;Trex1_22040;Tgfbr2_21813;Slamf1_27218;Tespa1_67596;Casp8_12370;Il27ra_50931;Vav1_22324	3.45409	0.0491874	Coro1a_12721;H2-Ob_15002;Lcp1_18826;Sash3_74131;Sla2_77799;Myh9_17886;Trp53_22059;Bad_12015;Cd3g_12502;Rac2_19354;Sos2_20663	2.07223	0.213485	Gata3_14462;Fanca_14087;Il7r_16197;Ncaph2_52683;Cxadr_13052;Itch_16396;Egr1_13653;Cgas_214763;Cd27_21940;Il1rl2_107527;Cd3d_12500;Entpd7_93685;Pik3ca_18706	0.69089	0.293846	Bcl10_12042;Rab29_226422;Ptger4_19219;Traf6_22034;Hsh2d_209488;Akt1_11651;Ctla4_12477;Rabl3_67657	-0.323486	0.594088	Lgals3_16854;Arg1_11846;Adora2a_11540;Cd40lg_21947;Ccr9_12769;Gba_14466	1.36972	0.158065	Ada_11486;Fadd_14082;Socs5_56468;Relb_19698;Prkar1a_19084;Cd74_16149	1.39009	0.320705	Ifng_15978;Ddost_13200;Lyn_17096;Selenok_80795;Tbx21_57765;Smad7_17131;Cdk6_12571;Pik3cg_30955;Fyn_14360;Runx3_12399;Xbp1_22433;Chd7_320790;Eif2ak4_27103;Slc7a1_11987;Eomes_13813	-0.252809	0.53193	H2-Aa_14960;Nkap_67050;Zc3h12a_230738;Kif13b_16554;Bcl3_12051;Nlrc3_268857;Prkcq_18761	4.34564	0.0355842	Icosl_50723;Irf1_16362;Nfkbid_243910;Pag1_94212;Lat_16797;Ly9_17085;Zfpm1_22761;P2rx7_18439;Patz1_56218;Cd8a_12525;Lag3_16768;Bcl2_12043;Jaml_270152;Rasgrp1_19419;Fkbp1a_14225;Thy1_21838;Crtam_54698;Rara_19401;Armc5_233912;Tigit_100043314;Vsir_74048;Tnfrsf21_94185;Zeb1_21417
GOBP_REGULATION_OF_PROTEIN_CONTAINING_COMPLEX_DISASSEMBLY	2.98021	0.106722	Map1a_17754;Mid1_17318;Actn2_11472;Ckap2_80986;Camsap2_67886;Etf1_225363	3.40993	0.0491874	Tecpr1_70381;Capzb_12345;Clasp2_76499;Wdr1_22388;Apc_11789	1.42388	0.274975	Katnb1_74187;Capg_12332;Fgf13_14168;Pik3ca_18706	0.125862	0.355298	Ogfod1_270086;Trpv4_63873	0.9356	0.270615	Tmem39a_67846;Twf2_23999;Gba_14466	0.0906598	0.315389	Dmtn_13829	-0.538176	0.627739	Ubqln4_94232;Camsap1_227634	0.63112	0.278076	Hdac6_15185;Tnf_21926;Cln3_12752	2.69698	0.154358	Gspt1_14852;Upf1_19704;Map1s_270058;Shfl_319278;Jmjd4_194952;Scaf4_224432;Sh3bp1_20401
GOBP_NEGATIVE_REGULATION_OF_ERAD_PATHWAY	-0.303683	0.259858		3.38777	0.0491874	Ubxn1_225896	-0.327237	0.274975		-0.330232	0.253448		-0.286842	0.260844		-0.229186	0.154711		-0.324004	0.320705		-0.274993	0.253713		-0.379483	0.329857
GOBP_PHAGOCYTOSIS	1.66282	0.259858	4933434E20Rik_99650;Itgb2_16414;Rhog_56212;Trex1_22040;Slamf1_27218;Vav1_22324	3.36137	0.0491874	Coro1a_12721;Cnn2_12798;Elmo2_140579;Myh9_17886;Pip5k1c_18717;Rac2_19354;Tmem175_72392	0.172352	0.403595	Elmo3_234683;Clcn3_12725;Lman2_66890;Pik3ca_18706	-1.87863	0.959769		-0.768329	0.697971	Dnm2_13430;Adora2a_11540	-1.38117	0.832563		2.69851	0.1344	Xkr6_219149;Ifng_15978;Abca1_11303;Lyn_17096;Rhobtb2_246710;Arl8b_67166;Fyn_14360;Itgb1_16412;Rab14_68365;Scarb1_20778;Lyar_17089	0.628771	0.283643	Myo18a_360013;Pear1_73182;Tnf_21926;Cln3_12752;Prkce_18754	0.764307	0.329857	P2rx7_18439;Ldlr_16835;Tgm2_21817;Irf8_15900;Rara_19401;Ncf2_17970;Sh3bp1_20401
GOBP_CYTIDINE_METABOLIC_PROCESS	-0.325785	0.259858		3.25512	0.0491874	Apobec3_80287	-0.314436	0.274975		-0.283767	0.253448		2.90057	0.118212	Cdadc1_71891	-0.219366	0.154711		-0.373145	0.320705		-0.340567	0.253713		-0.407774	0.329857
GOMF_ATP_DEPENDENT_ACTIVITY	2.18074	0.178627	Atp6v1g2_66237;Recql5_170472;Ddx41_72935;Acsl5_433256;Wrnip1_78903;Dscc1_72107;Atp8b2_54667;Chd1l_68058;Abcb10_56199;Mkks_59030;Pex6_224824;Rad17_19356;Rad54b_623474;Abcg1_11307	3.25236	0.0491874	Abca13_268379;Myo1f_17916;Dhx33_216877;Hspa8_15481;Atp6v0c_11984;Myh9_17886;Tomm20_67952;Trp53_22059;Atp8b4_241633;Myo9b_17925;Smc5_226026;Vps4b_20479	-0.269088	0.559041	Ddx49_234374;Twnk_226153;Recql4_79456;Smc4_70099;Ythdc2_240255;Myo10_17909;Cct4_12464;Chtf8_214987	-1.19103	0.866663	Atp2a3_53313;Abcc1_17250;Ddx47_67755;Slc27a4_26569	1.09108	0.260844	Acsl3_74205;Mcm2_17216;Ercc3_13872;Atp13a2_74772;Abcc5_27416;Helb_117599;Mtrex_72198;Psmc3_19182;Kif1b_16561;Rad51d_19364;Ddx42_72047	0.451155	0.279477	Spata5_57815;Abcb9_56325;Kif3c_16570;Dna2_327762;Atp6v1a_11964	1.76915	0.249315	Psmc6_67089;Mfsd2a_76574;Ddx20_53975;Afg1l_215951;Polq_77782;Abca1_11303;Slc26a8_224661;Morc2a_74522;Eif4a1_13681;Eif4a3_192170;Atad1_67979;Ddx46_212880;Vps4a_116733;Cct3_12462;Chd7_320790;Hsp90aa1_15519;Cct7_12468;Top2b_21974	1.91624	0.217997	Dhx35_71715;Myo18a_360013;Ercc6l2_76251;Dhx29_218629;Kif13b_16554;Skiv2l_108077;Acsl4_50790;Atp11b_76295;Atp6v1g1_66290;Dhx15_13204;Atp8a1_11980;Ddx27_228889;Mcm9_71567;Rbbp4_19646	0.0518378	0.489928	Abcb8_74610;Myo5a_17918;Rfc4_106344;Kif18b_70218;Ddx59_67997;Upf1_19704;Ddx23_74351;Hspa4_15525;Myo19_66196;Mdn1_100019;Ddx3x_13205;Bbs12_241950
GOBP_DNA_REPAIR	3.9283	0.0701707	Prkdc_19090;Ube2b_22210;Pnkp_59047;Rnf8_58230;Aplf_72103;Eya3_14050;Ints3_229543;Marf1_223989;Recql5_170472;Trex1_22040;Wrnip1_78903;Parp2_11546;Chd1l_68058;Slc30a9_109108;Chek2_50883;Hmces_232210;Rad17_19356;Rad54b_623474	3.22135	0.0491874	Actb_11461;Rad23b_19359;Nsd2_107823;Pds5a_71521;Huwe1_59026;Trp53_22059;Abraxas1_70681;Mgme1_74528;Smc5_226026;Cinp_67236;Axin2_12006;Otub1_107260	2.24882	0.184563	Alkbh2_231642;Actl6a_56456;Dtx3l_209200;Fanca_14087;Rad21_19357;Recql4_79456;Sirt1_93759;Tfip11_54723;Trim28_21849;Ube2n_93765;Top3a_21975;Ube2v2_70620;Cgas_214763;Gins4_109145;Fzr1_56371	2.63704	0.161601	Rhno1_72440;Cebpg_12611;Nsmce1_67711;Prmt6_99890;Bach1_12013;Tmem161a_234371;Neil1_72774;Gins2_272551;Sprtn_244666;Clspn_269582;Parp3_235587;Rnaseh2a_69724;Rmi2_223970;Meaf6_70088	1.08909	0.265036	Mcm2_17216;Ercc3_13872;Btg2_12227;Nudt1_17766;Helb_117599;Hinfp_102423;Babam1_68251;Ddb2_107986;Rpa1_68275;Nono_53610;Rad51d_19364	0.355439	0.284321	Ino80e_233875;Dna2_327762;Morf4l1_21761;Aptx_66408;Cdk9_107951	-0.143078	0.533135	Msh3_17686;Polq_77782;Rad52_19365;Gtf2i_14886;Ubqln4_94232;Ubr5_70790;Polk_27015;Rnf168_70238;Swi5_72931;Arid2_77044;Hpf1_72612;Yy1_22632	1.06769	0.253713	Ercc6l2_76251;Poldip2_67811;Rnf111_93836;Ap5z1_231855;Park7_57320;Cry2_12953;Trrap_100683;Mcm9_71567;Shld2_75698;Sirt7_209011;Pagr1a_67278;Alkbh3_69113	1.852	0.24111	Rad1_19355;Exo1_26909;Morf4l2_56397;Rfc4_106344;Bccip_66165;Lig1_16881;Polr2i_69920;Upf1_19704;Rif1_51869;Fam168a_319604;Rchy1_68098;Dclre1c_227525;Bod1l_665775;Shld1_73747;Dot1l_208266;Shld3_113002583;Usp10_22224;Cetn2_26370
GOBP_CELL_MORPHOGENESIS_INVOLVED_IN_DIFFERENTIATION	-0.198257	0.566521	Spint2_20733;Prkdc_19090;Camk2b_12323;Rhog_56212;Brsk2_75770;Ece1_230857;Map1a_17754;Pdlim5_56376;Vasp_22323;Arhgef7_54126	3.1472	0.0491874	Egr2_13654;Actb_11461;Casp9_12371;Cfl1_12631;Flna_192176;Rab10_19325;Sec24b_99683;Ulk1_22241;Abi1_11308;Myh9_17886;Arpc2_76709;Wdr1_22388;Actn1_109711;Notch1_18128;Rac2_19354	-1.16272	0.866238	Bloc1s6_18457;Gata3_14462;Fgf13_14168;Heg1_77446;Pik3r1_18708;Arl13b_68146;Skil_20482;Srgap2_14270	-1.53019	0.945235	Arc_11838;Cntnap1_53321;Actn4_60595;P4hb_18453;Tbc1d20_67231	-1.99541	0.970969	Nr4a2_18227;Dnm2_13430;Tmem106b_71900;Ilk_16202;Twf2_23999	-0.293069	0.52987	Dmtn_13829;Plxna1_18844;Siah1a_20437;Shank1_243961;Rap2a_76108	-0.764601	0.759845	Mfsd2a_76574;Ankrd27_245886;Fez2_225020;Ythdf1_228994;Crk_12928;Alcam_11658;Eef2k_13631;Fyn_14360;Zdhhc15_108672;Abi3_66610;Hsp90aa1_15519;Itgb1_16412;Rab8a_17274;Top2b_21974	-1.15296	0.864377	Rab1a_19324;Rtn4_68585;Kif13b_16554;Hdac6_15185;Golga4_54214;Atf4_11911;L1cam_16728;Prkcq_18761	0.399168	0.404631	Plod3_26433;Plxnd1_67784;Tprn_97031;Zfpm1_22761;Akip1_57373;Ntng2_171171;Spry4_24066;Als2_74018;Map1s_270058;Bcl2_12043;Dock10_210293;Nedd9_18003;Ptprs_19280;Sema4d_20354;Thy1_21838;Ube3a_22215;Nedd4_17999;Sema7a_20361
GOBP_RESPONSE_TO_ISCHEMIA	-0.869551	0.588917		3.54847	0.0492533	Casp9_12371;Map2k3_26397;Trp53_22059	0.185478	0.329243	Egr1_13653	-0.924538	0.571056		-0.884823	0.599283		-0.598942	0.380411		1.70868	0.223996	Hk2_15277;Eef2k_13631;Per2_18627	-0.991437	0.616225		0.736044	0.329857	P2rx7_18439;Bcl2_12043
GOBP_REGULATION_OF_VACUOLE_ORGANIZATION	0.264637	0.295594	Trex1_22040	3.43425	0.0492533	Ulk1_22241;Adprh_11544;Wdr45_54636	1.32894	0.274975	Mtmr3_74302;Grn_14824	1.58864	0.253448	Ehmt2_110147;Tbc1d14_100855	2.46681	0.156197	Tmem39a_67846;Tmem106b_71900;Mtm1_17772	-0.701558	0.380411		0.663013	0.320705	Fez2_225020;Snx18_170625	1.24231	0.253713	Sh3glb1_54673;Ift88_21821	0.753839	0.329857	Chmp4b_75608;Pip4k2c_117150
GOBP_CELLULAR_RESPONSE_TO_DNA_DAMAGE_STIMULUS	3.31885	0.102316	Prkdc_19090;Ube2b_22210;Pnkp_59047;Rnf8_58230;Aplf_72103;E2f7_52679;Eya3_14050;Ints3_229543;Marf1_223989;Recql5_170472;Yju2_72886;Foxo4_54601;Trex1_22040;Wrnip1_78903;Parp2_11546;Chd1l_68058;Slc30a9_109108;Chek2_50883;Acer2_230379;Hmces_232210;Thoc5_107829;Rad17_19356;Rad54b_623474	3.33091	0.0505542	Actb_11461;Casp9_12371;Immp2l_93757;Rad23b_19359;Nsd2_107823;Pds5a_71521;Huwe1_59026;Trp53_22059;Abraxas1_70681;Bad_12015;Mgme1_74528;Smc5_226026;Cinp_67236;Axin2_12006;Otub1_107260;Apc_11789	2.54113	0.133981	Alkbh2_231642;Actl6a_56456;Clock_12753;Dtx3l_209200;Fanca_14087;Pik3r1_18708;Rad21_19357;Recql4_79456;Sirt1_93759;Syf2_68592;Tfip11_54723;Trim28_21849;Ube2n_93765;Ctc1_68964;Ikbke_56489;Skil_20482;Top3a_21975;Mcts1_68995;Ube2v2_70620;Cgas_214763;Gins4_109145;Cradd_12905;Fzr1_56371	3.07721	0.13832	Rhno1_72440;Cebpg_12611;Nsmce1_67711;Prmt6_99890;Tipin_66131;Traf6_22034;Uba6_231380;Bach1_12013;Cdkn1b_12576;Tmem161a_234371;Neil1_72774;Gins2_272551;Sprtn_244666;Clspn_269582;Zdhhc16_74168;Parp3_235587;Rnaseh2a_69724;Ctla4_12477;Rmi2_223970;Mastl_67121;Meaf6_70088	1.39567	0.260844	Mcm2_17216;Ercc3_13872;Ppm1d_53892;Sfrp2_20319;Btg2_12227;Nudt1_17766;Pmaip1_58801;Psmd10_53380;Zbtb40_230848;Helb_117599;Hinfp_102423;Babam1_68251;Ddb2_107986;Mtrex_72198;Rpa1_68275;Nono_53610;Rad51d_19364	1.55274	0.154711	Ndrg1_17988;Ino80e_233875;Dna2_327762;Morf4l1_21761;Aptx_66408;Zmat3_22401;Cdk9_107951;Sgk1_20393;Fxr2_23879;Cd74_16149	0.318699	0.43338	Msh3_17686;Polq_77782;Rad52_19365;Lyn_17096;Macrod1_107227;Morc2a_74522;Gtf2i_14886;Ubqln4_94232;Bcl2l1_12048;Ubr5_70790;Aatf_56321;Ing4_28019;Polk_27015;Rnf168_70238;Swi5_72931;Arid2_77044;Eif2ak4_27103;Hpf1_72612;Mapkapk2_17164;Yy1_22632	3.15884	0.0987085	Ercc6l2_76251;Bcl2l11_12125;Poldip2_67811;Rnf111_93836;Ap5z1_231855;Park7_57320;Zc3h12a_230738;Cry2_12953;Foxn3_71375;Myc_17869;Plk3_12795;Trrap_100683;Muc1_17829;Spred1_114715;Tnf_21926;Wdr4_57773;Bcl3_12051;Mcm9_71567;Shld2_75698;Sirt7_209011;Spdya_70891;Taf1_270627;Pagr1a_67278;Alkbh3_69113	1.35096	0.329857	Rad1_19355;Exo1_26909;Morf4l2_56397;Rfc4_106344;Bccip_66165;Ppp1r15a_17872;Lig1_16881;Polr2i_69920;Upf1_19704;Rif1_51869;Tiprl_226591;Fam168a_319604;Rchy1_68098;Rint1_72772;Dclre1c_227525;Bcl2_12043;Bod1l_665775;Shld1_73747;Dot1l_208266;Sesn2_230784;Shld3_113002583;Nedd4_17999;Usp10_22224;Cetn2_26370
GOCC_ENDOCYTIC_VESICLE_MEMBRANE	-0.394584	0.549424	Camk2b_12323;Gria3_53623	3.48331	0.0511831	Coro1a_12721;Rab10_19325;Atp6v0c_11984;Cd3g_12502;Atp6v0a2_21871;Rac2_19354	0.587987	0.301061	Ap2b1_71770;Il7r_16197;Cd3d_12500;Entpd7_93685	-0.970458	0.739328	Ap2m1_11773	0.774159	0.276342	Stx4a_20909;Dnm2_13430;Avpr2_12000;Vamp4_53330	-0.405489	0.444315	Cd74_16149	0.47918	0.368288	Rab11b_19326;Lyn_17096;Camk2g_12325;Scarb1_20778;Rab8a_17274	0.0297901	0.413052	H2-Aa_14960;Ocrl_320634;Pick1_18693	-1.04086	0.795771	Igf2r_16004;Ldlr_16835
GOBP_REGULATION_OF_LAMELLIPODIUM_ORGANIZATION	0.261247	0.297685	Arhgef7_54126	3.41451	0.0525049	Capzb_12345;Arpc2_76709;Rac2_19354	1.10318	0.274975	Pik3r1_18708;Pik3ca_18706	-0.88672	0.576821		1.40531	0.260844	Dnm2_13430;Twf2_23999	1.02202	0.157161	Dmtn_13829	-0.199428	0.447746	Abi3_66610	0.129074	0.316255	Nckap1_50884	-1.10375	0.738707
GOBP_POSITIVE_REGULATION_OF_TRANSCRIPTION_FROM_RNA_POLYMERASE_II_PROMOTER_IN_RESPONSE_TO_STRESS	1.05162	0.259858	Klf2_16598	3.97789	0.054131	Trp53_22059;Notch1_18128	-0.615191	0.4271		-0.577632	0.381251		-0.591375	0.405011		-0.498691	0.239846		1.7444	0.183795	Mbtps2_270669;Nfe2l2_18024	2.68361	0.126402	Atf4_11911;Muc1_17829	1.86906	0.188676	Rbpj_19664;Sesn2_230784
GOBP_POSITIVE_REGULATION_OF_TRANSCRIPTION_FROM_RNA_POLYMERASE_II_PROMOTER_INVOLVED_IN_CELLULAR_RESPONSE_TO_CHEMICAL_STIMULUS	-0.611238	0.395182		3.88198	0.054131	Trp53_22059;Notch1_18128	-0.659586	0.4271		-0.591948	0.381251		-0.653688	0.405011		-0.443324	0.239846		1.62874	0.183795	Nfe2l2_18024;Xbp1_22433	2.48287	0.126402	Jun_16476;Atf4_11911	2.1909	0.188676	Rbpj_19664;Sesn2_230784
GOMF_MISFOLDED_PROTEIN_BINDING	1.16997	0.259858	Derl1_67819	3.82358	0.054131	Hspa8_15481;Edem1_192193	-0.6895	0.4271		1.14019	0.253448	Dnajb11_67838	1.02937	0.260844	Rhbdd2_215160	-0.409769	0.239846		-0.73742	0.519316		0.762241	0.253713	Hdac6_15185	-0.761465	0.521466
GOBP_INTERFERON_GAMMA_MEDIATED_SIGNALING_PATHWAY	-0.586751	0.395182		3.54544	0.054131	Parp14_547253;Trp53_22059	0.843183	0.274975	Jak1_16451	-0.669487	0.381251		1.07295	0.260844	Arg1_11846	-0.414255	0.239846		0.615661	0.320705	Ifng_15978	-0.696853	0.411995		0.641996	0.329857	Irf1_16362
GOBP_LAMELLIPODIUM_ORGANIZATION	-0.309079	0.459726	Arhgef7_54126	3.51207	0.0542571	Abi1_11308;Capzb_12345;Arpc2_76709;Rac2_19354	1.30499	0.274975	Pik3r1_18708;Srgap2_14270;Pik3ca_18706	-1.06234	0.745255		0.475249	0.284479	Dnm2_13430;Twf2_23999	1.62019	0.154711	Dmtn_13829;Spata13_219140	-0.0707424	0.449352	Abi3_66610;Itgb1_16412	-0.427913	0.498257	Nckap1_50884	-1.42798	0.886928
GOBP_ISOLEUCINE_METABOLIC_PROCESS	-0.338658	0.259858		5.02645	0.054336	Acadsb_66885	-0.353022	0.274975		-0.3369	0.253448		-0.341906	0.260844		-0.229737	0.154711		-0.391619	0.323538		-0.355596	0.255398		-0.384778	0.331404
GOCC_GLYCINERGIC_SYNAPSE	-0.344852	0.259858		5.02645	0.054336	Hspa8_15481	-0.371703	0.274975		-0.366144	0.253448		-0.34228	0.260844		-0.229737	0.154711		-0.378594	0.323538		-0.338398	0.255398		-0.368344	0.331404
GOMF_RNA_POLYMERASE_II_CTD_HEPTAPEPTIDE_REPEAT_PHOSPHATASE_ACTIVITY	-0.306688	0.259858		4.54947	0.054336	Ctdsp1_227292	-0.335031	0.274975		-0.314427	0.253448		-0.308859	0.260844		4.34997	0.0627361	Ctdspl2_329506	-0.409526	0.323538		-0.319035	0.255398		-0.423003	0.331404
GOBP_NEGATIVE_REGULATION_OF_ANTIGEN_PROCESSING_AND_PRESENTATION	-0.322789	0.259858		4.35454	0.054336	H2-Ob_15002	-0.314436	0.274975		-0.32395	0.253448		-0.306693	0.260844		-0.234491	0.154711		-0.447675	0.323538		-0.375136	0.255398		-0.40995	0.331404
GOBP_PHAGOSOME_MATURATION	-0.594532	0.403716		4.28143	0.054336	Coro1a_12721;Tmem175_72392	-0.681736	0.436575		-0.625155	0.389803		-0.630835	0.41428		-0.47341	0.246029		1.88175	0.193105	Arl8b_67166;Rab14_68365	0.887052	0.253713	Cln3_12752	0.554835	0.329857	P2rx7_18439
GOMF_N6_METHYLADENOSINE_CONTAINING_RNA_BINDING	-0.378056	0.259858		4.26548	0.054336	Ythdc1_231386	2.23923	0.143068	Ythdc2_240255	-0.373099	0.253448		-0.361299	0.260844		-0.261603	0.154711		2.07719	0.148757	Ythdf1_228994	-0.337601	0.255398		-0.430745	0.331404
GOBP_POSITIVE_REGULATION_OF_INTEGRIN_MEDIATED_SIGNALING_PATHWAY	-0.286841	0.259858		4.18133	0.054336	Flna_192176	-0.331368	0.274975		-0.314427	0.253448		-0.330242	0.260844		5.16955	0.0627361	Dmtn_13829	-0.424213	0.323538		-0.32915	0.255398		-0.390338	0.331404
GOBP_ISOTYPE_SWITCHING_TO_IGA_ISOTYPES	-0.351402	0.259858		4.10164	0.054336	Nsd2_107823	-0.37399	0.274975		-0.311407	0.253448		-0.333	0.260844		-0.23601	0.154711		1.84617	0.148757	Tgfb1_21803	-0.367069	0.255398		-0.395474	0.331404
GOBP_NEGATIVE_REGULATION_OF_RESPONSE_TO_INTERFERON_GAMMA	-0.373105	0.259858		4.02603	0.054336	Parp14_547253	-0.302816	0.274975		-0.343993	0.253448		2.81235	0.128731	Arg1_11846	-0.23868	0.154711		-0.414383	0.323538		-0.379472	0.255398		-0.415337	0.331404
GOBP_REGULATION_OF_TRANSCRIPTION_FROM_RNA_POLYMERASE_II_PROMOTER_INVOLVED_IN_HEART_DEVELOPMENT	-0.287828	0.259858		4.02603	0.054336	Notch1_18128	-0.393117	0.274975		-0.274449	0.253448		-0.325519	0.260844		-0.209174	0.154711		-0.433966	0.323538		-0.325472	0.255398		2.29012	0.163603	Rbpj_19664
GOBP_PROTEIN_PROCESSING_INVOLVED_IN_PROTEIN_TARGETING_TO_MITOCHONDRION	-0.330239	0.259858		4.02603	0.054336	Immp2l_93757	-0.344202	0.274975		-0.331347	0.253448		-0.327673	0.260844		-0.22432	0.154711		-0.444478	0.323538		-0.322799	0.255398		-0.429474	0.331404
GOBP_NOREPINEPHRINE_UPTAKE	-0.35121	0.259858		4.02307	0.054336	Actb_11461	-0.337601	0.274975		-0.294895	0.253448		-0.298873	0.260844		-0.248327	0.154711		-0.345529	0.323538		-0.323972	0.255398		-0.386857	0.331404
GOMF_HISTONE_METHYLTRANSFERASE_ACTIVITY_H4_K20_SPECIFIC	-0.357796	0.259858		4.02307	0.054336	Nsd2_107823	-0.271375	0.274975		-0.282407	0.253448		-0.295699	0.260844		-0.252393	0.154711		-0.458214	0.323538		-0.312685	0.255398		-0.468308	0.331404
GOBP_ACTIVATION_OF_CYSTEINE_TYPE_ENDOPEPTIDASE_ACTIVITY_INVOLVED_IN_APOPTOTIC_PROCESS_BY_CYTOCHROME_C	2.53916	0.123003	Diablo_66593	3.95415	0.054336	Casp9_12371	-0.341242	0.274975		-0.337585	0.253448		-0.36265	0.260844		-0.254087	0.154711		-0.421878	0.323538		-0.37129	0.255398		-0.389797	0.331404
GOBP_POSITIVE_REGULATION_OF_PROTEIN_LOCALIZATION_TO_CENTROSOME	-0.329287	0.259858		3.95134	0.054336	Apc_11789	2.36028	0.143068	Nup62_18226	-0.314171	0.253448		-0.354976	0.260844		-0.247887	0.154711		-0.386555	0.323538		-0.318042	0.255398		-0.425759	0.331404
GOMF_POLYUBIQUITIN_MODIFICATION_DEPENDENT_PROTEIN_BINDING	-0.894296	0.600768		3.88398	0.054336	Rad23b_19359;Abraxas1_70681;Ubxn1_225896	1.21284	0.274975	Ikbke_56489;Tnip2_231130	0.24697	0.285887	Sprtn_244666	-0.871915	0.612091		0.845376	0.158065	Tnfaip3_21929	0.674362	0.320705	Ubqln4_94232;Rnf168_70238	0.111495	0.32231	Hdac6_15185	-1.15743	0.744116
GOBP_DELAMINATION	-0.305009	0.259858		3.81788	0.054336	Akna_100182	-0.361	0.274975		2.70557	0.142736	Trpv4_63873	-0.32546	0.260844		-0.239171	0.154711		-0.465199	0.323538		-0.341242	0.255398		-0.411319	0.331404
GOCC_CDC73_PAF1_COMPLEX	-0.333927	0.259858		3.81643	0.054336	Rtf1_76246	-0.400334	0.274975		-0.306437	0.253448		4.95407	0.0769532	Leo1_235497;Wdr61_66317	-0.229186	0.154711		-0.416501	0.323538		-0.332806	0.255398		-0.423193	0.331404
GOCC_MYOSIN_COMPLEX	-0.881443	0.600768		3.77096	0.054336	Myo1f_17916;Myh9_17886;Myo9b_17925	0.0988116	0.338158	Myo10_17909	-0.881277	0.58368		-0.892376	0.612091		-0.621045	0.390118		-0.284431	0.452887	Bmf_171543	0.11071	0.32231	Myo18a_360013	0.773983	0.329857	Myo5a_17918;Myo19_66196
GOBP_POSITIVE_REGULATION_BY_HOST_OF_VIRAL_GENOME_REPLICATION	-0.337591	0.259858		3.75809	0.054336	Hspa8_15481	2.51758	0.143068	Ythdc2_240255	2.90048	0.142736	Tbc1d20_67231	-0.306717	0.260844		-0.229737	0.154711		-0.371702	0.323538		-0.356561	0.255398		1.89102	0.163603	Vapa_30960
GOBP_DNA_DEAMINATION	-0.291845	0.259858		3.75564	0.054336	Apobec3_80287	-0.34846	0.274975		-0.32766	0.253448		2.78436	0.128731	Cdadc1_71891	-0.261227	0.154711		-0.380883	0.323538		2.39657	0.117131	Exosc3_66362	2.14676	0.163603	Exosc4_109075
GOBP_RHOMBOMERE_DEVELOPMENT	-0.287202	0.259858		3.75564	0.054336	Egr2_13654	-0.310594	0.274975		-0.295819	0.253448		-0.347202	0.260844		-0.257234	0.154711		-0.380883	0.323538		-0.367767	0.255398		-0.400054	0.331404
GOBP_POSITIVE_REGULATION_OF_RELEASE_OF_CYTOCHROME_C_FROM_MITOCHONDRIA	-0.616731	0.403716		3.71675	0.054336	Trp53_22059;Bad_12015	-0.609918	0.436575		1.31238	0.253448	Pdcd5_56330	0.870084	0.260844	Pmaip1_58801	-0.472926	0.246029		2.03549	0.193105	Tnfsf10_22035;Bmf_171543	0.846528	0.253713	Bcl2l11_12125	-0.759992	0.530936
GOMF_PROTEIN_PHOSPHATASE_2B_BINDING	-0.323958	0.259858		3.69844	0.054336	Bad_12015	-0.318249	0.274975		-0.306678	0.253448		-0.365577	0.260844		3.25283	0.0627361	Slc9a1_20544	-0.428377	0.323538		-0.347612	0.255398		-0.3867	0.331404
GOBP_CELLULAR_RESPONSE_TO_NICOTINE	-0.302853	0.259858		3.6961	0.054336	Bad_12015	-0.282407	0.274975		-0.291839	0.253448		-0.29089	0.260844		-0.274404	0.154711		-0.415341	0.323538		2.34437	0.117131	Tnf_21926	-0.421072	0.331404
GOBP_MAINTENANCE_OF_DNA_REPEAT_ELEMENTS	-0.306437	0.259858		3.64131	0.054336	Axin2_12006	-0.358532	0.274975		2.58396	0.142736	Rmi2_223970	-0.348453	0.260844		-0.261227	0.154711		2.29018	0.148757	Msh3_17686	-0.386169	0.255398		-0.434837	0.331404
GOBP_NEGATIVE_REGULATION_OF_PROTEIN_K63_LINKED_UBIQUITINATION	-0.344197	0.259858		3.64131	0.054336	Otub1_107260	-0.371703	0.274975		-0.347612	0.253448		-0.357801	0.260844		-0.216835	0.154711		1.9172	0.148757	Ubr5_70790	-0.378554	0.255398		-0.399705	0.331404
GOCC_PHOTORECEPTOR_RIBBON_SYNAPSE	-0.328167	0.259858		3.63907	0.054336	Hspa8_15481	-0.360081	0.274975		-0.325782	0.253448		-0.32203	0.260844		-0.21432	0.154711		-0.447999	0.323538		-0.34846	0.255398		-0.396812	0.331404
GOMF_MALATE_DEHYDROGENASE_ACTIVITY	-0.338658	0.259858		3.58316	0.054336	Mdh2_17448	-0.349464	0.274975		-0.295819	0.253448		2.47755	0.128731	Me2_107029	-0.251609	0.154711		-0.393406	0.323538		-0.333	0.255398		-0.391541	0.331404
GOBP_REGULATION_OF_PANCREATIC_JUICE_SECRETION	-0.326527	0.259858		3.58285	0.054336	Wnk1_232341	-0.369079	0.274975		-0.254167	0.253448		-0.333224	0.260844		-0.243782	0.154711		-0.446138	0.323538		-0.34229	0.255398		2.05185	0.163603	Stk39_53416
GOMF_ACYL_COA_OXIDASE_ACTIVITY	-0.36357	0.259858		3.53391	0.054336	Acox3_80911	-0.353022	0.274975		-0.302522	0.253448		-0.322792	0.260844		3.43077	0.0627361	Acox1_11430	-0.449811	0.323538		-0.299781	0.255398		-0.438554	0.331404
GOBP_NEGATIVE_REGULATION_OF_AUTOPHAGY_OF_MITOCHONDRION	2.41655	0.123003	Rnf41_67588	3.53391	0.054336	Trp53_22059	-0.356561	0.274975		-0.340558	0.253448		-0.273037	0.260844		-0.21999	0.154711		-0.40546	0.323538		-0.400334	0.255398		-0.380879	0.331404
GOBP_DIRECT_OSSIFICATION	-0.321753	0.259858		3.53391	0.054336	Axin2_12006	-0.340567	0.274975		-0.332664	0.253448		-0.336905	0.260844		-0.219366	0.154711		-0.416501	0.323538		-0.360081	0.255398		-0.416505	0.331404
GOBP_POSITIVE_REGULATION_OF_POTASSIUM_ION_IMPORT_ACROSS_PLASMA_MEMBRANE	-0.311413	0.259858		3.53184	0.054336	Wnk1_232341	-0.369645	0.274975		-0.311407	0.253448		-0.311416	0.260844		-0.257234	0.154711		-0.423519	0.323538		-0.32922	0.255398		-0.398813	0.331404
GOBP_ENDOSOME_TO_LYSOSOME_TRANSPORT_VIA_MULTIVESICULAR_BODY_SORTING_PATHWAY	-0.335018	0.259858		3.53184	0.054336	Vps4b_20479	-0.322034	0.274975		5.71549	0.13832	Chmp3_66700;Ubxn6_66530	-0.347811	0.260844		-0.21432	0.154711		-0.396423	0.323538		6.1534	0.0445691	Mvb12a_73711;Chmp2b_68942	-0.451872	0.331404
GOBP_PIECEMEAL_MICROAUTOPHAGY_OF_THE_NUCLEUS	2.49825	0.123003	Atg7_74244	3.53068	0.054336	Ulk1_22241	-0.301146	0.274975		-0.33392	0.253448		-0.314559	0.260844		-0.245171	0.154711		-0.417836	0.323538		-0.327682	0.255398		-0.380879	0.331404
GOCC_SMC5_SMC6_COMPLEX	-0.331355	0.259858		3.53068	0.054336	Smc5_226026	-0.311423	0.274975		2.63066	0.142736	Nsmce1_67711	-0.29089	0.260844		-0.239171	0.154711		-0.371743	0.323538		-0.335192	0.255398		-0.425703	0.331404
GOBP_PROTEIN_LOCALIZATION_TO_CHROMOSOME_CENTROMERIC_REGION	-0.592345	0.403716		3.51736	0.054336	Knl1_76464;Smc5_226026	-0.649517	0.436575		-0.543956	0.389803		2.69345	0.148432	Zw10_26951;Kntc1_208628	-0.447729	0.246029		0.611594	0.320705	Spdl1_70385	-0.668035	0.421247		0.647859	0.329857	Aurkb_20877
GOCC_WASH_COMPLEX	-0.303684	0.259858		3.48134	0.054336	Capzb_12345	-0.364791	0.274975		-0.348444	0.253448		2.87028	0.128731	Washc4_319277	-0.239171	0.154711		-0.466921	0.323538		-0.322799	0.255398		-0.387681	0.331404
GOBP_POSITIVE_REGULATION_OF_TRANSCRIPTION_OF_NOTCH_RECEPTOR_TARGET	-0.320223	0.259858		3.48023	0.054336	Notch1_18128	-0.393611	0.274975		-0.344846	0.253448		-0.337594	0.260844		-0.193054	0.154711		-0.411325	0.323538		-0.344202	0.255398		2.41735	0.163603	Rbpj_19664
GOCC_PRESYNAPTIC_ENDOCYTIC_ZONE	-0.310588	0.259858		3.48023	0.054336	Clta_12757	-0.329522	0.274975		-0.310585	0.253448		-0.369638	0.260844		-0.257234	0.154711		-0.428377	0.323538		-0.341242	0.255398		-0.371336	0.331404
GOMF_LIM_DOMAIN_BINDING	2.96372	0.123003	Actn2_11472	3.38593	0.054336	Kat14_228714	2.81242	0.143068	Ldb1_16825	-0.274944	0.253448		-0.341235	0.260844		-0.267055	0.154711		-0.386883	0.323538		-0.303694	0.255398		-0.430801	0.331404
GOBP_LATE_NUCLEOPHAGY	2.65472	0.123003	Atg7_74244	3.38593	0.054336	Ulk1_22241	-0.378253	0.274975		-0.298977	0.253448		-0.359129	0.260844		-0.233971	0.154711		-0.391547	0.323538		-0.34846	0.255398		-0.37378	0.331404
GOBP_REGULATION_OF_MEMBRANE_REPOLARIZATION_DURING_ACTION_POTENTIAL	-0.3292	0.259858		3.38593	0.054336	Flna_192176	-0.304759	0.274975		-0.340558	0.253448		-0.321758	0.260844		-0.262783	0.154711		-0.420303	0.323538		-0.372559	0.255398		-0.403062	0.331404
GOBP_INTERLEUKIN_4_MEDIATED_SIGNALING_PATHWAY	-0.365403	0.259858		3.3849	0.054336	Parp14_547253	-0.308666	0.274975		-0.318237	0.253448		-0.314441	0.260844		-0.23868	0.154711		-0.456211	0.323538		-0.335031	0.255398		-0.412053	0.331404
GOBP_SPINDLE_ORGANIZATION	1.31653	0.259858	Haus2_66296;Tacc2_57752;Ccnb1_268697;Wrap73_59002;Chek2_50883	3.38011	0.054336	Flna_192176;Map4_17758;Myh9_17886;Abraxas1_70681;Clasp2_76499;Vps4b_20479	1.11675	0.274975	Nup62_18226;Ppp2r1a_51792;Stag2_20843;Togaram1_328108;Cep72_74470	0.37391	0.355298	Chmp3_66700;Parp3_235587;Dlgap5_218977	-0.511692	0.594088	Pibf1_52023;Cep120_225523	2.01182	0.154711	Ccdc61_232933;Tubgcp4_51885;Cep97_74201;Psrc1_56742	0.338451	0.389088	Tubgcp6_328580;Ntmt1_66617;Sbds_66711;Rcc1_100088;Nek7_59125	1.70239	0.240606	Poldip2_67811;Ccdc69_52570;Mapre3_100732;Chmp2b_68942;Spice1_212514;Tubgcp3_259279	1.38722	0.329857	Mybl2_17865;Bccip_66165;Tpr_108989;Nuf2_66977;Chmp4b_75608;Aurkb_20877;Ezr_22350
GOCC_CONTRACTILE_FIBER	0.224661	0.372357	Habp4_56541;Pdlim5_56376;Pdlim7_67399;Actn2_11472	3.36341	0.054336	Csrp1_13007;Actg1_11465;Pdlim2_213019;Flna_192176;Capzb_12345;Tpm4_326618;Actn1_109711	-0.501995	0.611594	Tpm3_59069;Nbr1_17966;Fbxo22_71999	0.388015	0.337258	Ahnak_66395;Actn4_60595;Itgb1bp2_26549;Frg1_14300	0.742836	0.284479	Synpo_104027;Ilk_16202;Twf2_23999;Bag3_29810;Mtm1_17772	0.145384	0.337206	Tnnt3_21957;Homer1_26556	-0.22857	0.559097	Pdlim4_30794;Psen2_19165;Sri_109552;Capn3_12335;Calm2_12314	-0.963793	0.777694	Arf1_11840;Slc2a1_20525	-0.614985	0.67907	Mtmr12_268783;Simc1_319719;Plec_18810;Fkbp1a_14225
GOBP_REGULATION_OF_PROTEIN_DEPOLYMERIZATION	3.17767	0.103637	Map1a_17754;Mid1_17318;Actn2_11472;Ckap2_80986;Camsap2_67886	3.35493	0.054336	Capzb_12345;Clasp2_76499;Wdr1_22388;Apc_11789	1.82055	0.202591	Katnb1_74187;Capg_12332;Fgf13_14168;Pik3ca_18706	-0.189741	0.438521	Trpv4_63873	-0.392756	0.478941	Twf2_23999	0.330962	0.225142	Dmtn_13829	-0.746879	0.677915	Camsap1_227634	-0.38395	0.502613	Hdac6_15185	-0.00446443	0.447616	Map1s_270058;Sh3bp1_20401
GOBP_INTRINSIC_APOPTOTIC_SIGNALING_PATHWAY_IN_RESPONSE_TO_OSMOTIC_STRESS	-0.290889	0.259858		3.34256	0.054336	Bad_12015	-0.344862	0.274975		-0.33865	0.253448		-0.34228	0.260844		-0.274077	0.154711		-0.449887	0.323538		-0.349464	0.255398		-0.404769	0.331404
GOBP_PULMONARY_ARTERY_MORPHOGENESIS	-0.291164	0.259858		3.34079	0.054336	Sec24b_99683	-0.368255	0.274975		-0.316452	0.253448		2.70506	0.128731	Cited2_17684	-0.21999	0.154711		-0.458881	0.323538		-0.344862	0.255398		-0.424209	0.331404
GOCC_MHC_CLASS_II_PROTEIN_COMPLEX	-0.386318	0.259858		3.33957	0.054336	H2-Ob_15002	-0.332806	0.274975		-0.342268	0.253448		-0.314433	0.260844		3.69278	0.0627361	Cd74_16149	-0.439123	0.323538		2.47561	0.117131	H2-Aa_14960	-0.426242	0.331404
GOBP_REGULATION_OF_HISTONE_MODIFICATION	1.40271	0.259858	Ski_20481;Ube2b_22210;Pygo2_68911;Lif_16878;Rps6ka4_56613	3.3262	0.054336	Kat14_228714;Rtf1_76246;Nfya_18044;Trp53_22059;Tada3_101206;Otub1_107260	1.21117	0.274975	Gata3_14462;Brd7_26992;Sirt1_93759;Thap7_69009;Ube2n_93765	1.63338	0.253448	Prmt6_99890;Ehmt2_110147;Supt6_20926;Tet1_52463;Taf7_24074	-0.480202	0.581838	Wdr61_66317;Hdac5_15184	-0.343687	0.454453	Cdk9_107951	0.837289	0.320705	Tada2a_217031;Ubr5_70790;Zfp451_98403;Wdr5_140858;Hpf1_72612;Set_56086	1.24451	0.253713	Mthfr_17769;Park7_57320;Lmna_16905;Muc1_17829;Kat8_67773	2.51393	0.157286	Ncapg2_76044;Gfi1_14581;Phf19_74016;Rif1_51869;Jdp2_81703;Sgf29_75565;Mllt6_246198;Noc2l_57741;Camk1_52163
GOBP_LUNG_LOBE_DEVELOPMENT	5.72715	0.0490518	Lif_16878;Tgfbr2_21813	3.29722	0.054336	Sec24b_99683	-0.32915	0.274975		-0.312401	0.253448		-0.316156	0.260844		-0.265561	0.154711		-0.400059	0.323538		-0.332806	0.255398		-0.440346	0.331404
GOMF_VITAMIN_D_BINDING	-0.344197	0.259858		3.29722	0.054336	Cyp2r1_244209	-0.306721	0.274975		-0.274449	0.253448		-0.34228	0.260844		-0.274404	0.154711		-0.403369	0.323538		-0.299004	0.255398		-0.433722	0.331404
GOBP_POSITIVE_REGULATION_OF_FIBROBLAST_APOPTOTIC_PROCESS	-0.335018	0.259858		3.25421	0.054336	Stk17b_98267	-0.369645	0.274975		-0.332779	0.253448		-0.359292	0.260844		-0.265561	0.154711		-0.423363	0.323538		2.60822	0.117131	Bcl2l11_12125	-0.393545	0.331404
GOBP_ACTIN_POLYMERIZATION_DEPENDENT_CELL_MOTILITY	-0.383419	0.259858		3.254	0.054336	Arpc2_76709	2.45634	0.143068	Arpc3_56378	-0.32652	0.253448		-0.344198	0.260844		-0.243317	0.154711		-0.440073	0.323538		-0.404427	0.255398		-0.410347	0.331404
GOBP_RESPONSE_TO_WOUNDING	0.640037	0.295594	Dgkz_104418;Zfp36l2_12193;Kremen1_84035;Dgkh_380921;Tgfbr2_21813;Anxa6_11749;Txn2_56551;Zfp36_22695;Pabpc4_230721;Vav1_22324	3.23815	0.054336	Csrp1_13007;Actb_11461;Actg1_11465;Lcp1_18826;Cnn2_12798;Flna_192176;Mrtfa_223701;Myh9_17886;Clasp2_76499;Dgka_13139;Stxbp3_20912;Actn1_109711	-1.32228	0.894158	Bloc1s6_18457;Anxa5_11747;Wdr83_67836;Grn_14824;Pik3ca_18706	-1.18764	0.883908	B4galt1_14595;Chmp3_66700;Klf4_16600;Dhfr_13361	-0.438381	0.628788	Arg1_11846;Tbxa2r_21390;Oprm1_18390;Adora2a_11540;Ilk_16202;Cd40lg_21947;Gpx1_14775	-0.529425	0.63085	Dmtn_13829;Selp_20344;Tnfaip3_21929	1.63591	0.281537	F2rl2_14064;Ggcx_56316;Lyn_17096;Rangap1_19387;Crk_12928;Proz_66901;Nfe2l2_18024;Arl8b_67166;Gna12_14673;Pik3cg_30955;Gnas_14683;Prcp_72461;Slc12a2_20496;Xbp1_22433;Arfgef1_211673;Itgb1_16412;Scarb1_20778;Tgfb1_21803	0.782594	0.293481	Jun_16476;Myc_17869;Chmp2b_68942;Cxcr4_12767;Pear1_73182;Tnf_21926;Metap1_75624;Rhoc_11853;Ctnna1_12385;Prkcq_18761;Prkce_18754	-0.292322	0.618959	Tfpi_21788;Mcam_84004;Raf1_110157;Tec_21682;Bcl2_12043;Jaml_270152;Ptprs_19280;Plec_18810;Chmp4b_75608;Itpk1_217837;F2r_14062
GOBP_REGULATION_OF_PHOTORECEPTOR_CELL_DIFFERENTIATION	-0.306715	0.259858		3.17449	0.054336	Notch1_18128	-0.330249	0.274975		-0.329287	0.253448		-0.347202	0.260844		-0.252393	0.154711		1.7801	0.148757	Tug1_544752	-0.365581	0.255398		-0.416289	0.331404
GOBP_CENP_A_CONTAINING_CHROMATIN_ORGANIZATION	-0.319864	0.259858		3.17421	0.054336	Hjurp_381280	-0.344236	0.274975		2.81227	0.142736	Itgb3bp_67733	-0.354976	0.260844		-0.247887	0.154711		-0.397787	0.323538		-0.37399	0.255398		-0.378044	0.331404
GOBP_REGULATION_OF_SREBP_SIGNALING_PATHWAY	-0.302522	0.259858		3.13612	0.054336	Insig2_72999	-0.36131	0.274975		-0.306678	0.253448		-0.36265	0.260844		-0.219366	0.154711		2.39821	0.148757	Insig1_231070	-0.381958	0.255398		-0.36011	0.331404
GOBP_REGULATION_OF_ATRIAL_CARDIAC_MUSCLE_CELL_MEMBRANE_REPOLARIZATION	-0.369663	0.259858		3.13594	0.054336	Flna_192176	-0.34846	0.274975		-0.32766	0.253448		-0.354976	0.260844		-0.229186	0.154711		-0.433728	0.323538		-0.330881	0.255398		-0.437186	0.331404
GOMF_OXYSTEROL_BINDING	-0.330239	0.259858		3.1	0.054336	Insig2_72999	2.56133	0.143068	Osbp_76303	-0.31824	0.253448		-0.350753	0.260844		-0.219366	0.154711		1.93123	0.148757	Insig1_231070	-0.310511	0.255398		-0.411201	0.331404
GOBP_MESANGIAL_CELL_DIFFERENTIATION	-0.314431	0.259858		3.06325	0.054336	Notch1_18128	-0.318269	0.274975		-0.344193	0.253448		-0.303686	0.260844		-0.245171	0.154711		-0.436788	0.323538		-0.330881	0.255398		-0.425128	0.331404
GOBP_REGULATION_OF_EPITHELIAL_TO_MESENCHYMAL_TRANSITION	-0.379529	0.478276	Tgfbr2_21813	3.44827	0.0545348	Vasn_246154;Clasp2_76499;Notch1_18128;Axin2_12006	0.375175	0.323466	Gata3_14462;Glipr2_384009	-1.09694	0.759634		0.557169	0.294026	Sfrp2_20319;Bcl9l_80288	0.399868	0.232589	Rgcc_66214	0.543401	0.332874	Smad7_17131;Hdac2_15182;Tgfb1_21803	1.31003	0.253713	Eng_13805;Adipor1_72674;Spred1_114715	-1.46112	0.897248
GOCC_CLEAVAGE_FURROW	-0.935133	0.617619		3.73165	0.0554083	Stambp_70527;Myh9_17886;Pstpip1_19200	-0.926646	0.656317		0.259054	0.298284	Mastl_67121	0.0751944	0.323436	Dctn3_53598	-0.688231	0.403844		-0.299729	0.47374	Itgb1_16412	2.18916	0.161631	Plcd3_72469;Rhoc_11853;Rhob_11852	-1.12736	0.760287
GOMF_OXIDOREDUCTASE_ACTIVITY_ACTING_ON_THE_CH_CH_GROUP_OF_DONORS	1.29779	0.259858	Blvra_109778;Acad8_66948	3.52528	0.0554083	Acadsb_66885;Acox3_80911;Retsat_67442	0.0856071	0.349388	Dus2_66369	1.20361	0.253448	Cyp2s1_74134;Ivd_56357	3.6745	0.111278	Decr2_26378;Dus1l_68730;Dus4l_71916;Acad9_229211	0.773363	0.161348	Acox1_11430	1.34648	0.265319	Dhcr7_13360;Mecr_26922;Ptgr2_77219	-0.981513	0.646969		0.667373	0.331404	Sdhc_66052;Dhdh_71755
GOBP_MODULATION_BY_HOST_OF_VIRAL_PROCESS	-0.630082	0.41229		3.42612	0.0554083	Cfl1_12631;Hspa8_15481	0.7475	0.274975	Ythdc2_240255	1.1285	0.253448	Tbc1d20_67231	0.953882	0.260844	Psmc3_19182	-0.440287	0.25155		0.56003	0.320705	Eif2ak4_27103	0.799357	0.253713	Zc3h12a_230738	1.5918	0.208289	Igf2r_16004;Vapa_30960
GOBP_HISTONE_H2A_UBIQUITINATION	2.60666	0.153119	Ube2b_22210;Rnf8_58230	3.23164	0.0554083	Pcgf6_71041;Otub1_107260	0.86031	0.274975	Dtx3l_209200	1.06382	0.253448	Kdm2b_30841	1.01639	0.260844	Ddb2_107986	-0.476043	0.25155		1.68184	0.199117	Ubr5_70790;Rnf168_70238	-0.668632	0.431263		-0.807331	0.541514
GOBP_CHROMOSOME_ORGANIZATION	1.202	0.259858	Gem_14579;Prkdc_19090;Ube2b_22210;Pnkp_59047;Rnf8_58230;Eya3_14050;Klf2_16598;Recql5_170472;Tnks2_74493;Ccnb1_268697;Trex1_22040;Wrap73_59002;Wrnip1_78903;Dscc1_72107;Rlim_19820;Tprkb_69786;Chd1l_68058;Rad54b_623474;Ncapd2_68298	3.05311	0.0554083	Actb_11461;Nsd2_107823;Cbx7_52609;Pds5a_71521;Rbl2_19651;Smarcc1_20588;Trp53_22059;Abraxas1_70681;Brd1_223770;Hjurp_381280;Brd3_67382;Eif1_20918;Nap1l5_58243;Smc5_226026;Ythdc1_231386;Vps4b_20479;Axin2_12006;Apc_11789	4.70242	0.0273176	Cenpo_52504;Gata3_14462;Twnk_226153;Katnb1_74187;Ptges3_56351;Smarcd2_83796;Actl6a_56456;Dtx3l_209200;Dync1li1_235661;Ldb1_16825;Ncaph2_52683;Nup62_18226;Ppp2r1a_51792;Prkaa1_105787;Rad21_19357;Recql4_79456;Sirt1_93759;Smc4_70099;Stag2_20843;Tfip11_54723;Trim28_21849;Anp32e_66471;Brd2_14312;Ctc1_68964;Naa10_56292;Supt4a_20922;Top3a_21975;Top3b_21976;Trim27_19720;Zfp445_235682;Cct4_12464;Chtf8_214…	1.15981	0.253448	Kdm2b_30841;Banp_53325;Cenpt_320394;Chmp3_66700;Dnajc2_22791;Prmt6_99890;Stn1_108689;Ehmt2_110147;Supt6_20926;Gins2_272551;Nudt5_53893;Parp3_235587;Rmi2_223970;Tet1_52463;Meaf6_70088;Nusap1_108907;Itgb3bp_67733;Dlgap5_218977	0.549404	0.338991	Mcm2_17216;Ercc3_13872;Ppm1d_53892;Pibf1_52023;Helb_117599;Zw10_26951;Anapc4_52206;Babam1_68251;Ccne1_12447;Hdac5_15184;Rpa1_68275;Gpx1_14775;Rad51d_19364;Usp21_30941;Kntc1_208628;N6amt1_67768;Itpa_16434	-0.63697	0.661187	Anapc1_17222;Dusp1_19252;Ino80e_233875;Dna2_327762;Psrc1_56742;Usp22_216825	2.0071	0.193105	Spdl1_70385;Kdm6b_216850;Msh3_17686;Polq_77782;Wapl_218914;Morc2a_74522;Tada2a_217031;Bend3_331623;Cdyl_12593;Wdr5_140858;Cabin1_104248;Hmgb3_15354;Ing4_28019;Naf1_234344;Pelo_105083;Rnf168_70238;Tdrd3_219249;Vps4a_116733;Arid2_77044;Asxl1_228790;Cct3_12462;Chd7_320790;Hdac2_15182;Hsp90aa1_15519;Set_56086;Yy1_22632;Smg6_103677;Pcid2_234069;Gnl3_30877;Cct7_12468;Nek7_59125;Top2b_21974	0.831348	0.296628	Mthfr_17769;Tex14_83560;Brdt_114642;Myc_17869;Cenpf_108000;Trrap_100683;Hdac6_15185;Chmp2b_68942;Gins1_69270;Lrif1_321000;Zbtb48_100090;Kat8_67773;Kdm4b_193796;Mcm9_71567;Prkcq_18761;Sirt7_209011;Zwint_52696;Mta2_23942;Rbbp4_19646	0.0110291	0.522727	Exo1_26909;Eny2_223527;Rfc4_106344;Kif18b_70218;Tpr_108989;Ncapg2_76044;Fam50a_108160;Upf1_19704;Phf19_74016;Rif1_51869;Carm1_59035;Nuf2_66977;Zmynd11_66505;Sgf29_75565;Rbm15b_109095;Dclre1c_227525;Map1s_270058;Chmp4b_75608;Aurkb_20877;Ddx3x_13205;Dot1l_208266;Noc2l_57741
GOBP_REGULATION_OF_CARDIAC_MUSCLE_CELL_MEMBRANE_REPOLARIZATION	-0.593623	0.41229		3.03064	0.0554083	Flna_192176;Wdr1_22388	-0.694168	0.446458		-0.652621	0.397972		-0.649255	0.422681		-0.494666	0.25155		0.530804	0.320705	Akap9_100986	-0.655826	0.431263		-0.777762	0.541514
GOBP_ESTABLISHMENT_OF_PROTEIN_LOCALIZATION_TO_ORGANELLE	-0.48772	0.632975	Rnf215_71673;Ube2j2_140499;Nutf2_68051;Heatr3_234549;Pex6_224824	3.10301	0.0561074	Immp2l_93757;Flna_192176;Hspa8_15481;Rab10_19325;Huwe1_59026;Tomm20_67952;Trp53_22059;Notch1_18128;Rac2_19354;Edem1_192193	0.418676	0.363943	Nup62_18226;Pik3r1_18708;Prkaa1_105787;Srp9_27058;Tnpo3_320938;Trim28_21849;Cct4_12464;Nupl1_71844	1.47249	0.253448	Aip_11632;Bnip3l_12177;Fbxo7_69754;Nup54_269113;Leprot_230514;Samm50_68653;Akt1_11651;Pdcd5_56330;Sec61a2_57743	-0.133256	0.522976	Pik3r2_18709;Timm44_21856;Pex26_74043;Hacl1_56794;Vps37b_330192;Bag3_29810	-0.696983	0.657978	Tnfaip3_21929;Vps36_70160	4.20865	0.0530111	Ifng_15978;Ing1_26356;Prickle1_106042;Gga3_260302;Mon1a_72825;Ndufa13_67184;Chchd4_72170;Timm50_66525;Zfyve16_218441;Mdfic_16543;Hk2_15277;Ubr5_70790;E2f3_13557;Kpna1_16646;Vps13a_271564;Vps4a_116733;Zdhhc15_108672;Cct3_12462;Hsp90aa1_15519;Tgfb1_21803;Srebf2_20788;Cct7_12468	0.921583	0.275333	Timm29_69773;Tram2_170829;Pkig_18769;Zc3h12a_230738;Cry2_12953;Lmna_16905;Npepps_19155;Sh3glb1_54673;Bcl3_12051	0.216624	0.453637	Nup98_269966;Ap3m1_55946;Tpr_108989;Sgf29_75565;Hspa4_15525;Gcc2_70297;Chmp4b_75608;Nedd4_17999;Nolc1_70769;Sec61a1_53421
GOCC_TERTIARY_GRANULE	0.703393	0.278779	Itgb2_16414;Qsox1_104009;Armc8_74125	2.97801	0.0587877	Cnn2_12798;Atp6v0c_11984;Stxbp3_20912;Atp8b4_241633;Asah1_11886	-0.143752	0.487298	Dync1li1_235661;Ctsd_13033	-1.40565	0.874555		0.575549	0.294026	Lgals3_16854;Tspan14_52588;Gaa_14387	-1.05606	0.687084		1.54473	0.275083	Ctss_13040;Kcnab2_16498;Prcp_72461;Vps35l_71517;Rab14_68365;Cystm1_66060	-1.48426	0.911798		-0.712469	0.671245	Arl8a_68724;Hgsnat_52120
GOBP_MITOCHONDRIAL_TRANSPORT	-0.531293	0.591441	Ube2j2_140499;Abcb10_56199	3.18475	0.0610306	Immp2l_93757;Huwe1_59026;Tomm20_67952;Trp53_22059;Bad_12015;Rac2_19354	-1.22411	0.843157	Prkaa1_105787	2.66054	0.14931	Aip_11632;Bnip3l_12177;Fbxo7_69754;Leprot_230514;Samm50_68653;Pdcd5_56330;Vps35_65114	1.15411	0.260844	Mtx2_53375;Timm44_21856;Flvcr1_226844;Pmaip1_58801;Bag3_29810	-0.420208	0.476032	Slc9a1_20544	2.16801	0.167061	Ndufa13_67184;Slc35f6_74919;Chchd4_72170;Timm50_66525;Hk2_15277;Bcl2l1_12048;Atp5j2_57423;Hsp90aa1_15519;Srebf2_20788	1.1439	0.254867	Bcl2l11_12125;Timm29_69773;Npepps_19155;Sh3glb1_54673;Mul1_68350	0.304239	0.391764	Hip1r_29816;Mpv17l_93734;Hspa4_15525;Bcl2_12043;Slc25a16_73132
GOCC_PROTON_TRANSPORTING_V_TYPE_ATPASE_COMPLEX	2.25349	0.153119	Atp6v1g2_66237;Ccdc115_69668	3.50854	0.0611831	Atp6v0c_11984;Atp6v0a2_21871	-0.669523	0.455399		-0.610355	0.406809		-0.579549	0.431067		1.68538	0.154711	Atp6v1a_11964	-0.800036	0.553021		0.804637	0.253713	Atp6v1g1_66290	-0.740568	0.552539
GOMF_1_PHOSPHATIDYLINOSITOL_4_PHOSPHATE_5_KINASE_ACTIVITY	-0.332808	0.262223		4.44901	0.0613164	Pip5k1c_18717	-0.406282	0.278932		-0.355951	0.254386		-0.329518	0.265036		-0.269843	0.155354		-0.473072	0.330685		-0.380851	0.260412		2.0419	0.174028	Pip4k2c_117150
GOBP_POSITIVE_REGULATION_OF_EXECUTION_PHASE_OF_APOPTOSIS	-0.316762	0.262223		3.8179	0.0613164	Trp53_22059	-0.389727	0.278932		-0.342269	0.254386		-0.347202	0.265036		-0.224906	0.155354		-0.494876	0.330685		2.53923	0.126402	Zc3h12a_230738	-0.435849	0.337046
GOCC_BRCA1_A_COMPLEX	-0.282754	0.262223		3.75566	0.0613164	Abraxas1_70681	-0.409873	0.278932		-0.341227	0.254386		2.49661	0.141804	Babam1_68251	-0.261227	0.155354		1.94031	0.166399	Ankrd39_109346	-0.38329	0.260412		-0.444892	0.337046
GOBP_POSITIVE_REGULATION_OF_EXTRACELLULAR_MATRIX_DISASSEMBLY	-0.378539	0.262223		3.69844	0.0613164	Clasp2_76499	-0.356665	0.278932		-0.336413	0.254386		-0.393605	0.265036		-0.252393	0.155354		-0.485595	0.330685		-0.373724	0.260412		-0.417831	0.337046
GOBP_NEGATIVE_REGULATION_OF_MITOCHONDRIAL_FUSION	2.43613	0.13896	Adck1_72113	3.64131	0.0613164	Huwe1_59026	-0.376568	0.278932		-0.330233	0.254386		-0.417628	0.265036		-0.256838	0.155354		-0.447675	0.330685		2.32368	0.126402	Mul1_68350	-0.411275	0.337046
GOBP_POSITIVE_REGULATION_OF_SYNAPTIC_VESICLE_RECYCLING	-0.373105	0.262223		3.64131	0.0613164	Abca13_268379	-0.394819	0.278932		2.8703	0.14931	Ap2m1_11773	-0.389807	0.265036		-0.26592	0.155354		-0.446491	0.330685		-0.393137	0.260412		-0.361046	0.337046
GOCC_F_ACTIN_CAPPING_PROTEIN_COMPLEX	-0.368239	0.262223		3.63909	0.0613164	Capzb_12345	2.58393	0.151875	Capg_12332	-0.340025	0.254386		-0.365578	0.265036		-0.247887	0.155354		-0.393194	0.330685		-0.390016	0.260412		-0.451444	0.337046
GOBP_REGULATION_OF_MAINTENANCE_OF_SISTER_CHROMATID_COHESION	-0.388303	0.262223		3.58438	0.0613164	Smc5_226026	2.24189	0.151875	Naa10_56292	-0.348445	0.254386		-0.369639	0.265036		-0.248327	0.155354		-0.424311	0.330685		-0.40542	0.260412		-0.447992	0.337046
GOBP_POSITIVE_REGULATION_OF_LAMELLIPODIUM_ASSEMBLY	-0.686863	0.429673		3.54368	0.0613164	Arpc2_76709;Rac2_19354	2.51766	0.170969	Pik3r1_18708;Pik3ca_18706	-0.631651	0.414762		2.4472	0.166876	Dnm2_13430;Twf2_23999	-0.51402	0.26315		-0.829159	0.562079		0.794465	0.253713	Nckap1_50884	-0.831822	0.560543
GOBP_ATRIOVENTRICULAR_VALVE_FORMATION	-0.349452	0.262223		3.53391	0.0613164	Notch1_18128	-0.359332	0.278932		-0.36006	0.254386		-0.362443	0.265036		-0.261604	0.155354		-0.419253	0.330685		-0.34846	0.260412		1.88004	0.174028	Zfpm1_22761
GOCC_CLATHRIN_SCULPTED_GAMMA_AMINOBUTYRIC_ACID_TRANSPORT_VESICLE	-0.334358	0.262223		3.53186	0.0613164	Hspa8_15481	-0.3944	0.278932		-0.340558	0.254386		-0.379999	0.265036		-0.229738	0.155354		1.89715	0.166399	Dnajc5_13002	-0.381958	0.260412		-0.438057	0.337046
GOCC_CASPASE_COMPLEX	-0.365403	0.262223		3.53186	0.0613164	Casp9_12371	-0.389727	0.278932		-0.322025	0.254386		-0.36478	0.265036		-0.256838	0.155354		-0.444826	0.330685		-0.39336	0.260412		-0.449882	0.337046
GOBP_POSITIVE_REGULATION_OF_CARDIAC_EPITHELIAL_TO_MESENCHYMAL_TRANSITION	2.43613	0.13896	Tgfbr2_21813	3.53071	0.0613164	Notch1_18128	-0.359306	0.278932		-0.393108	0.254386		-0.366153	0.265036		-0.20392	0.155354		-0.460502	0.330685		2.41784	0.126402	Eng_13805	-0.40995	0.337046
GOBP_MODIFICATION_OF_POSTSYNAPTIC_ACTIN_CYTOSKELETON	-0.376019	0.262223		3.53044	0.0613164	Pfn1_18643	-0.360081	0.278932		-0.337585	0.254386		-0.336428	0.265036		-0.262785	0.155354		-0.463901	0.330685		-0.338104	0.260412		-0.401036	0.337046
GOBP_REGULATION_OF_POTASSIUM_ION_IMPORT	-0.352029	0.262223		3.48026	0.0613164	Wnk1_232341	-0.367069	0.278932		-0.327661	0.254386		-0.376323	0.265036		-0.22432	0.155354		-0.42255	0.330685		-0.393433	0.260412		-0.44671	0.337046
GOMF_MANNOSYL_OLIGOSACCHARIDE_MANNOSIDASE_ACTIVITY	2.37948	0.13896	Edem3_66967	3.43466	0.0613164	Edem1_192193	-0.397755	0.278932		-0.306712	0.254386		-0.384681	0.265036		-0.261227	0.155354		-0.461373	0.330685		-0.380851	0.260412		-0.454223	0.337046
GOCC_UNCONVENTIONAL_MYOSIN_COMPLEX	-0.348451	0.262223		3.4317	0.0613164	Myo1f_17916	-0.406621	0.278932		-0.302807	0.254386		-0.380841	0.265036		-0.281139	0.155354		-0.490608	0.330685		-0.390016	0.260412		-0.448057	0.337046
GOBP_AORTA_DEVELOPMENT	-0.961054	0.634648		3.3971	0.0613164	Egr2_13654;Sec24b_99683;Notch1_18128	0.981707	0.274975	Ap2b1_71770;Pde2a_207728	-0.87878	0.617548		0.124936	0.338991	Snx17_266781	-0.71475	0.417661		0.490211	0.330685	Prickle1_106042;Chd7_320790	0.0631965	0.350015	Eng_13805	0.64499	0.331404	Plxnd1_67784;Rbpj_19664
GOBP_NEGATIVE_REGULATION_OF_ACTIN_NUCLEATION	-0.363571	0.262223		3.38777	0.0613164	Coro1a_12721	-0.418574	0.278932		2.65482	0.14931	Gmfb_63985	-0.36265	0.265036		-0.262785	0.155354		-0.44632	0.330685		2.41576	0.126402	Pick1_18693	1.92979	0.174028	Hip1r_29816
GOBP_NATURAL_KILLER_CELL_DEGRANULATION	-0.394387	0.262223		3.38595	0.0613164	Coro1a_12721	-0.347213	0.278932		-0.307558	0.254386		-0.289312	0.265036		-0.258463	0.155354		-0.445234	0.330685		-0.427438	0.260412		-0.430493	0.337046
GOBP_REGULATION_OF_RNA_POLYMERASE_II_TRANSCRIPTION_PREINITIATION_COMPLEX_ASSEMBLY	-0.338659	0.262223		3.3847	0.0613164	Trp53_22059	-0.398131	0.278932		2.96318	0.14931	Thra_21833	-0.392077	0.265036		-0.256838	0.155354		1.8238	0.166399	Psmc6_67089	-0.374691	0.260412		-0.452676	0.337046
GOBP_REGULATION_OF_MAST_CELL_CHEMOTAXIS	-0.361294	0.262223		3.3408	0.0613164	Rac2_19354	-0.34846	0.278932		-0.345866	0.254386		-0.336688	0.265036		-0.199374	0.155354		-0.449888	0.330685		-0.363584	0.260412		-0.41132	0.337046
GOBP_REGULATION_OF_INNER_EAR_AUDITORY_RECEPTOR_CELL_DIFFERENTIATION	-0.342277	0.262223		3.33982	0.0613164	Notch1_18128	-0.362665	0.278932		-0.337585	0.254386		-0.33991	0.265036		-0.307482	0.155354		-0.45575	0.330685		-0.390016	0.260412		-0.428967	0.337046
GOBP_REGULATION_OF_PROTEIN_DEACETYLATION	0.225142	0.322082	Ski_20481	3.31977	0.0613164	Kat14_228714;Trp53_22059;Tada3_101206	0.921681	0.274975	Prkaa1_105787;Sirt1_93759	0.135366	0.303745	Prmt6_99890	-0.968241	0.640952		-0.634227	0.413188		1.35147	0.275083	Ifng_15978;Tada2a_217031;Wdr5_140858	0.0330531	0.342432	Spred1_114715	1.52821	0.29266	Ncapg2_76044;Jdp2_81703;Sgf29_75565
GOBP_SISTER_CHROMATID_COHESION	0.223756	0.322082	Dscc1_72107	3.31336	0.0613164	Pds5a_71521;Smc5_226026;Axin2_12006	4.01788	0.123603	Ppp2r1a_51792;Rad21_19357;Stag2_20843;Naa10_56292;Chtf8_214987	-0.966007	0.611972		-0.989318	0.640952		-0.652944	0.413188		-0.289872	0.486611	Wapl_218914	-1.04855	0.658621		-1.1153	0.771321
GOBP_MALATE_METABOLIC_PROCESS	-0.36615	0.262223		3.29629	0.0613164	Mdh2_17448	2.39658	0.151875	D2hgdh_98314	-0.347187	0.254386		2.41598	0.141804	Me2_107029	-0.224906	0.155354		-0.433958	0.330685		-0.374584	0.260412		-0.427709	0.337046
GOBP_MEMBRANOUS_SEPTUM_MORPHOGENESIS	3.10048	0.13896	Tgfbr2_21813	3.25424	0.0613164	Nsd2_107823	-0.342035	0.278932		-0.365573	0.254386		-0.375794	0.265036		-0.214987	0.155354		-0.437159	0.330685		-0.367069	0.260412		-0.397724	0.337046
GOMF_DNA_DNA_ANNEALING_ACTIVITY	-0.318027	0.262223		3.25424	0.0613164	Trp53_22059	2.13229	0.151875	Recql4_79456	-0.363562	0.254386		-0.388713	0.265036		-0.249659	0.155354		-0.453053	0.330685		-0.352038	0.260412		-0.435283	0.337046
GOCC_VCP_NPL4_UFD1_AAA_ATPASE_COMPLEX	-0.356724	0.262223		3.25404	0.0613164	Ubxn1_225896	-0.381958	0.278932		-0.306712	0.254386		-0.366153	0.265036		-0.256838	0.155354		-0.437083	0.330685		-0.347058	0.260412		-0.408581	0.337046
GOCC_PHOSPHATIDYLINOSITOL_3_KINASE_COMPLEX	0.88104	0.259858	Cish_12700	3.23601	0.0613164	Sla2_77799;Pik3r5_320207	4.92043	0.0699262	Atg14_100504663;Pik3r1_18708;Socs4_67296;Pik3ca_18706	-0.629565	0.414762		0.855692	0.260844	Pik3r2_18709	1.7279	0.154711	Socs5_56468	0.355908	0.323538	Pik3cg_30955	-0.742155	0.448751		-0.842182	0.560543
GOBP_REGULATION_OF_MRNA_3_END_PROCESSING	0.928456	0.259858	Ccnt1_12455	3.22603	0.0613164	Ythdc1_231386;Supt5_20924	0.681968	0.274975	Ncbp2_68092	-0.596224	0.414762		0.861391	0.260844	Leo1_235497	1.54279	0.154711	Cdk9_107951	0.456291	0.323538	Cpsf7_269061	-0.701332	0.448751		-0.797822	0.560543
GOBP_LYMPHOCYTE_MIGRATION_INTO_LYMPHOID_ORGANS	-0.379888	0.262223		3.21445	0.0613164	Wnk1_232341	-0.386323	0.278932		-0.355581	0.254386		-0.354787	0.265036		-0.261227	0.155354		-0.398261	0.330685		-0.323572	0.260412		2.13416	0.174028	Crtam_54698
GOBP_PERICARDIUM_MORPHOGENESIS	-0.398761	0.262223		3.21445	0.0613164	Notch1_18128	-0.392088	0.278932		-0.275095	0.254386		-0.308859	0.265036		-0.262785	0.155354		-0.397579	0.330685		-0.360257	0.260412		-0.40214	0.337046
GOBP_CARDIAC_VASCULAR_SMOOTH_MUSCLE_CELL_DIFFERENTIATION	-0.373053	0.262223		3.21339	0.0613164	Notch1_18128	-0.352311	0.278932		-0.325782	0.254386		-0.398766	0.265036		-0.243782	0.155354		-0.442323	0.330685		-0.37651	0.260412		-0.440346	0.337046
GOCC_GOLGI_CIS_CISTERNA	2.70701	0.13896	Necab3_56846	3.17508	0.0613164	Nsg2_18197	-0.380006	0.278932		-0.345866	0.254386		-0.36478	0.265036		-0.302764	0.155354		-0.427535	0.330685		-0.341242	0.260412		-0.451512	0.337046
GOMF_CYSTEINE_TYPE_ENDOPEPTIDASE_ACTIVITY_INVOLVED_IN_APOPTOTIC_PROCESS	2.60794	0.13896	Casp8_12370	3.17508	0.0613164	Casp9_12371	-0.368255	0.278932		-0.322025	0.254386		-0.424243	0.265036		-0.278264	0.155354		-0.44486	0.330685		-0.352038	0.260412		-0.430539	0.337046
GOBP_STRESS_INDUCED_PREMATURE_SENESCENCE	-0.39697	0.262223		3.17508	0.0613164	Trp53_22059	2.34215	0.151875	Sirt1_93759	-0.40307	0.254386		-0.311417	0.265036		-0.22432	0.155354		-0.473953	0.330685		-0.369079	0.260412		-0.490602	0.337046
GOCC_PHOSPHATIDYLINOSITOL_3_KINASE_COMPLEX_CLASS_I	-0.340035	0.262223		3.17424	0.0613164	Pik3r5_320207	4.66614	0.1041	Pik3r1_18708;Pik3ca_18706	-0.359275	0.254386		2.7578	0.141804	Pik3r2_18709	-0.236011	0.155354		1.69012	0.166399	Pik3cg_30955	-0.381451	0.260412		-0.402067	0.337046
GOBP_MITOTIC_SISTER_CHROMATID_COHESION	0.819841	0.259858	Dscc1_72107	3.16416	0.0613164	Pds5a_71521;Smc5_226026	3.74984	0.132654	Rad21_19357;Naa10_56292;Chtf8_214987	-0.664311	0.414762		-0.668286	0.440061		-0.462022	0.26315		-0.870278	0.562079		-0.69284	0.448751		-0.831436	0.560543
GOBP_HISTONE_H2A_K119_MONOUBIQUITINATION	-0.340606	0.262223		3.13614	0.0613164	Pcgf6_71041	-0.368255	0.278932		-0.354787	0.254386		-0.373108	0.265036		-0.204686	0.155354		-0.48882	0.330685		-0.401988	0.260412		-0.452602	0.337046
GOBP_REGULATION_OF_WOUND_HEALING_SPREADING_OF_EPIDERMAL_CELLS	-0.327772	0.262223		3.09923	0.0613164	Clasp2_76499	-0.350765	0.278932		-0.310485	0.254386		-0.341236	0.265036		-0.21432	0.155354		-0.487407	0.330685		-0.369646	0.260412		-0.447215	0.337046
GOCC_VESICLE_LUMEN	0.220481	0.382887	Qsox1_104009;Armc8_74125;Atg7_74244;Actn2_11472;Fuca1_71665	3.09757	0.0613164	Cap1_12331;Cnn2_12798;Ftl1_14325;Hspa8_15481;Cotl1_72042;Huwe1_59026;Actn1_109711;Psmd2_21762	-1.26446	0.890283	Ctsd_13033;Grn_14824	0.38801	0.342656	Pcyox1l_240334;Actn4_60595;Gtpbp2_56055;Vti1b_53612;Arhgap45_70719	0.248192	0.405011	Fabp5_16592;1600012H06Rik_67912;Arg1_11846;Psmc3_19182;Gyg_27357	1.14071	0.170732	Ada_11486;Ampd3_11717;Selenop_20363;Nhlrc3_212114	0.306241	0.400048	Bace1_23821;Psmd1_70247;Pdxk_216134;Psmd12_66997;Vps13a_271564;Hsp90aa1_15519;Tgfb1_21803;Cat_12359	-0.492923	0.604874	Arsa_11883;Ppie_56031;Rarres2_71660;Fuca2_66848	-0.313978	0.595846	Fasl_14103;Prdx4_53381;2310033P09Rik_67862;Prdx6_11758;Ddx3x_13205;Aprt_11821
GOCC_VACUOLAR_MEMBRANE	0.924529	0.262223	Atp6v1g2_66237;Cpne3_70568;Ece1_230857;Wdr59_319481;Ccdc115_69668;Tmem192_73067;Anxa6_11749;Rab3d_19340;Surf4_20932	3.08987	0.0613164	Abca13_268379;H2-Ob_15002;Tecpr1_70381;Hspa8_15481;Ulk1_22241;Vasn_246154;Atp6v0c_11984;Atp6v0a2_21871;Tmem175_72392;Clta_12757	1.77534	0.253964	Slc15a4_100561;Ap2b1_71770;Atg14_100504663;Clcn3_12725;Dtx3l_209200;Manba_110173;Plekhm2_69582;Abhd6_66082;Ctsd_13033;Gna11_14672;Grn_14824;Slc39a8_67547	1.45184	0.253448	Ahnak_66395;B4galt1_14595;Chmp3_66700;Stard3nl_76205;Ap2m1_11773;Vti1b_53612;Litaf_56722;Ubxn6_66530;Vps35_65114	0.596792	0.322875	Mmd_67468;Atp13a2_74772;Rab2a_59021;Tmem106b_71900;Gaa_14387;Plaat3_225845;Gabarapl2_93739;Gba_14466	0.926392	0.192876	Abcb9_56325;Ap1s2_108012;Nprl2_56032;Atp6v1a_11964;Cd74_16149	3.92571	0.0550522	Magt1_67075;Slc39a14_213053;Ddost_13200;Acpp_56318;Itfg2_101142;Lyn_17096;Psen2_19165;Slc35f6_74919;Gdap2_14547;Dnajc5_13002;Mtmr2_77116;Rap1b_215449;Arl8b_67166;Lrrc8a_241296;Vps16_80743;Prcp_72461;Slc3a2_17254;Vps13a_271564;Vps4a_116733;Rab14_68365;Scarb1_20778;Vps33b_233405	2.31292	0.15992	H2-Aa_14960;Vps39_269338;Slc12a4_20498;Chmp2b_68942;Sh3glb1_54673;Atp11b_76295;Atp6v1g1_66290;Cln3_12752;Gnai3_14679;Atp8a1_11980;Cmtm6_67213;Psap_19156;Rab5c_19345	0.843229	0.342365	Arl8a_68724;Hgsnat_52120;Ap3m1_55946;Sting1_72512;Atg16l2_73683;Slc26a11_268512;Enpp1_18605;Pgap6_60455;Ldlr_16835;Chmp4b_75608;Slc7a5_20539;Vapa_30960
GOMF_ROUNDABOUT_BINDING	-0.362647	0.262223		3.06559	0.0613164	Myo9b_17925	-0.327124	0.278932		-0.330233	0.254386		-0.359129	0.265036		-0.233971	0.155354		-0.457518	0.330685		-0.37256	0.260412		-0.423516	0.337046
GOBP_REGULATION_OF_CELL_MORPHOGENESIS	0.144381	0.386416	Prkdc_19090;Camk2b_12323;Itgb2_16414;Rhog_56212;Arhgef7_54126	3.06546	0.0613164	Cfl1_12631;Coro1a_12721;Flna_192176;Capzb_12345;Myh9_17886;Arpc2_76709;Wdr1_22388;Rac2_19354	-1.36529	0.892934	Myo10_17909;Prag1_244418	0.30844	0.346685	Arc_11838;Actn4_60595;P4hb_18453;Rnf157_217340;Tbccd1_70573	-0.411704	0.557289	Dnm2_13430;Ilk_16202;Bcl9l_80288;Cpne5_240058	0.316943	0.274445	Dmtn_13829;Plxna1_18844;Fgd6_13998	1.83908	0.211452	Mfsd2a_76574;Ankrd27_245886;Palm_18483;Rhobtb2_246710;Zmym4_67785;Crk_12928;Epb41_269587;Gna12_14673;Eef2k_13631;Fyn_14360;Rhoq_104215;Camsap1_227634	-0.114902	0.45794	Cxcr4_12767;Dnmbp_71972;Mul1_68350;Rhoc_11853;Rhob_11852	0.0516196	0.482491	Unc13a_382018;Plxnd1_67784;Ntng2_171171;Spry4_24066;Nedd9_18003;Sema4d_20354;Ezr_22350
GOMF_RNA_POLYMERASE_II_C_TERMINAL_DOMAIN_BINDING	-0.350749	0.262223		3.02899	0.0613164	Rtf1_76246	-0.360081	0.278932		-0.344193	0.254386		2.56391	0.141804	Leo1_235497	-0.193943	0.155354		-0.400956	0.330685		-0.360081	0.260412		1.72797	0.174028	Scaf4_224432
GOBP_ATRIOVENTRICULAR_NODE_DEVELOPMENT	-0.333222	0.262223		3.02899	0.0613164	Notch1_18128	-0.353022	0.278932		-0.345216	0.254386		-0.341236	0.265036		-0.26592	0.155354		-0.433513	0.330685		-0.331369	0.260412		-0.444892	0.337046
GOBP_POSITIVE_REGULATION_OF_CELLULAR_COMPONENT_BIOGENESIS	-1.33404	0.871366	Wrap73_59002;Vasp_22323;Cep295_319675;Gpr65_14744	2.9938	0.0613164	Lcp1_18826;Dhx33_216877;Ulk1_22241;Pfn1_18643;Trp53_22059;Arpc2_76709;Clasp2_76499;Rac2_19354;Wdr45_54636;Vps4b_20479;Apc_11789	-0.00937615	0.506372	Capg_12332;Crbn_58799;Nup62_18226;Pik3r1_18708;Trim28_21849;Togaram1_328108;Dzip1_66573;Pik3ca_18706	-1.56809	0.922876	Mapk9_26420;Cdkn1b_12576;Tapt1_231225	0.134692	0.42961	Lgals3_16854;Synpo_104027;Usp50_75083;1810058I24Rik_67705;Atp13a2_74772;Dnm2_13430;Twf2_23999;Cep120_225523	-0.950101	0.75696	Rgcc_66214;Psrc1_56742	1.97766	0.203557	Psmc6_67089;Ifng_15978;Bmf_171543;Palm_18483;Abca1_11303;Morc2a_74522;Nphp4_260305;Cdc34_216150;Rap1b_215449;Mtss1_211401;Akap9_100986;Eef2k_13631;Rhoq_104215;Snx18_170625;Vps4a_116733;Hsp90aa1_15519;Tgfb1_21803;Nek7_59125	1.11458	0.260412	Bcl2l11_12125;Poldip2_67811;Park7_57320;Slain1_105439;Nckap1_50884;Def8_23854;Sh3glb1_54673;Tnf_21926;Bbs4_102774;Rhoc_11853;Prkce_18754	0.255284	0.439542	Tpr_108989;Has3_15118;P2rx7_18439;Hip1r_29816;Asap1_13196;Atat1_73242;Mns1_17427;Cntnap2_66797;Sema4d_20354;Thy1_21838;Ddx3x_13205;Pip4k2c_117150
GOBP_CRANIAL_SUTURE_MORPHOGENESIS	-0.358527	0.262223		2.9622	0.0613164	Insig2_72999	-0.396336	0.278932		-0.323406	0.254386		-0.371276	0.265036		-0.299689	0.155354		1.91805	0.166399	Insig1_231070	-0.362778	0.260412		-0.442318	0.337046
GOBP_BONE_MARROW_DEVELOPMENT	-0.351403	0.262223		2.93022	0.0613164	Trp53_22059	2.30777	0.151875	Ctc1_68964	-0.362747	0.254386		-0.407001	0.265036		-0.245172	0.155354		3.99552	0.0756522	Sbds_66711;Asxl1_228790	-0.390016	0.260412		-0.389069	0.337046
GOBP_CENTRIOLE_ELONGATION	2.53916	0.13896	Cep295_319675	2.86921	0.0613164	Vps4b_20479	-0.36616	0.278932		-0.315227	0.254386		2.32356	0.141804	Cep120_225523	-0.245172	0.155354		-0.457384	0.330685		-0.391033	0.260412		-0.44792	0.337046
GOBP_PROTEIN_LOCALIZATION_TO_BASOLATERAL_PLASMA_MEMBRANE	-0.36086	0.262223		2.84102	0.0613164	Rab10_19325	-0.380006	0.278932		-0.348886	0.254386		2.45718	0.141804	Pdzd11_72621	-0.243317	0.155354		-0.430812	0.330685		2.58394	0.126402	Lin7c_22343	-0.423003	0.337046
GOBP_ACTIN_FILAMENT_DEPOLYMERIZATION	0.0931468	0.330997	Actn2_11472	3.25995	0.0618694	Cfl1_12631;Capzb_12345;Wdr1_22388	0.936764	0.274975	Capg_12332;Pik3ca_18706	-0.920693	0.622742		1.03685	0.260844	Ppp1r9b_217124;Twf2_23999	0.858479	0.1654	Dmtn_13829	-0.406018	0.500313	Mical3_194401	-0.992489	0.670065		-0.311751	0.499884	Sh3bp1_20401
GOBP_TRANSCRIPTION_ELONGATION_FROM_RNA_POLYMERASE_II_PROMOTER	3.59789	0.102316	Rnf8_58230;Eaf2_106389;Recql5_170472;Ccnt1_12455	3.25041	0.0618694	Cbx7_52609;Rtf1_76246;Supt5_20924	0.980211	0.274975	Ldb1_16825;Supt4a_20922	1.19751	0.253448	Elp2_58523;Supt6_20926	4.15493	0.0790994	Leo1_235497;Elob_67673;Ercc3_13872;Wdr61_66317;Ell2_192657	0.66549	0.1654	Cdk9_107951	0.538899	0.330685	Rnf168_70238;Pcid2_234069	-1.02107	0.670065		2.37677	0.174028	Eny2_223527;Polr2i_69920;Hexim1_192231;Zmynd11_66505
GOBP_REGULATION_OF_BODY_FLUID_LEVELS	-0.606397	0.67782	Dgkz_104418;Dgkh_380921;Pabpc4_230721;Vav1_22324	2.95034	0.0618694	Csrp1_13007;Actb_11461;Actg1_11465;Flna_192176;Myh9_17886;Wnk1_232341;Dgka_13139;Stxbp3_20912;Actn1_109711	-0.901289	0.760618	Bloc1s6_18457;Anxa5_11747;Heg1_77446;Pik3ca_18706	-1.34688	0.900015	Mtx1_17827;Trpv4_63873	0.0933636	0.420873	Avpr2_12000;Tbxa2r_21390;Adora2a_11540;Ilk_16202;Cd40lg_21947;Gba_14466	0.104427	0.372551	Dmtn_13829;Ada_11486;Selp_20344	0.840027	0.327859	F2rl2_14064;Ggcx_56316;Lyn_17096;Proz_66901;Nfe2l2_18024;Hk2_15277;Gna12_14673;Pik3cg_30955;Gnas_14683;Xbp1_22433;Copa_12847	-0.524301	0.613801	Pear1_73182;Metap1_75624;Ugcg_22234;Prkcq_18761;Prkce_18754	0.533244	0.358231	Stat5a_20850;Tfpi_21788;Tec_21682;Umps_22247;Plec_18810;Stk39_53416;Itpk1_217837;Mllt6_246198;F2r_14062;Aprt_11821
GOBP_REGULATION_OF_RESPONSE_TO_DNA_DAMAGE_STIMULUS	2.79792	0.123003	Prkdc_19090;Pnkp_59047;Rnf8_58230;Eya3_14050;Recql5_170472;Yju2_72886;Wrnip1_78903;Chek2_50883;Thoc5_107829	3.04626	0.0619986	Actb_11461;Casp9_12371;Nsd2_107823;Trp53_22059;Abraxas1_70681;Axin2_12006;Otub1_107260	2.41734	0.159593	Actl6a_56456;Dtx3l_209200;Sirt1_93759;Tfip11_54723;Trim28_21849;Ube2n_93765;Skil_20482;Ube2v2_70620;Cgas_214763	1.43889	0.253448	Cebpg_12611;Nsmce1_67711;Tmem161a_234371;Parp3_235587;Rmi2_223970;Meaf6_70088	0.54599	0.302368	Sfrp2_20319;Pmaip1_58801;Psmd10_53380;Helb_117599;Babam1_68251	1.46522	0.154711	Morf4l1_21761;Cdk9_107951;Fxr2_23879;Cd74_16149	0.892156	0.320705	Polq_77782;Rad52_19365;Ubqln4_94232;Bcl2l1_12048;Ubr5_70790;Ing4_28019;Rnf168_70238;Arid2_77044	0.826584	0.260412	Myc_17869;Trrap_100683;Muc1_17829;Spred1_114715;Shld2_75698;Sirt7_209011	0.17075	0.447866	Morf4l2_56397;Rif1_51869;Fam168a_319604;Bcl2_12043;Shld1_73747;Shld3_113002583
GOBP_PROTEIN_ACYLATION	1.75785	0.259858	Taf12_66464;Pygo2_68911;Dscc1_72107;Lif_16878;Rps6ka4_56613;Cep295_319675;Naa30_70646	2.98359	0.0619986	Actb_11461;Kat14_228714;Nfya_18044;Taf5l_102162;Brd1_223770;Smc5_226026;Tada3_101206	3.26501	0.132654	Msl2_77853;Gata3_14462;Actl6a_56456;Brd7_26992;Clock_12753;Ldb1_16825;Prkaa1_105787;Sirt1_93759;Thap7_69009;Zdhhc3_69035;Naa10_56292	0.318139	0.363396	Zdhhc16_74168;Meaf6_70088;Taf7_24074;Pbxip1_229534	2.20309	0.204476	Jade1_269424;Zdhhc1_70796;Med24_23989;Hdac5_15184;Ogdh_18293;Zdhhc18_503610;Crtc2_74343;Gtf2b_229906	1.61955	0.154711	Morf4l1_21761;Zdhhc4_72881;Usp22_216825;Naa20_67877	3.08512	0.123102	Zdhhc23_332175;Supt3_109115;Por_18984;Selenok_80795;Tada2a_217031;Bend3_331623;Cdyl_12593;Zfp451_98403;Wdr5_140858;Ing4_28019;Zdhhc15_108672;Hdac2_15182;Set_56086	0.81966	0.260412	Zdhhc24_70605;Park7_57320;Trrap_100683;Muc1_17829;Kat8_67773;Taf1_270627	1.8366	0.230812	Morf4l2_56397;Eny2_223527;Atat1_73242;Msl3_17692;Phf20l1_239510;Sgf29_75565;Jade3_382207;Ddx3x_13205;Noc2l_57741;Camk1_52163
GOBP_PROTEIN_TARGETING_TO_MITOCHONDRION	-0.4368	0.508718	Ube2j2_140499	2.99782	0.0635438	Immp2l_93757;Huwe1_59026;Tomm20_67952;Rac2_19354	-0.51475	0.562119	Prkaa1_105787	3.95908	0.13832	Aip_11632;Bnip3l_12177;Fbxo7_69754;Leprot_230514;Samm50_68653;Pdcd5_56330	0.397713	0.314085	Timm44_21856;Bag3_29810	-0.882272	0.575242		1.66707	0.223996	Ndufa13_67184;Chchd4_72170;Timm50_66525;Hsp90aa1_15519;Srebf2_20788	1.04451	0.253713	Timm29_69773;Npepps_19155;Sh3glb1_54673	-0.882074	0.713311	Hspa4_15525
GOMF_PROTEIN_PHOSPHATASE_2A_BINDING	0.765826	0.259858	Ppme1_72590	3.71046	0.0644402	Trp53_22059;Smg7_226517	-0.7554	0.471383		0.956166	0.253448	Mastl_67121	-0.68777	0.44884		1.66272	0.154711	Mfhas1_52065	1.52588	0.223996	Gna12_14673;Igbp1_18518	-0.718569	0.45794		3.09995	0.132558	Bcl2_12043;Strn3_94186;Bod1l_665775
GOBP_CARDIAC_ATRIUM_MORPHOGENESIS	-0.682387	0.437564		3.67671	0.0644402	Nsd2_107823;Notch1_18128	0.690286	0.274975	Heg1_77446	-0.635567	0.42314		-0.650435	0.44884		-0.497262	0.268901		-0.797716	0.572018		0.676683	0.253713	Eng_13805	0.449893	0.331404	Zfpm1_22761
GOBP_CORTICAL_CYTOSKELETON_ORGANIZATION	0.0379014	0.334253	Rhog_56212	3.1985	0.0644402	Lcp1_18826;Wdr1_22388;Rac2_19354	-0.00695521	0.375818	Epb41l2_13822	0.185209	0.318285	Trpv4_63873	-0.976253	0.657442		-0.726356	0.426535		2.11814	0.167061	Rhobtb2_246710;Epb41_269587;Rhoq_104215;Vps4a_116733	2.86682	0.104602	Nckap1_50884;Tnf_21926;Rhoc_11853;Rhob_11852	0.430863	0.337046	Plec_18810;Ezr_22350
GOBP_POLYOL_BIOSYNTHETIC_PROCESS	0.114213	0.334253	Acer2_230379	3.15755	0.0644402	Impa2_114663;Cyp2r1_244209;Asah1_11886	-0.988592	0.683623		0.110031	0.318285	Dhfr_13361	1.11289	0.260844	Ip6k1_27399;Gba_14466	0.655487	0.1654	Gch1_14528	-1.12487	0.795816		-1.00477	0.675661		-0.376923	0.503306	Acer3_66190
GOMF_HYDROLASE_ACTIVITY_ACTING_ON_CARBON_NITROGEN_BUT_NOT_PEPTIDE_BONDS_IN_CYCLIC_AMIDINES	-0.736467	0.437564		3.06072	0.0644402	Apobec3_80287;Mthfd2_17768	-0.666305	0.471383		-0.687987	0.42314		2.31961	0.168344	Cdadc1_71891;Ampd1_229665	7.68471	0.00684718	Ada_11486;Atic_108147;Ampd3_11717;Gch1_14528	0.445537	0.323538	Dctd_320685	-0.675749	0.45794		1.7738	0.24111	Adal_75894;Adar_56417
GOBP_CELL_CELL_JUNCTION_ASSEMBLY	-1.37876	0.897742		3.01077	0.0644402	Actb_11461;Actg1_11465;Pip5k1c_18717;Wdr1_22388;Apc_11789	-0.859089	0.735505	Heg1_77446	0.76619	0.274663	Cntnap1_53321;Trpv4_63873;Cdh24_239096	-1.47025	0.907242		-1.09635	0.702996		-0.859802	0.714986	Nphp4_260305;Smad7_17131	0.372996	0.323952	Tnf_21926;Rhoc_11853;Ctnna1_12385	-1.15263	0.867019	Cntnap2_66797
GOCC_BRUSH_BORDER	-1.23998	0.801033		2.92851	0.0653481	Flna_192176;Capzb_12345;Myh9_17886;Actn1_109711	-1.3263	0.835248		1.28507	0.253448	B4galt1_14595;Slc6a19_74338;Slc27a4_26569	-1.31039	0.813894		0.192059	0.25155	Mttp_17777	-0.950322	0.731309	Gna12_14673	-1.3393	0.833282		-0.228138	0.50071	Plec_18810;Ezr_22350
GOBP_POSITIVE_REGULATION_OF_SISTER_CHROMATID_COHESION	-0.406998	0.267278		3.69614	0.0689279	Smc5_226026	2.04943	0.159593	Rad21_19357	-0.352147	0.257973		-0.389576	0.270615		-0.243317	0.158065		-0.470625	0.342168		-0.384259	0.267829		-0.477634	0.348078
GOBP_NEGATIVE_REGULATION_OF_COLLATERAL_SPROUTING	-0.354043	0.267278		3.53187	0.0689279	Ulk1_22241	2.3062	0.159593	Fgf13_14168	-0.360968	0.257973		-0.356552	0.270615		-0.247887	0.158065		-0.473164	0.342168		-0.406282	0.267829		1.65244	0.188676	Ptprs_19280
GOBP_NADH_METABOLIC_PROCESS	0.746738	0.259858	Gpd1l_333433	3.51835	0.0689279	Mdh2_17448;Trp53_22059	0.512571	0.274975	Nudt13_67725	-0.601423	0.430599		0.805123	0.260844	Ogdh_18293	-0.516412	0.274445		0.381074	0.330685	Hk2_15277	-0.759997	0.466784		0.322992	0.332226	Gpd2_14571
GOCC_MHC_PROTEIN_COMPLEX	-0.394388	0.267278		3.48333	0.0689279	H2-Ob_15002	-0.383162	0.284964		-0.36006	0.257973		-0.439063	0.270615		3.53139	0.0774923	Cd74_16149	-0.476791	0.342168		2.29058	0.137761	H2-Aa_14960	-0.509764	0.348078
GOMF_SINGLE_STRANDED_DNA_EXODEOXYRIBONUCLEASE_ACTIVITY	-0.381943	0.267278		3.43466	0.0689279	Mgme1_74528	-0.379907	0.284964		-0.389853	0.257973		-0.366153	0.270615		-0.22432	0.158065		-0.490179	0.342168		-0.408725	0.267829		3.71383	0.0928191	Exo1_26909;Isg20_57444
GOBP_VESICLE_UNCOATING	-0.376019	0.267278		3.43278	0.0689279	Hspa8_15481	-0.394822	0.284964		-0.337586	0.257973		-0.400328	0.270615		-0.22432	0.158065		1.51639	0.180435	Vps4a_116733	-0.433666	0.267829		-0.453404	0.348078
GOBP_EGG_ACTIVATION	-0.381943	0.267278		3.34256	0.0689279	Myh9_17886	-0.391389	0.284964		-0.315228	0.257973		-0.387644	0.270615		-0.273293	0.158065		-0.509807	0.342168		-0.415933	0.267829		-0.468784	0.348078
GOMF_SUMO_LIGASE_ACTIVITY	-0.397742	0.267278		3.34082	0.0689279	Egr2_13654	-0.387653	0.284964		-0.343617	0.257973		-0.3613	0.270615		-0.261605	0.158065		1.81361	0.180435	Zfp451_98403	-0.454008	0.267829		-0.44094	0.348078
GOBP_POSITIVE_REGULATION_OF_CENTRIOLE_REPLICATION	2.47549	0.153119	Cep295_319675	3.33985	0.0689279	Vps4b_20479	2.06719	0.159593	Nup62_18226	-0.38083	0.257973		2.25688	0.156197	Cep120_225523	-0.336003	0.158065		-0.483827	0.342168		-0.398778	0.267829		-0.488342	0.348078
GOCC_FILAMENTOUS_ACTIN	2.28447	0.174476	Pdlim5_56376;Pdlim7_67399	3.33521	0.0689279	Actg1_11465;Pdlim2_213019	-0.758787	0.479434		-0.631694	0.430599		-0.689863	0.456653		-0.507901	0.274445		0.270388	0.330685	Pdlim4_30794	0.676191	0.253713	Nckap1_50884	-0.829283	0.581679
GOBP_MAMMALIAN_OOGENESIS_STAGE	-0.367856	0.267278		3.29893	0.0689279	Ythdc1_231386	-0.380851	0.284964		-0.319019	0.257973		-0.35251	0.270615		-0.252393	0.158065		-0.494876	0.342168		-0.425818	0.267829		-0.518956	0.348078
GOBP_PERICYTE_CELL_DIFFERENTIATION	-0.333	0.267278		3.29725	0.0689279	Notch1_18128	-0.412691	0.284964		-0.333	0.257973		-0.425692	0.270615		-0.249406	0.158065		-0.520509	0.342168		-0.40542	0.267829		-0.420097	0.348078
GOBP_REGULATION_OF_ACTIN_FILAMENT_BUNDLE_ASSEMBLY	0.357822	0.312724	Gpr65_14744;Mkks_59030	3.21984	0.0689279	Actg1_11465;Flna_192176;Pfn1_18643;Clasp2_76499	-0.53291	0.575447	Pik3r1_18708	-0.360114	0.495726	Ptger4_19219	-0.483888	0.537115	Synpo_104027	2.47543	0.139502	Rgcc_66214;Shank1_243961;Slc9a1_20544	-1.01382	0.740738	Mtss1_211401	0.214519	0.341238	Bbs4_102774;Rhoc_11853	-1.58506	0.918255
GOBP_REGULATION_OF_TYPE_B_PANCREATIC_CELL_DEVELOPMENT	-0.380838	0.267278		3.2136	0.0689279	Bad_12015	2.21002	0.159593	Clock_12753	2.27165	0.161601	Akt1_11651	-0.378544	0.270615		-0.302724	0.158065		-0.488391	0.342168		-0.385349	0.267829		-0.437892	0.348078
GOBP_TETRAHYDROFOLATE_INTERCONVERSION	-0.352293	0.267278		3.17509	0.0689279	Mthfd2_17768	-0.417638	0.284964		-0.344194	0.257973		-0.409896	0.270615		3.21409	0.0774923	Tyms_22171	-0.415341	0.342168		2.09126	0.137761	Mthfr_17769	-0.480726	0.348078
GOMF_PHOSPHOSERINE_RESIDUE_BINDING	-0.386318	0.267278		3.17509	0.0689279	Rtf1_76246	-0.379813	0.284964		-0.33982	0.257973		2.35951	0.156197	Leo1_235497	-0.283079	0.158065		-0.455944	0.342168		-0.407747	0.267829		3.99712	0.0928191	Scaf4_224432;Nedd4_17999
GOMF_CLATHRIN_HEAVY_CHAIN_BINDING	-0.337592	0.267278		3.17426	0.0689279	Clta_12757	-0.439349	0.284964		-0.364765	0.257973		-0.32508	0.270615		-0.301025	0.158065		-0.438991	0.342168		-0.409909	0.267829		1.7792	0.188676	Ldlr_16835
GOBP_INTRINSIC_APOPTOTIC_SIGNALING_PATHWAY_IN_RESPONSE_TO_HYPOXIA	-0.393603	0.267278		3.17426	0.0689279	Trp53_22059	-0.396442	0.284964		-0.362641	0.257973		-0.383277	0.270615		-0.252811	0.158065		-0.468737	0.342168		-0.384812	0.267829		-0.418042	0.348078
GOBP_FACIAL_NERVE_STRUCTURAL_ORGANIZATION	-0.390222	0.267278		3.17409	0.0689279	Egr2_13654	-0.361001	0.284964		-0.355653	0.257973		-0.404708	0.270615		-0.279597	0.158065		-0.541596	0.342168		-0.383178	0.267829		-0.50288	0.348078
GOBP_POSITIVE_REGULATION_OF_MITOPHAGY_IN_RESPONSE_TO_MITOCHONDRIAL_DEPOLARIZATION	-0.375858	0.267278		3.13844	0.0689279	Huwe1_59026	-0.420889	0.284964		-0.370337	0.257973		-0.379894	0.270615		-0.291036	0.158065		-0.454558	0.342168		2.13879	0.137761	Hdac6_15185	-0.460737	0.348078
GOBP_REGULATION_OF_EXOCYTOSIS	-0.0576963	0.437564	Rab33b_19338;Itgb2_16414;Rab3d_19340	3.13447	0.0689279	Rab10_19325;Clasp2_76499;Stxbp3_20912;Notch1_18128;Rac2_19354;Vps4b_20479	0.323858	0.357964	Rsc1a1_69994;Cbarp_100503659;Rph3al_380714;D6Wsu163e_28040	-1.07402	0.800435	Chmp3_66700	0.453078	0.316668	Stx4a_20909;Atp13a2_74772;Fbxl20_72194;Adora2a_11540	-1.34462	0.807641		1.02699	0.320705	Ifng_15978;Lyn_17096;Bace1_23821;Rap1b_215449;Vps4a_116733;Rab2b_76338;Rab8a_17274	-1.99003	0.969685		-1.72707	0.95366	Stx1a_20907
GOBP_POSITIVE_REGULATION_OF_DNA_TEMPLATED_TRANSCRIPTION_ELONGATION	2.25656	0.174476	Thoc5_107829;Ccnt1_12455	3.1067	0.0689279	Cbx7_52609;Supt5_20924	0.701578	0.274975	Supt4a_20922	0.807325	0.253448	Supt6_20926	2.12448	0.181531	Leo1_235497;Ell2_192657	1.62357	0.154711	Cdk9_107951	-0.916988	0.582046		-0.709669	0.466784		-0.83524	0.581679
GOBP_BLOOD_VESSEL_ENDOTHELIAL_CELL_DIFFERENTIATION	-0.370525	0.267278		3.09925	0.0689279	Notch1_18128	2.39658	0.159593	Foxj2_60611	-0.382897	0.257973		-0.417629	0.270615		-0.251612	0.158065		-0.465186	0.342168		-0.384917	0.267829		1.7935	0.188676	Rbpj_19664
GOBP_PROSTATE_GLANDULAR_ACINUS_DEVELOPMENT	-0.359127	0.267278		3.0991	0.0689279	Notch1_18128	-0.400014	0.284964		-0.406992	0.257973		-0.390275	0.270615		-0.310543	0.158065		-0.424482	0.342168		-0.38329	0.267829		-0.466976	0.348078
GOBP_NEGATIVE_REGULATION_OF_MRNA_3_END_PROCESSING	2.20783	0.153119	Ccnt1_12455	3.0642	0.0689279	Supt5_20924	-0.395439	0.284964		-0.376553	0.257973		-0.420213	0.270615		3.5839	0.0774923	Cdk9_107951	-0.457385	0.342168		-0.368256	0.267829		-0.453294	0.348078
GOBP_CELL_CELL_JUNCTION_ORGANIZATION	-1.77128	0.955686		3.04211	0.0689279	Actb_11461;Actg1_11465;Flna_192176;Pip5k1c_18717;Wdr1_22388;Apc_11789	-0.773534	0.698493	Heg1_77446;Cxadr_13052	0.135587	0.401105	Cntnap1_53321;Trpv4_63873;Cdh24_239096	-1.75269	0.961725		-1.23505	0.807641		-0.311079	0.587035	Nphp4_260305;Smad7_17131;Mtss1_211401;Tgfb1_21803	-0.27544	0.498489	Tnf_21926;Rhoc_11853;Ctnna1_12385	-0.781419	0.721322	Cntnap2_66797;Plec_18810;F2r_14062
GOBP_MICROTUBULE_CYTOSKELETON_ORGANIZATION_INVOLVED_IN_MITOSIS	1.23523	0.259858	Tacc2_57752;Ccnb1_268697;Wrap73_59002;Chek2_50883	3.01028	0.0689279	Flna_192176;Map4_17758;Abraxas1_70681;Clasp2_76499;Vps4b_20479	0.268584	0.348335	Nup62_18226;Stag2_20843;Togaram1_328108	1.2567	0.253448	Chmp3_66700;Parp3_235587;Nusap1_108907;Dlgap5_218977	-0.169787	0.479235	Pibf1_52023;Zw10_26951	1.66974	0.154711	Ccdc61_232933;Cep97_74201;Psrc1_56742	0.227135	0.397934	Spdl1_70385;Sbds_66711;Itgb1_16412;Rcc1_100088	0.300471	0.331979	Poldip2_67811;Chmp2b_68942;Spice1_212514	1.40363	0.319989	Mybl2_17865;Bccip_66165;Tpr_108989;Nuf2_66977;Chmp4b_75608;Aurkb_20877
GOBP_MOTOR_NEURON_AXON_GUIDANCE	0.760229	0.259858	Rhog_56212	3.00435	0.0689279	Egr2_13654;Rac2_19354	-0.708667	0.479434		-0.667861	0.430599		-0.698755	0.456653		-0.488284	0.274445		0.246797	0.330685	Alcam_11658	-0.723947	0.466784		-0.80366	0.581679
GOCC_ARP2_3_PROTEIN_COMPLEX	-0.389802	0.267278		2.99499	0.0689279	Arpc2_76709	2.24074	0.159593	Arpc3_56378	-0.330233	0.257973		-0.349456	0.270615		-0.274077	0.158065		-0.467639	0.342168		-0.401433	0.267829		-0.449706	0.348078
GOMF_RDNA_BINDING	-0.405404	0.267278		2.99499	0.0689279	Dhx33_216877	-0.356561	0.284964		-0.383413	0.257973		-0.355805	0.270615		-0.271282	0.158065		1.76435	0.180435	Bend3_331623	-0.373076	0.267829		-0.449468	0.348078
GOBP_REGULATION_OF_SOMATIC_STEM_CELL_POPULATION_MAINTENANCE	-0.35075	0.267278		2.99486	0.0689279	Taf5l_102162	-0.367876	0.284964		-0.310585	0.257973		-0.323963	0.270615		-0.248328	0.158065		-0.427356	0.342168		2.37811	0.137761	Myc_17869	-0.44551	0.348078
GOCC_INFLAMMASOME_COMPLEX	-0.399708	0.267278		2.9621	0.0689279	Dhx33_216877	-0.442966	0.284964		-0.36006	0.257973		-0.416441	0.270615		-0.261227	0.158065		-0.48234	0.342168		-0.375006	0.267829		1.86573	0.188676	Ddx3x_13205
GOCC_VACUOLE	0.717933	0.304596	Atp6v1g2_66237;Cpne3_70568;Ece1_230857;Ppt2_54397;Ulk3_71742;Sgsh_27029;Wdr59_319481;Ccdc115_69668;Nsg1_18196;Tmem192_73067;Anxa6_11749;Fuca1_71665;Rab3d_19340;Surf4_20932	2.93804	0.0689279	Abca13_268379;H2-Ob_15002;Tecpr1_70381;Cap1_12331;Ftl1_14325;Hspa8_15481;Nsg2_18197;Ulk1_22241;Vasn_246154;Adprh_11544;Atp6v0c_11984;Atp6v0a2_21871;Tmem175_72392;Clta_12757;Asah1_11886	0.497941	0.348335	Slc15a4_100561;Ap2b1_71770;Atg14_100504663;Clcn3_12725;Dtx3l_209200;Hps1_192236;Ifnar1_15975;Manba_110173;Plekhm2_69582;Nbr1_17966;Abhd6_66082;Ctsd_13033;Gna11_14672;Grn_14824;Slc39a8_67547	1.5148	0.253448	Bcl10_12042;Rab29_226422;Ahnak_66395;B4galt1_14595;Chmp3_66700;Naga_17939;Stard3nl_76205;Ap2m1_11773;Tbc1d14_100855;Vti1b_53612;Litaf_56722;Arsk_77041;Ubxn6_66530;Vps35_65114;Tmem230_70612;Arhgap45_70719	2.47317	0.166876	Fabp5_16592;Mmd_67468;Stx4a_20909;Nrbf2_641340;Atp13a2_74772;1600012H06Rik_67912;Rab2a_59021;Tcn2_21452;Galc_14420;Tmem106b_71900;Arg1_11846;Ncf1_17969;Trp53inp1_60599;Vma21_67048;Gaa_14387;Plaat3_225845;Vamp4_53330;Gabarapl2_93739;Gyg_27357;Gba_14466	2.68345	0.137473	Abcb9_56325;Ada_11486;Ap1s2_108012;Arrdc3_105171;Mfhas1_52065;Shkbp1_192192;Nprl2_56032;Atp6v1a_11964;Tnfaip3_21929;Vps36_70160;Nhlrc3_212114;Cd74_16149	3.34985	0.0654451	Ankrd27_245886;Magt1_67075;Slc39a14_213053;Ddost_13200;Zfyve1_217695;Acpp_56318;Ctss_13040;Gga3_260302;Itfg2_101142;Lyn_17096;Psen2_19165;Slc35f6_74919;Usp5_22225;Gdap2_14547;Dnajc5_13002;Mtmr2_77116;Bace1_23821;Ubqln4_94232;Psmd1_70247;Rap1b_215449;Arl8b_67166;Lrrc8a_241296;Vps16_80743;Prcp_72461;Slc3a2_17254;Vps13a_271564;Vps4a_116733;Hsp90aa1_15519;Rab14_68365;Scarb1_20778;Vps33b_233405;Rffl_6…	2.17326	0.151086	Hexa_15211;H2-Aa_14960;Arsa_11883;Ocrl_320634;Vps39_269338;Slc12a4_20498;Ociad1_68095;Chmp2b_68942;Cxcr4_12767;Sh3glb1_54673;Atp11b_76295;Atp6v1g1_66290;Cln3_12752;Gnai3_14679;Atp8a1_11980;Cmtm6_67213;Psap_19156;Rab5c_19345;Unc93b1_54445;Fuca2_66848;Fnbp1_14269	0.769039	0.342486	Arl8a_68724;Hgsnat_52120;Myo5a_17918;Fasl_14103;Ap3m1_55946;Sting1_72512;Atg16l2_73683;Aup1_11993;Cst7_13011;Slc26a11_268512;Enpp1_18605;Prdx6_11758;Pgap6_60455;Tial1_21843;Ldlr_16835;Tmem97_69071;Chmp4b_75608;Pip4k2c_117150;Slc7a5_20539;Ncf2_17970;Vapa_30960
GOCC_PRESYNAPTIC_CYTOSOL	-0.350549	0.267278		2.93036	0.0689279	Hspa8_15481	-0.391389	0.284964		-0.370517	0.257973		-0.439992	0.270615		-0.248957	0.158065		-0.454623	0.342168		-0.401097	0.267829		-0.485654	0.348078
GOBP_VENOUS_BLOOD_VESSEL_MORPHOGENESIS	-0.354975	0.267278		2.86832	0.0689279	Notch1_18128	2.14823	0.159593	Heg1_77446	-0.393109	0.257973		-0.354976	0.270615		-0.271282	0.158065		-0.484722	0.342168		2.01402	0.137761	Eng_13805	-0.449534	0.348078
GOBP_CELL_MORPHOGENESIS	-0.813041	0.769142	Spint2_20733;Prkdc_19090;Camk2b_12323;Itgb2_16414;Rhog_56212;Brsk2_75770;Ece1_230857;Klf2_16598;Map1a_17754;Pdlim5_56376;Vasp_22323;Arhgef7_54126	2.86679	0.0689279	Egr2_13654;Actb_11461;Casp9_12371;Cfl1_12631;Coro1a_12721;Cap1_12331;Flna_192176;Rab10_19325;Sec24b_99683;Ulk1_22241;Abi1_11308;Capzb_12345;Myh9_17886;Arpc2_76709;Wdr1_22388;Actn1_109711;Notch1_18128;Rac2_19354	-1.4433	0.923531	Bloc1s6_18457;Gata3_14462;Fgf13_14168;Heg1_77446;Il7r_16197;Pik3r1_18708;Arl13b_68146;Myo10_17909;Skil_20482;Srgap2_14270;Prag1_244418	-1.17715	0.855996	Arc_11838;Cntnap1_53321;Actn4_60595;Nrn1_68404;P4hb_18453;Wee1_22390;Rnf157_217340;Tbccd1_70573;Tbc1d20_67231;Cdh24_239096	-1.93651	0.978119	Nr4a2_18227;Dnm2_13430;Tmem106b_71900;Adora2a_11540;Ilk_16202;Twf2_23999;Bcl9l_80288;Cpne5_240058	-0.308442	0.568093	Dmtn_13829;Plxna1_18844;Siah1a_20437;Fgd6_13998;Sgk1_20393;Shank1_243961;Rap2a_76108	0.0252863	0.512596	Mfsd2a_76574;Ankrd27_245886;Palm_18483;Fez2_225020;Rhobtb2_246710;Ythdf1_228994;Zmym4_67785;Crk_12928;Epb41_269587;Pacsin2_23970;Gna12_14673;Alcam_11658;Eef2k_13631;Fyn_14360;Rhoq_104215;Zdhhc15_108672;Abi3_66610;Asxl1_228790;Camsap1_227634;Eif2ak4_27103;Hsp90aa1_15519;Itgb1_16412;Rab8a_17274;Top2b_21974	-0.734474	0.738678	Rab1a_19324;Rtn4_68585;Kif13b_16554;Nckap1_50884;Hdac6_15185;Golga4_54214;Atf4_11911;Cxcr4_12767;Dnmbp_71972;L1cam_16728;Mul1_68350;Rhoc_11853;Prkcq_18761;Rhob_11852	0.0645799	0.52197	Unc13a_382018;Plod3_26433;Plxnd1_67784;Tprn_97031;Zfpm1_22761;Akip1_57373;Ntng2_171171;P2rx7_18439;Spry4_24066;Als2_74018;Map1s_270058;Bcl2_12043;Dock10_210293;Nedd9_18003;Ptprs_19280;Cntnap2_66797;Plec_18810;Sema4d_20354;Thy1_21838;Ube3a_22215;Ezr_22350;Nedd4_17999;Sema7a_20361
GOBP_VITAMIN_D_BIOSYNTHETIC_PROCESS	-0.35301	0.267278		2.83986	0.0689279	Cyp2r1_244209	-0.388008	0.284964		-0.406992	0.257973		-0.40367	0.270615		-0.272926	0.158065		1.63127	0.180435	Ifng_15978	1.91416	0.137761	Tnf_21926	1.5418	0.188676	Gfi1_14581
GOMF_POTASSIUM_CHANNEL_INHIBITOR_ACTIVITY	-0.381943	0.267278		2.81126	0.0689279	Wnk1_232341	-0.38816	0.284964		-0.329125	0.257973		-0.35559	0.270615		-0.290568	0.158065		-0.466715	0.342168		-0.385349	0.267829		-0.479382	0.348078
GOCC_PROTEASOME_REGULATORY_PARTICLE_BASE_SUBCOMPLEX	-0.36824	0.267278		2.78257	0.0689279	Psmd2_21762	-0.396582	0.284964		-0.369644	0.257973		2.30608	0.156197	Psmc3_19182	-0.286508	0.158065		3.45912	0.0884887	Psmc6_67089;Psmd1_70247	-0.433927	0.267829		-0.43536	0.348078
GOBP_REGULATION_OF_SECONDARY_HEART_FIELD_CARDIOBLAST_PROLIFERATION	-0.376492	0.267278		2.72967	0.0689279	Notch1_18128	-0.407007	0.284964		-0.369511	0.257973		1.99481	0.156197	Mks1_380718	-0.182684	0.158065		-0.464527	0.342168		-0.408003	0.267829		-0.438468	0.348078
GOBP_OXALOACETATE_METABOLIC_PROCESS	-0.306437	0.267278		2.72967	0.0689279	Mdh2_17448	-0.417784	0.284964		-0.350536	0.257973		-0.369639	0.270615		-0.22432	0.158065		-0.460502	0.342168		-0.407659	0.267829		-0.451215	0.348078
GOMF_FERRIC_IRON_BINDING	2.51845	0.153119	Fxn_14297	2.72959	0.0689279	Ftl1_14325	-0.389722	0.284964		-0.38326	0.257973		-0.381947	0.270615		-0.269843	0.158065		-0.455821	0.342168		-0.427376	0.267829		-0.454615	0.348078
GOCC_INSULIN_RESPONSIVE_COMPARTMENT	-0.395423	0.267278		2.70378	0.0689279	Rab10_19325	-0.402909	0.284964		-0.331348	0.257973		2.49837	0.156197	Rab4a_19341	-0.20392	0.158065		-0.481284	0.342168		-0.413187	0.267829		1.76551	0.188676	Myo5a_17918
GOBP_PROTEIN_POLY_ADP_RIBOSYLATION	5.2053	0.0669057	Tnks2_74493;Parp2_11546	2.53864	0.0689279	Parp14_547253	-0.311989	0.284964		2.4582	0.161601	Parp3_235587	-0.37823	0.270615		-0.307484	0.158065		-0.46879	0.342168		-0.375137	0.267829		-0.403063	0.348078
GOBP_LYSOSOMAL_MICROAUTOPHAGY	2.4355	0.153119	Atg7_74244	2.41848	0.0689279	Ulk1_22241	-0.417638	0.284964		-0.369644	0.257973		-0.401088	0.270615		-0.271282	0.158065		-0.497775	0.342168		-0.386837	0.267829		-0.449534	0.348078
GOCC_SEX_CHROMOSOME	0.623033	0.259858	Ube2b_22210	3.55219	0.069717	Smarcc1_20588;Smc5_226026	-0.703604	0.487298		-0.664842	0.438521		-0.661842	0.464134		1.80375	0.154711	Birc2_11797	0.27523	0.330685	Sin3b_20467	0.676401	0.253713	Lrif1_321000	0.20403	0.337046	Pbx4_80720
GOBP_CARTILAGE_DEVELOPMENT_INVOLVED_IN_ENDOCHONDRAL_BONE_MORPHOGENESIS	2.3347	0.178627	Tgfbr2_21813;Anxa6_11749	3.40161	0.069717	Ift80_68259;Axin2_12006	-0.761944	0.487298		0.878048	0.253448	Trpv4_63873	-0.706779	0.464134		-0.509462	0.279477		0.352118	0.330685	Por_18984	-0.734377	0.475125		0.378885	0.337046	Rara_19401
GOBP_NEGATIVE_REGULATION_OF_DNA_REPLICATION	0.67878	0.259858	Rad17_19356	3.25888	0.069717	Pds5a_71521;Trp53_22059	-0.74958	0.487298		0.723592	0.253448	Tipin_66131	-0.729876	0.464134		-0.491214	0.279477		0.259691	0.330685	Wapl_218914	-0.702656	0.475125		-0.839975	0.590168
GOBP_REGULATION_OF_MICROTUBULE_DEPOLYMERIZATION	5.54867	0.0490518	Map1a_17754;Mid1_17318;Ckap2_80986;Camsap2_67886	3.21955	0.069717	Clasp2_76499;Apc_11789	1.81957	0.194625	Katnb1_74187;Fgf13_14168	0.931078	0.253448	Trpv4_63873	-0.641324	0.464134		-0.541267	0.279477		0.28301	0.330685	Camsap1_227634	0.728008	0.253713	Hdac6_15185	0.33784	0.337046	Map1s_270058
GOBP_NEGATIVE_REGULATION_OF_ACTIN_FILAMENT_BUNDLE_ASSEMBLY	-0.635271	0.454233		3.18563	0.069717	Pfn1_18643;Clasp2_76499	0.64922	0.274975	Pik3r1_18708	-0.661852	0.438521		-0.654896	0.464134		1.47315	0.154711	Shank1_243961	-0.875939	0.591386		-0.713369	0.475125		-0.837509	0.590168
GOBP_HEART_FORMATION	-0.71583	0.454233		3.0071	0.069717	Notch1_18128;Axin2_12006	-0.702374	0.487298		-0.691514	0.438521		0.822961	0.260844	Mks1_380718	-0.487165	0.279477		-0.898904	0.591386		0.574996	0.253713	Lemd2_224640	0.35271	0.337046	Rbpj_19664
GOBP_REGULATION_OF_DNA_REPAIR	2.4064	0.161232	Prkdc_19090;Pnkp_59047;Rnf8_58230;Eya3_14050;Recql5_170472;Wrnip1_78903	3.01339	0.0725198	Actb_11461;Nsd2_107823;Abraxas1_70681;Axin2_12006;Otub1_107260	3.33151	0.132654	Actl6a_56456;Dtx3l_209200;Sirt1_93759;Tfip11_54723;Trim28_21849;Ube2n_93765;Ube2v2_70620;Cgas_214763	1.98054	0.253448	Cebpg_12611;Tmem161a_234371;Parp3_235587;Rmi2_223970;Meaf6_70088	-0.214205	0.493582	Helb_117599;Babam1_68251	0.81953	0.192876	Morf4l1_21761;Cdk9_107951	1.18813	0.320705	Polq_77782;Rad52_19365;Ubqln4_94232;Ubr5_70790;Rnf168_70238;Arid2_77044	0.284667	0.343227	Trrap_100683;Shld2_75698;Sirt7_209011	0.806535	0.331404	Morf4l2_56397;Rif1_51869;Fam168a_319604;Shld1_73747;Shld3_113002583
GOBP_PHOSPHATIDYLINOSITOL_PHOSPHATE_BIOSYNTHETIC_PROCESS	0.0349246	0.352771	Cish_12700	2.81673	0.0725311	Sla2_77799;Pip5k1c_18717;Impa2_114663	3.89837	0.132654	Atg14_100504663;Inpp4b_234515;Pik3r1_18708;Socs4_67296;Pik3ca_18706	-0.960364	0.648061		0.867265	0.260844	Pik3r2_18709;Ip6k1_27399	0.718992	0.173461	Socs5_56468	-0.453341	0.533135	Pik3cg_30955	0.863735	0.253713	Fam126b_213056;Ocrl_320634	-0.433142	0.529594	Pip4k2c_117150
GOBP_EMBRYONIC_BODY_MORPHOGENESIS	-0.421823	0.272347		3.58652	0.0733175	Clasp2_76499	-0.404428	0.292792		-0.366145	0.262963		-0.409897	0.277615		-0.265922	0.161348		-0.521942	0.352215		-0.401471	0.275151		-0.473131	0.358112
GOMF_CHLORIDE_CHANNEL_INHIBITOR_ACTIVITY	-0.393343	0.272347		3.58442	0.0733175	Wnk1_232341	-0.446663	0.292792		2.39724	0.174511	Vti1b_53612	-0.392078	0.277615		-0.274406	0.161348		-0.465732	0.352215		-0.449477	0.275151		1.54682	0.208289	Stx1a_20907
GOBP_POSITIVE_REGULATION_OF_EXTRACELLULAR_MATRIX_ASSEMBLY	-0.388195	0.272347		3.53391	0.0733175	Clasp2_76499	-0.459312	0.292792		-0.395414	0.262963		-0.393348	0.277615		3.1355	0.0842053	Rgcc_66214	1.80186	0.193105	Tgfb1_21803	-0.433907	0.275151		-0.492043	0.358112
GOMF_TAT_PROTEIN_BINDING	-0.344215	0.272347		3.53391	0.0733175	Actb_11461	-0.403013	0.292792		-0.362832	0.262963		-0.435857	0.277615		-0.278578	0.161348		1.53351	0.193105	Mdfic_16543	-0.471363	0.275151		-0.474918	0.358112
GOMF_HISTONE_METHYLTRANSFERASE_ACTIVITY_H3_K36_SPECIFIC	-0.362846	0.272347		3.33988	0.0733175	Nsd2_107823	-0.403013	0.292792		-0.355788	0.262963		-0.41602	0.277615		-0.303604	0.161348		-0.567002	0.352215		-0.403677	0.275151		-0.491417	0.358112
GOBP_POSITIVE_REGULATION_OF_PLASMA_MEMBRANE_BOUNDED_CELL_PROJECTION_ASSEMBLY	-0.485639	0.538258	Wrap73_59002	3.29696	0.0733175	Pfn1_18643;Arpc2_76709;Rac2_19354;Apc_11789	0.963812	0.274975	Pik3r1_18708;Dzip1_66573;Pik3ca_18706	-0.443231	0.51292	Tapt1_231225	0.93595	0.260844	Dnm2_13430;Twf2_23999;Cep120_225523	-0.928585	0.598092		-0.300468	0.541199	Palm_18483;Rhoq_104215	1.00997	0.255398	Nckap1_50884;Def8_23854;Bbs4_102774	-0.350207	0.530936	P2rx7_18439;Mns1_17427
GOCC_PHAGOPHORE_ASSEMBLY_SITE	2.26678	0.189467	Ulk3_71742;Atg7_74244	3.27548	0.0733175	Ulk1_22241;Wdr45_54636	1.98616	0.199421	Atg14_100504663;Nbr1_17966	0.814722	0.253448	Stx12_100226	-0.660387	0.472373		-0.479143	0.285407		1.34003	0.260847	Zfyve1_217695;Atg101_68118	-0.802601	0.484105		-0.870963	0.599926
GOBP_SOMATIC_STEM_CELL_DIVISION	2.12651	0.163524	Zfp36l2_12193	3.21448	0.0733175	Notch1_18128	-0.353023	0.292792		-0.388127	0.262963		-0.382902	0.277615		-0.248329	0.161348		-0.531146	0.352215		-0.443485	0.275151		-0.51871	0.358112
GOCC_INTEGRAL_COMPONENT_OF_LYSOSOMAL_MEMBRANE	-0.355853	0.272347		3.1751	0.0733175	Tmem175_72392	2.06404	0.170969	Slc15a4_100561	-0.391013	0.262963		1.97542	0.166876	Atp13a2_74772	-0.310544	0.161348		1.66492	0.193105	Lrrc8a_241296	-0.404428	0.275151		-0.494488	0.358112
GOMF_INTRAMOLECULAR_TRANSFERASE_ACTIVITY_PHOSPHOTRANSFERASES	-0.359808	0.272347		3.1751	0.0733175	Pgm2l1_70974	-0.428916	0.292792		-0.403293	0.262963		-0.406489	0.277615		-0.290568	0.161348		-0.5051	0.352215		-0.381453	0.275151		1.75924	0.208289	Pmm2_54128
GOBP_GROWTH_PLATE_CARTILAGE_CHONDROCYTE_DIFFERENTIATION	4.53649	0.0759704	Tgfbr2_21813;Anxa6_11749	3.1751	0.0733175	Ift80_68259	-0.392089	0.292792		-0.366205	0.262963		-0.411046	0.277615		-0.281142	0.161348		-0.521605	0.352215		-0.390017	0.275151		-0.506674	0.358112
GOBP_ATRIAL_CARDIAC_MUSCLE_CELL_MEMBRANE_REPOLARIZATION	-0.395424	0.272347		3.1751	0.0733175	Flna_192176	-0.407277	0.292792		-0.394786	0.262963		-0.378065	0.277615		-0.252393	0.161348		-0.528103	0.352215		-0.404724	0.275151		-0.479098	0.358112
GOMF_K48_LINKED_POLYUBIQUITIN_MODIFICATION_DEPENDENT_PROTEIN_BINDING	-0.386642	0.272347		3.17428	0.0733175	Ubxn1_225896	1.87506	0.170969	Ikbke_56489	-0.350537	0.262963		-0.39286	0.277615		-0.267059	0.161348		1.63588	0.193105	Ubqln4_94232	-0.424259	0.275151		-0.455814	0.358112
GOMF_PHOSPHATIDYLINOSITOL_TRANSFER_ACTIVITY	-0.368246	0.272347		3.17428	0.0733175	Osbpl2_228983	-0.415934	0.292792		-0.429402	0.262963		-0.379895	0.277615		-0.310544	0.161348		-0.49923	0.352215		-0.401471	0.275151		-0.500645	0.358112
GOBP_PROTEIN_LOCALIZATION_TO_ENDOPLASMIC_RETICULUM	0.0380773	0.359631	Ubac2_68889	3.1727	0.0733175	Insig2_72999;Rab10_19325;Edem1_192193	-0.0977787	0.400757	Srp9_27058	1.19021	0.253448	Tapt1_231225;Sec61a2_57743	-0.052404	0.370098	Gabarapl2_93739	-0.723133	0.448936		-0.420327	0.541199	Insig1_231070	0.840737	0.255398	Tram2_170829;Rtn4_68585	2.02413	0.188676	Ppp1r15a_17872;Chmp4b_75608;Sec61a1_53421;Vapa_30960
GOBP_AORTA_MORPHOGENESIS	-0.712358	0.462807		3.1716	0.0733175	Sec24b_99683;Notch1_18128	-0.732322	0.49566		-0.651336	0.446685		-0.6956	0.472373		-0.498995	0.285407		0.259583	0.335034	Chd7_320790	0.627317	0.255398	Eng_13805	0.342059	0.337046	Rbpj_19664
GOMF_ADP_BINDING	0.812135	0.259858	Abcg1_11307	3.17129	0.0733175	Myh9_17886;Myo9b_17925	0.622114	0.274975	Prps2_110639	-0.715093	0.446685		-0.700811	0.472373		-0.499159	0.285407		0.219908	0.335034	Ern1_78943	0.644053	0.255398	Myo18a_360013	-0.849136	0.599926
GOBP_NEGATIVE_REGULATION_OF_PLASMA_MEMBRANE_BOUNDED_CELL_PROJECTION_ASSEMBLY	0.75667	0.259858	Mphosph9_269702	3.1341	0.0733175	Map4_17758;Capzb_12345	-0.745166	0.504497		-0.689957	0.454363		0.684834	0.260844	Dnm2_13430	1.5097	0.154711	Cep97_74201	0.214069	0.342168	Abi3_66610	-0.679973	0.492529		-0.930367	0.6079
GOBP_RESPONSE_TO_X_RAY	-0.676015	0.462807		3.11213	0.0733175	Kars_85305;Trp53_22059	0.606147	0.274975	Gata3_14462	-0.735854	0.446685		2.27991	0.199163	Dnm2_13430;Sfrp2_20319	-0.523183	0.285407		-0.947406	0.601583		-0.771972	0.484105		-0.893109	0.599926
GOCC_H3_HISTONE_ACETYLTRANSFERASE_COMPLEX	-0.384992	0.272347		3.10145	0.0733175	Brd1_223770	-0.434688	0.292792		2.239	0.174511	Meaf6_70088	-0.398767	0.277615		-0.271284	0.161348		1.53948	0.193105	Ing4_28019	-0.417676	0.275151		-0.514429	0.358112
GOBP_EPITHELIAL_CELL_DIFFERENTIATION_INVOLVED_IN_PROSTATE_GLAND_DEVELOPMENT	-0.440278	0.272347		3.10004	0.0733175	Notch1_18128	-0.406476	0.292792		-0.354273	0.262963		-0.39649	0.277615		-0.270611	0.161348		-0.534199	0.352215		2.36258	0.150321	Psap_19156	-0.491776	0.358112
GOBP_EPITHELIAL_CELL_PROLIFERATION_INVOLVED_IN_PROSTATE_GLAND_DEVELOPMENT	2.28955	0.163524	Eaf2_106389	3.09913	0.0733175	Notch1_18128	-0.380006	0.292792		2.24142	0.174511	Cdkn1b_12576	-0.413186	0.277615		-0.3182	0.161348		-0.47792	0.352215		-0.453196	0.275151		-0.495912	0.358112
GOMF_PROFILIN_BINDING	2.34133	0.163524	Vasp_22323	3.06559	0.0733175	Actg1_11465	-0.483675	0.292792		-0.329126	0.262963		-0.396973	0.277615		-0.247887	0.161348		1.35509	0.193105	Rhoq_104215	-0.428543	0.275151		-0.525167	0.358112
GOBP_REGULATION_OF_TRANSCRIPTION_BY_RNA_POLYMERASE_I	-0.715344	0.470143		3.06119	0.0733175	Dhx33_216877;Flna_192176	-0.711542	0.504497		-0.677423	0.454363		-0.729635	0.480158		-0.540904	0.291087		2.65883	0.136395	Ubtf_21429;Mars1_216443;Lyar_17089	1.88219	0.18358	Atf4_11911;Sirt7_209011	1.35142	0.280456	Polr2l_66491;Nol11_68979
GOBP_REGULATION_OF_HELICASE_ACTIVITY	-0.427462	0.272347		3.02945	0.0733175	Trp53_22059	1.83496	0.170969	Sirt1_93759	-0.38663	0.262963		2.17899	0.166876	Mcm2_17216	-0.272927	0.161348		1.54215	0.193105	Msh3_17686	-0.428916	0.275151		-0.513704	0.358112
GOCC_PRESYNAPTIC_CYTOSKELETON	-0.412003	0.272347		3.02861	0.0733175	Actg1_11465	-0.404428	0.292792		-0.376481	0.262963		-0.42743	0.277615		-0.292903	0.161348		-0.520695	0.352215		-0.375137	0.275151		-0.474918	0.358112
GOBP_CELL_ACTIVATION_INVOLVED_IN_IMMUNE_RESPONSE	1.55928	0.259858	Rnf8_58230;Aplf_72103;Itgb2_16414;Trex1_22040;Slamf1_27218;Hmces_232210;Il27ra_50931	3.02742	0.0733175	Coro1a_12721;Lcp1_18826;Nsd2_107823;Kars_85305;Trp53_22059;Stxbp3_20912;Rac2_19354	0.278902	0.377849	Gata3_14462;Slc15a4_100561;D6Wsu163e_28040;Grn_14824;Entpd7_93685	-0.385108	0.562128	Ptger4_19219;Supt6_20926;Parp3_235587	-0.493507	0.627665	Stx4a_20909;Lgals3_16854;Cd40lg_21947	1.36965	0.155354	Ada_11486;Socs5_56468;Relb_19698;Cd74_16149	2.75989	0.125411	Ifng_15978;Lat2_56743;Itfg2_101142;Lyn_17096;Tbx21_57765;Smad7_17131;Pik3cg_30955;Plcl2_224860;Rnf168_70238;Xbp1_22433;Eif2ak4_27103;Tgfb1_21803;Eomes_13813	0.281368	0.362681	Zc3h12a_230738;Bcl3_12051;Shld2_75698;Exosc3_66362;Prkce_18754	2.98972	0.132558	Exo1_26909;Nfkbid_243910;Lat_16797;Ly9_17085;Zfpm1_22761;Rif1_51869;St3gal1_20442;Dock10_210293;Rasgrp1_19419;Shld1_73747;Irf8_15900;Rara_19401;Shld3_113002583
GOBP_DEFENSE_RESPONSE_TO_FUNGUS	-0.715498	0.470143		3.00717	0.0733175	Gapdh_14433;Cotl1_72042	-0.775738	0.504497		0.951224	0.253448	Bcl10_12042	0.685264	0.260844	Arg1_11846	-0.553887	0.291087		-0.956681	0.610553		0.649236	0.255398	Rarres2_71660	-0.886781	0.6079
GOBP_NEGATIVE_REGULATION_OF_CYTOSKELETON_ORGANIZATION	2.43579	0.163524	Ccnf_12449;Mid1_17318;Ckap2_80986;Arhgef7_54126;Camsap2_67886;Mkks_59030	2.99756	0.0733175	Coro1a_12721;Capzb_12345;Pfn1_18643;Clasp2_76499;Apc_11789	1.36717	0.274975	Katnb1_74187;Capg_12332;Fgf13_14168;Pik3r1_18708;Pik3ca_18706	-0.84403	0.687804	Gmfb_63985	-0.903337	0.73329	Twf2_23999	0.820734	0.198344	Dmtn_13829;Shank1_243961	-0.978532	0.756849	Arfgef1_211673;Camsap1_227634	0.288961	0.356623	Pick1_18693;Hdac6_15185;Bbs4_102774	-1.43512	0.891363	Hip1r_29816
GOMF_PHOSPHATIDYLINOSITOL_BISPHOSPHATE_KINASE_ACTIVITY	-0.415899	0.272347		2.9957	0.0733175	Pip5k1c_18717	2.01189	0.170969	Pik3ca_18706	-0.391013	0.262963		-0.378065	0.277615		-0.321985	0.161348		1.45931	0.193105	Pik3cg_30955	-0.406283	0.275151		-0.473131	0.358112
GOBP_POSITIVE_REGULATION_OF_MITOCHONDRIAL_MEMBRANE_POTENTIAL	-0.433261	0.272347		2.9957	0.0733175	Bad_12015	-0.371704	0.292792		2.11896	0.174511	Akt1_11651	-0.396424	0.277615		-0.272927	0.161348		-0.476652	0.352215		2.34313	0.150321	Myc_17869	-0.49082	0.358112
GOCC_SUMO_LIGASE_COMPLEX	-0.40209	0.272347		2.99534	0.0733175	Smc5_226026	-0.442277	0.292792		4.77325	0.13832	Nsmce1_67711;Ube2i_22196	-0.4321	0.277615		-0.287748	0.161348		1.44675	0.193105	Rangap1_19387	-0.444841	0.275151		-0.486987	0.358112
GOBP_MORPHOGENESIS_OF_AN_EPITHELIUM	0.216238	0.438909	Spint2_20733;Ski_20481;Brsk2_75770;Lif_16878;Prkx_19108;Tgfbr2_21813;Vasp_22323;Mkks_59030	2.99374	0.0733175	Actb_11461;Actg1_11465;Lcp1_18826;Flna_192176;Mrtfa_223701;Rab10_19325;Sec24b_99683;Pfn1_18643;Clasp2_76499;Wdr1_22388;Notch1_18128	-1.25218	0.875013	Ift172_67661;Gata3_14462;Trim28_21849;Arl13b_68146;Brd2_14312	-0.471357	0.630419	Bcl10_12042;Wnt2b_22414;Kdm2b_30841;Klf4_16600;Traf6_22034;Lias_79464	-0.34962	0.592072	Cited2_17684;Mks1_380718;Cxcl10_15945;Rdh10_98711;Sfrp2_20319;Ilk_16202;Ankrd6_140577	-1.15405	0.782941	Plxna1_18844;Rap2a_76108	-2.68334	0.998659	Prickle1_106042;Mtss1_211401;Tgfb1_21803	0.533213	0.334353	Eng_13805;Mthfr_17769;Myc_17869;Cxcr4_12767;Tnf_21926;Bbs4_102774;Rhoc_11853;Plekha4_69217;Rhob_11852;Lin7c_22343	-1.07676	0.849721	Plod3_26433;Plxnd1_67784;Rbpj_19664;Bcl2_12043;Tgm2_21817;Rara_19401;Ezr_22350;Sh3bp1_20401
GOBP_CELLULAR_RESPONSE_TO_OXYGEN_LEVELS	0.458663	0.312724	Epas1_13819;Atg7_74244;Ccdc115_69668	2.97953	0.0733175	Vasn_246154;Trp53_22059;Bad_12015;Atp6v0a2_21871;Notch1_18128	0.330786	0.363943	Prkaa1_105787;Sirt1_93759;Egr1_13653	1.28278	0.253448	Bnip3l_12177;P4hb_18453;Bach1_12013;Akt1_11651	-0.289041	0.496602	Cited2_17684;Pmaip1_58801	2.49634	0.13008	Ndrg1_17988;Rgcc_66214;Atp6v1a_11964;Slc9a1_20544	-0.879618	0.746255	Nfe2l2_18024;Eef2k_13631	4.9307	0.038245	Lmna_16905;Myc_17869;Pick1_18693;Plk3_12795;Egln2_112406;Npepps_19155;Atf4_11911;Atp6v1g1_66290;Pdk1_228026;Prkce_18754	-0.293313	0.551304	Rbpj_19664;Cpeb2_231207;Bcl2_12043
GOBP_MITOPHAGY	0.640031	0.259858	Rnf41_67588	2.97705	0.0733175	Huwe1_59026;Trp53_22059	0.616911	0.274975	Atg14_100504663	-0.684508	0.454363		-0.683908	0.480158		-0.464341	0.291087		-0.867549	0.610553		0.584835	0.255398	Hdac6_15185	-0.891291	0.6079
GOBP_NEGATIVE_REGULATION_OF_CELL_CELL_ADHESION_MEDIATED_BY_CADHERIN	-0.408709	0.272347		2.96291	0.0733175	Notch1_18128	-0.394922	0.292792		-0.349445	0.262963		-0.398077	0.277615		3.48333	0.0842053	Rgcc_66214	-0.493156	0.352215		-0.423997	0.275151		-0.503683	0.358112
GOBP_NEGATIVE_REGULATION_OF_SINGLE_STRANDED_VIRAL_RNA_REPLICATION_VIA_DOUBLE_STRANDED_DNA_INTERMEDIATE	-0.393343	0.272347		2.96213	0.0733175	Apobec3_80287	2.05171	0.170969	Trim28_21849	-0.352023	0.262963		-0.401304	0.277615		-0.274406	0.161348		1.4561	0.193105	Morc2a_74522	-0.411542	0.275151		-0.454709	0.358112
GOBP_PEPTIDE_ANTIGEN_ASSEMBLY_WITH_MHC_PROTEIN_COMPLEX	-0.371689	0.272347		2.93226	0.0733175	H2-Ob_15002	-0.376511	0.292792		-0.411034	0.262963		-0.394392	0.277615		-0.248329	0.161348		-0.479036	0.352215		2.23925	0.150321	H2-Aa_14960	-0.511254	0.358112
GOCC_RIBBON_SYNAPSE	-0.406999	0.272347		2.93104	0.0733175	Hspa8_15481	-0.405117	0.292792		-0.366145	0.262963		-0.383573	0.277615		-0.290843	0.161348		1.65089	0.193105	Nphp4_260305	-0.398779	0.275151		-0.460495	0.358112
GOBP_IMMUNE_EFFECTOR_PROCESS	0.544659	0.345208	Rnf8_58230;Aplf_72103;Itgb2_16414;Trex1_22040;Slamf1_27218;Hmces_232210;Il21r_60504;Il27ra_50931;Vav1_22324	2.92225	0.0733175	Coro1a_12721;H2-Ob_15002;Lcp1_18826;Nsd2_107823;Sash3_74131;Kars_85305;Sla2_77799;Trp53_22059;Stxbp3_20912;Wdr1_22388;Rac2_19354	0.431928	0.357873	Gata3_14462;Slc15a4_100561;Il7r_16197;Plekhm2_69582;Sirt1_93759;D6Wsu163e_28040;Cgas_214763;Grn_14824;Cd27_21940;Entpd7_93685	-0.0600633	0.506416	Bcl10_12042;Cebpg_12611;Ptger4_19219;Traf6_22034;Supt6_20926;Parp3_235587;Ahr_11622	-0.741712	0.721254	Stx4a_20909;Lgals3_16854;Arg1_11846;Ncf1_17969;Cd40lg_21947;Gprc5b_64297	0.972488	0.186698	Ada_11486;Fadd_14082;Socs5_56468;Relb_19698;Rgcc_66214;Cd74_16149	1.73101	0.252021	Ifng_15978;Lat2_56743;Cybc1_217370;Itfg2_101142;Lyn_17096;Selenok_80795;Tbx21_57765;Crk_12928;Smad7_17131;Arl8b_67166;Pik3cg_30955;Fyn_14360;Plcl2_224860;Rnf168_70238;Xbp1_22433;Eif2ak4_27103;Tgfb1_21803;Eomes_13813	0.165353	0.434748	Myo18a_360013;H2-Aa_14960;Zc3h12a_230738;Lta_16992;Tnf_21926;Bcl3_12051;Shld2_75698;Exosc3_66362;Prkce_18754	2.77849	0.132558	Exo1_26909;Nfkbid_243910;Lat_16797;Ly9_17085;Zfpm1_22761;P2rx7_18439;Rif1_51869;Cd8a_12525;Lag3_16768;St3gal1_20442;Dock10_210293;Rasgrp1_19419;Plec_18810;Shld1_73747;Crtam_54698;Irak4_266632;Irf8_15900;Rara_19401;Shld3_113002583;Slc7a5_20539;Sema7a_20361
GOBP_REGULATION_OF_MEMBRANE_REPOLARIZATION	-0.670299	0.470143		2.91419	0.0733175	Flna_192176;Wdr1_22388	-0.700125	0.504497		-0.714504	0.454363		-0.667475	0.480158		-0.499445	0.291087		0.229896	0.342168	Akap9_100986	-0.79861	0.492529		-0.892658	0.6079
GOBP_TRANSEPITHELIAL_TRANSPORT	-0.723886	0.470143		2.9026	0.0733175	Actb_11461;Actg1_11465	0.55222	0.274975	Cxadr_13052	0.763326	0.253448	Abcc1_17250	-0.738	0.480158		-0.494141	0.291087		0.329842	0.342168	Slc12a2_20496	-0.749912	0.492529		-0.858796	0.6079
GOBP_STRIATED_MUSCLE_CELL_DEVELOPMENT	0.872301	0.259858	Actn2_11472;Akap13_75547	2.89757	0.0733175	Csrp1_13007;Actg1_11465;Wdr1_22388	-1.06091	0.714196		-0.919198	0.658237		-1.02324	0.688157		2.16121	0.154711	Tnnt3_21957;Prkar1a_19084	0.354986	0.352215	Capn3_12335;Itgb1_16412	-1.14623	0.707037		-0.420565	0.541514	Plec_18810
GOBP_REGULATION_OF_LIPID_KINASE_ACTIVITY	0.962118	0.259858	Dgkz_104418;Cish_12700	2.87344	0.0733175	Rbl2_19651;Sla2_77799;Pik3r5_320207	1.90297	0.243535	Atg14_100504663;Pik3r1_18708;Socs4_67296	0.0199367	0.342319	Pik3ip1_216505	0.982294	0.260844	Nrbf2_641340;Pik3r2_18709	0.731975	0.175786	Socs5_56468	0.327265	0.352215	Lyn_17096;Tgfb1_21803	-1.0747	0.707037		-0.47406	0.541514	Pip4k2c_117150
GOMF_LEUCINE_ZIPPER_DOMAIN_BINDING	-0.386318	0.272347		2.86986	0.0733175	Mrtfa_223701	-0.42092	0.292792		-0.407726	0.262963		-0.396973	0.277615		-0.278578	0.161348		1.77925	0.193105	Aatf_56321	2.03759	0.150321	Atf4_11911	1.77035	0.208289	Jdp2_81703
GOBP_POSITIVE_REGULATION_OF_NEURON_PROJECTION_REGENERATION	-0.409891	0.272347		2.86986	0.0733175	Flna_192176	2.43532	0.170969	Grn_14824	-0.431549	0.262963		-0.386831	0.277615		-0.279599	0.161348		-0.502828	0.352215		-0.420915	0.275151		-0.420294	0.358112
GOBP_MEMBRANE_ORGANIZATION	0.0855081	0.469261	Itgb2_16414;Rhog_56212;Adck1_72113;Rtp4_67775;Anxa6_11749;Lpcat3_14792;Slamf1_27218;Micos10_433771;Atp8b2_54667;Ghitm_66092;Abcg1_11307	2.86956	0.0733175	Coro1a_12721;Hspa8_15481;Osbpl2_228983;Sec24b_99683;Huwe1_59026;Izumo1r_64931;Myh9_17886;Trp53_22059;Bad_12015;Pip5k1c_18717;Rac2_19354;Atp8b4_241633;Vps4b_20479;Tmem175_72392	-0.624416	0.704169	Bloc1s6_18457;Ctdnep1_67181;Osbp_76303;Clcn3_12725;Mtch1_56462;Plekhm2_69582;Sec23a_20334;Slc66a2_66943;Stx6_58244;Immt_76614	1.14966	0.253448	Bnip3l_12177;Chmp3_66700;Ube2i_22196;Abcc1_17250;Ap2m1_11773;Cript_56724;Mtx1_17827;Nemp1_210035;Stx12_100226;Vti1b_53612;Samm50_68653;Akt1_11651;Pdcd5_56330;Tbc1d20_67231	-0.965043	0.809203	Stx4a_20909;Snap47_67826;Atp13a2_74772;Dnm2_13430;Mtx2_53375;Pmaip1_58801;Plaat3_225845;Vamp4_53330	0.913346	0.18949	Ndrg1_17988;Stx2_13852;Lpin1_14245;Prelid2_77619;Yjefn3_234365;Mttp_17777;Yipf5_67180;Slc9a1_20544	2.38042	0.136395	Xkr6_219149;Mfsd2a_76574;Ankrd27_245886;Stx11_74732;Abca1_11303;Ndufa13_67184;Rhobtb2_246710;Slc35f6_74919;Apoo_68316;Timm50_66525;Pacsin2_23970;Plscr3_70310;Hk2_15277;Lrrc4_192198;Arl8b_67166;Bcl2l1_12048;Mtss1_211401;Adam2_11495;Insig1_231070;Snx18_170625;Ubxn2a_217379;Vps4a_116733;Hsp90aa1_15519;Reep4_72549;Vps33b_233405;Rab8a_17274;Rcc1_100088	3.51184	0.0723826	Myo18a_360013;Bcl2l11_12125;Ocrl_320634;Rab1a_19324;Timm29_69773;Tram2_170829;Vps39_269338;Rtn4_68585;Arf1_11840;Lmna_16905;Myc_17869;Pick1_18693;Chmp2b_68942;Cxcr4_12767;Stx5a_56389;Sh3glb1_54673;Atp11b_76295;Cln3_12752;Gnai3_14679;Lemd2_224640;Mul1_68350;Ugcg_22234;Atp8a1_11980;Sar1a_20224	0.636871	0.358231	Fasl_14103;P2rx7_18439;Stx1a_20907;Emc4_68032;Hip1r_29816;Asap1_13196;Mpv17l_93734;Napa_108124;Hspa4_15525;Bcl2_12043;Cntnap2_66797;Plec_18810;Chmp4b_75608;Tor1aip1_208263;Aurkb_20877;Degs1_13244;Sec61a1_53421;Sh3bp1_20401;Vapa_30960
GOBP_RESPONSE_TO_COBALT_ION	2.22361	0.163524	Casp8_12370	2.86924	0.0733175	Casp9_12371	2.02391	0.170969	D2hgdh_98314	-0.398162	0.262963		-0.4321	0.277615		-0.243317	0.161348		-0.478605	0.352215		-0.422535	0.275151		-0.495998	0.358112
GOCC_ENDOSOME	0.825053	0.295014	Mtmr4_170749;Rnf144a_108089;Rnf215_71673;Sorcs2_81840;Rab33b_19338;Derl1_67819;Ece1_230857;Rasgef1b_320292;Ccdc115_69668;Nsg1_18196;Tmem192_73067;Dgkh_380921;Anxa6_11749;Plin3_66905;Plekhf2_71801;Rab3d_19340;Abcg1_11307	2.8435	0.0733175	Coro1a_12721;H2-Ob_15002;Stambp_70527;Hspa8_15481;Nsg2_18197;Rab10_19325;Sla2_77799;Ulk1_22241;Adprh_11544;Atp6v0c_11984;Arpc2_76709;Pip5k1c_18717;Atp6v0a2_21871;Vps4b_20479;Tmem175_72392;Clta_12757;Asah1_11886	1.61259	0.274975	Bloc1s6_18457;Slc15a4_100561;Ap2b1_71770;Clcn3_12725;Dtx3l_209200;Ifnar1_15975;Jak1_16451;Plekhm2_69582;Sgk3_170755;Slc66a2_66943;Stx6_58244;Itch_16396;Nbr1_17966;Trappc10_216131;Trim27_19720;Wdr83_67836;Abhd6_66082;Ctsd_13033;Abhd17b_226016;Grn_14824;Mvb12b_72543;Vps29_56433	1.93745	0.253448	Arc_11838;Ehd4_98878;Rab29_226422;Chmp3_66700;Stard3nl_76205;Traf6_22034;Ap2m1_11773;Cdkn1b_12576;Rnf157_217340;Stx12_100226;Tbc1d14_100855;Vti1b_53612;Litaf_56722;Vps26b_69091;Leprot_230514;Ubxn6_66530;Vps35_65114;Rab5b_19344;Tmem230_70612;Trappc5_66682	1.48487	0.260844	Mmd_67468;Steap3_68428;Stx4a_20909;Snx17_266781;Usp50_75083;Atp13a2_74772;Dnm2_13430;Abcc5_27416;Avpr2_12000;Tcn2_21452;Tmem106b_71900;Zdhhc1_70796;Ankrd13d_68423;Oprm1_18390;Rab4a_19341;Vps37b_330192;Vamp4_53330;Washc4_319277;Mtm1_17772;Snx20_71607	2.16374	0.154711	Ndrg1_17988;Abcb9_56325;Ankrd50_99696;Arrdc3_105171;Irak2_108960;Rufy1_216724;Fcgrt_14132;Tubgcp4_51885;Prkar1a_19084;Snx19_102607;Vps36_70160;Rap2a_76108;Cd74_16149	2.23955	0.179942	Pdlim4_30794;Tnk2_51789;Ankrd27_245886;Rab11b_19326;Slc39a14_213053;Uevld_54122;Cd79a_12518;Map2k2_26396;Abca1_11303;Ctss_13040;Gga3_260302;Mon1a_72825;Prdx3_11757;Rhobtb2_246710;Mtmr2_77116;Zfyve16_218441;Bace1_23821;Leprotl1_68192;Pacsin2_23970;Arl8b_67166;Vps16_80743;Fyn_14360;Snx18_170625;Vps13a_271564;Vps35l_71517;Vps4a_116733;Ehd3_57440;Itgb1_16412;Rab14_68365;Vps33b_233405;Rab8a_17274;Rffl…	2.13421	0.172584	H2-Aa_14960;Mvb12a_73711;Ocrl_320634;Rab1a_19324;Vps39_269338;Ctse_13034;Ociad1_68095;Pick1_18693;Hdac6_15185;Chmp2b_68942;Cxcr4_12767;Slc39a4_72027;Tnf_21926;Atp11b_76295;Cln3_12752;Plekhb2_226971;Vps45_22365;Abhd17c_70178;Cmtm6_67213;Psap_19156;Rab5c_19345;Vps26c_13185;Unc93b1_54445;Rhob_11852	-0.121023	0.560543	Arl8a_68724;Myo5a_17918;Rusc1_72296;Sting1_72512;Scamp2_24044;Cst7_13011;Als2_74018;Tnfaip1_21927;Cntnap2_66797;Igf2r_16004;Ldlr_16835;Ptp4a3_19245;Chmp4b_75608;Irak4_266632;Siah2_20439;F2r_14062;Sdf4_20318;Ankrd13b_268445;Ezr_22350;Uhrf1bp1l_75089;Usp10_22224
GOBP_POSITIVE_REGULATION_OF_T_CELL_APOPTOTIC_PROCESS	-0.304731	0.272347		2.84048	0.0733175	Trp53_22059	-0.467628	0.292792		-0.398162	0.262963		-0.430679	0.277615		-0.274979	0.161348		-0.470694	0.352215		-0.400014	0.275151		-0.467472	0.358112
GOMF_TFIID_CLASS_TRANSCRIPTION_FACTOR_COMPLEX_BINDING	-0.366092	0.272347		2.84048	0.0733175	Trp53_22059	-0.39875	0.292792		2.28933	0.174511	Ahr_11622	-0.390225	0.277615		-0.246805	0.161348		-0.538847	0.352215		-0.393361	0.275151		-0.503683	0.358112
GOBP_RESPONSE_TO_INTERLEUKIN_4	-0.671014	0.470143		2.82786	0.0733175	Coro1a_12721;Parp14_547253	0.532075	0.274975	Gata3_14462	-0.745523	0.454363		1.92346	0.200602	Mcm2_17216;Arg1_11846	-0.531401	0.291087		1.37153	0.268519	Nfil3_18030;Xbp1_22433	-0.731588	0.492529		0.275935	0.347427	Shpk_74637
GOMF_TRANSCRIPTION_COACTIVATOR_ACTIVITY	0.584773	0.312724	Taf12_66464;Trim25_217069;Actn2_11472;Slc30a9_109108;Med16_216154	2.824	0.0733175	Mrtfa_223701;Smarcc1_20588;Taf5l_102162;Actn1_109711;Notch1_18128;Med23_70208;Tada3_101206	1.81518	0.268167	Smarcd2_83796;Actl6a_56456;Brd7_26992;Htatip2_53415;Med7_66213;Sirt1_93759;Trim28_21849;Trim27_19720	1.74331	0.253448	Bcl10_12042;Actn4_60595;Aip_11632;Ncoa7_211329;Fiz1_23877;Arid5b_71371;Pbxip1_229534	0.993998	0.265036	Cited2_17684;Jade1_269424;Med24_23989;Bcl9l_80288;Elk1_13712;Usp21_30941	1.24051	0.155354	Med6_69792;Birc2_11797;Lpin1_14245;Usp22_216825	1.95592	0.194126	Npat_244879;Supt3_109115;Med27_68975;Tada2a_217031;Ing4_28019;Per2_18627;Taf11_68776;Tdrd3_219249;Zzef1_195018;Asxl1_228790;Tmf1_232286	1.81371	0.232696	Brdt_114642;Park7_57320;Sub1_20024;Dtx1_14357;Med20_56771;Kat8_67773;Bcl3_12051;Mta2_23942	0.808406	0.331404	Nup98_269966;Eny2_223527;Cebpz_12607;Carm1_59035;Pprc1_226169;Rrp1b_72462;Ppargc1b_170826;Ube3a_22215
GOMF_FOLIC_ACID_BINDING	-0.405405	0.272347		2.81128	0.0733175	Izumo1r_64931	-0.432656	0.292792		2.3085	0.174511	Dhfr_13361	-0.436977	0.277615		3.13501	0.0842053	Tyms_22171	-0.472851	0.352215		-0.482384	0.275151		-0.468793	0.358112
GOBP_CARDIAC_MUSCLE_CELL_MYOBLAST_DIFFERENTIATION	-0.395424	0.272347		2.81119	0.0733175	Notch1_18128	-0.412019	0.292792		-0.350409	0.262963		-0.400328	0.277615		-0.282707	0.161348		1.33937	0.193105	Prickle1_106042	-0.378355	0.275151		1.6579	0.208289	Rbpj_19664
GOBP_POSITIVE_REGULATION_OF_CELL_AGING	-0.373082	0.272347		2.81048	0.0733175	Trp53_22059	6.96636	0.0563435	Sirt1_93759;Cgas_214763;Ypel3_66090	-0.386169	0.262963		-0.426757	0.277615		-0.294853	0.161348		1.28981	0.193105	Abi3_66610	2.13473	0.150321	Lmna_16905	-0.491417	0.358112
GOBP_REGULATION_OF_NEUROBLAST_PROLIFERATION	-0.744737	0.470143		2.79104	0.0733175	Trp53_22059;Notch1_18128	-0.73367	0.504497		-0.747181	0.454363		-0.673168	0.480158		-0.489608	0.291087		0.213045	0.342168	Tafa3_329731	0.640927	0.255398	Ctnna1_12385	-0.923124	0.6079
GOBP_NEGATIVE_REGULATION_OF_PROTEIN_POLYUBIQUITINATION	-0.333928	0.272347		2.78339	0.0733175	Otub1_107260	-0.391496	0.292792		-0.386169	0.262963		-0.414343	0.277615		-0.231333	0.161348		3.51562	0.0982163	Ubr5_70790;Trim44_80985	-0.414453	0.275151		-0.490603	0.358112
GOBP_RESPONSE_TO_INTERLEUKIN_17	-0.391476	0.272347		2.75676	0.0733175	Notch1_18128	1.93936	0.170969	Ikbke_56489	1.99136	0.174511	Traf6_22034	-0.401419	0.277615		-0.302765	0.161348		-0.49797	0.352215		-0.451446	0.275151		-0.494552	0.358112
GOBP_REGULATION_OF_PROTEIN_COMPLEX_STABILITY	2.41594	0.163524	Trex1_22040	2.72968	0.0733175	Hspa8_15481	1.9077	0.170969	Atg14_100504663	-0.311936	0.262963		-0.406609	0.277615		-0.274406	0.161348		-0.469999	0.352215		-0.40991	0.275151		1.55283	0.208289	Ecsit_26940
GOCC_CONTRACTILE_RING	-0.376368	0.272347		2.72968	0.0733175	Myh9_17886	-0.460354	0.292792		-0.389854	0.262963		-0.382401	0.277615		-0.28519	0.161348		-0.486819	0.352215		-0.433927	0.275151		-0.526456	0.358112
GOMF_OXIDOREDUCTASE_ACTIVITY_ACTING_ON_THE_CH_CH_GROUP_OF_DONORS_OXYGEN_AS_ACCEPTOR	-0.391021	0.272347		2.72961	0.0733175	Acox3_80911	-0.376452	0.292792		-0.347026	0.262963		-0.374883	0.277615		3.43235	0.0842053	Acox1_11430	-0.457029	0.352215		-0.432656	0.275151		-0.499055	0.358112
GOBP_PYRIMIDINE_NUCLEOSIDE_CATABOLIC_PROCESS	-0.400059	0.272347		2.70492	0.0733175	Apobec3_80287	-0.425093	0.292792		-0.370518	0.262963		1.99013	0.166876	Cdadc1_71891	-0.330161	0.161348		-0.582267	0.352215		-0.433907	0.275151		-0.455937	0.358112
GOCC_FASCIA_ADHERENS	-0.34891	0.272347		2.70379	0.0733175	Actn1_109711	-0.449835	0.292792		-0.369645	0.262963		-0.383422	0.277615		-0.260283	0.161348		-0.513462	0.352215		-0.419269	0.275151		-0.443453	0.358112
GOBP_FOREGUT_MORPHOGENESIS	-0.370354	0.272347		2.70373	0.0733175	Notch1_18128	-0.407898	0.292792		-0.37485	0.262963		-0.378544	0.277615		-0.233612	0.161348		-0.513131	0.352215		-0.403013	0.275151		-0.470556	0.358112
GOBP_REGULATION_OF_EXTRACELLULAR_MATRIX_CONSTITUENT_SECRETION	-0.427462	0.272347		2.67851	0.0733175	Notch1_18128	-0.399732	0.292792		-0.362749	0.262963		-0.379774	0.277615		3.58392	0.0842053	Rgcc_66214	-0.479277	0.352215		-0.402105	0.275151		-0.485323	0.358112
GOBP_REGULATION_OF_PROTEIN_LOCALIZATION_TO_CENTROSOME	-0.420902	0.272347		2.67845	0.0733175	Apc_11789	4.14045	0.127031	Nup62_18226;Cep72_74470	-0.402079	0.262963		-0.388146	0.277615		-0.251614	0.161348		-0.525744	0.352215		-0.481231	0.275151		-0.480727	0.358112
GOBP_CARDIOBLAST_PROLIFERATION	-0.356549	0.272347		2.63	0.0733175	Notch1_18128	-0.408409	0.292792		-0.361322	0.262963		2.05761	0.166876	Mks1_380718	-0.264543	0.161348		-0.493801	0.352215		-0.391034	0.275151		-0.477697	0.358112
GOBP_CARDIAC_VENTRICLE_FORMATION	-0.412003	0.272347		2.62969	0.0733175	Notch1_18128	-0.409544	0.292792		-0.381419	0.262963		-0.371693	0.277615		-0.344154	0.161348		-0.456436	0.352215		-0.424386	0.275151		-0.455306	0.358112
GOMF_CARD_DOMAIN_BINDING	-0.353924	0.272347		2.62963	0.0733175	Card14_170720	-0.445134	0.292792		2.43539	0.174511	Bcl10_12042	1.85845	0.166876	Nod1_107607	-0.258465	0.161348		-0.483335	0.352215		-0.407747	0.275151		-0.462427	0.358112
GOBP_ESCRT_COMPLEX_DISASSEMBLY	-0.419246	0.272347		2.62963	0.0733175	Vps4b_20479	-0.444841	0.292792		-0.336255	0.262963		-0.421011	0.277615		-0.236014	0.161348		1.69849	0.193105	Vps4a_116733	2.08129	0.150321	Chmp2b_68942	-0.465724	0.358112
GOBP_PONS_DEVELOPMENT	-0.397743	0.272347		2.56076	0.0733175	Sec24b_99683	-0.412019	0.292792		-0.353002	0.262963		-0.453187	0.277615		-0.26672	0.161348		-0.580757	0.352215		1.96186	0.150321	Uqcrq_22272	1.64567	0.208289	Bcl2_12043
GOCC_SPERM_CONNECTING_PIECE	-0.437145	0.272347		2.49586	0.0733175	Capzb_12345	-0.39875	0.292792		-0.356541	0.262963		-0.384798	0.277615		3.1355	0.0842053	Prkar1a_19084	-0.530543	0.352215		-0.413749	0.275151		-0.453273	0.358112
GOBP_LEUKOCYTE_MEDIATED_IMMUNITY	1.99819	0.259858	Rnf8_58230;Aplf_72103;Itgb2_16414;Trex1_22040;Slamf1_27218;Hmces_232210;Il21r_60504;Il27ra_50931;Vav1_22324	2.92135	0.0741423	Coro1a_12721;H2-Ob_15002;Nsd2_107823;Sash3_74131;Sla2_77799;Stxbp3_20912;Wdr1_22388;Rac2_19354	0.209485	0.404805	Gata3_14462;Slc15a4_100561;Il7r_16197;Plekhm2_69582;D6Wsu163e_28040;Cd27_21940	0.745359	0.293736	Bcl10_12042;Cebpg_12611;Traf6_22034;Supt6_20926;Parp3_235587;Ahr_11622	-0.986019	0.772551	Stx4a_20909;Arg1_11846;Cd40lg_21947	-0.395874	0.509912	Fadd_14082;Cd74_16149	0.521251	0.37725	Lat2_56743;Lyn_17096;Tbx21_57765;Crk_12928;Smad7_17131;Arl8b_67166;Pik3cg_30955;Rnf168_70238;Tgfb1_21803	0.29622	0.389132	H2-Aa_14960;Lta_16992;Tnf_21926;Bcl3_12051;Shld2_75698;Exosc3_66362	1.35149	0.329857	Exo1_26909;Lat_16797;P2rx7_18439;Rif1_51869;Cd8a_12525;Lag3_16768;Rasgrp1_19419;Shld1_73747;Crtam_54698;Irak4_266632;Shld3_113002583
GOBP_CELL_CHEMOTAXIS	0.475294	0.321984	Tnfrsf11a_21934;Itgb2_16414;Rhog_56212;Slamf1_27218;Vav1_22324	2.78878	0.0744125	Coro1a_12721;Elmo2_140579;Gpsm3_106512;Wnk1_232341;Pip5k1c_18717;Notch1_18128;Rac2_19354	-0.721064	0.695965	Cxadr_13052;Cnr2_12802;Il16_16170	-0.348782	0.575886	Abcc1_17250;Nr4a1_15370;Trpv4_63873	-0.542682	0.640924	Cxcl10_15945;Lgals3_16854;Ccr9_12769	-0.0530051	0.398524	Dusp1_19252;Cd74_16149	-0.537017	0.661164	Lyn_17096;Crk_12928;Pik3cg_30955;Sbds_66711;Slc12a2_20496	-0.719352	0.68849	Cxcr4_12767;Prkcq_18761;Rarres2_71660	-0.783933	0.765779	Mpp1_17524;Jaml_270152;Plec_18810;Stk39_53416
GOBP_REGULATION_OF_CELL_SUBSTRATE_ADHESION	-0.673134	0.656702	Arhgef7_54126;Acer2_230379	2.85732	0.0746597	Actg1_11465;Flna_192176;Arpc2_76709;Clasp2_76499;Notch1_18128;Rac2_19354	0.259664	0.379828	Ldb1_16825;Pik3r1_18708;Rsu1_20163;Slk_20874	0.0830672	0.425866	Actn4_60595;P4hb_18453;Rell2_225392	-0.158956	0.485024	Dnm2_13430;Plekha2_83436;Ilk_16202	0.216754	0.291087	Dmtn_13829;Slc9a1_20544	-1.34957	0.892361	Crk_12928;Cdk6_12571	-0.813781	0.715962	Poldip2_67811;Prkce_18754	-0.334017	0.599926	Spry4_24066;Bcl2_12043;Nedd9_18003;Thy1_21838
GOCC_VACUOLAR_LUMEN	1.02963	0.259858	Ppt2_54397;Sgsh_27029;Nsg1_18196;Fuca1_71665	2.96676	0.0758083	Cap1_12331;Ftl1_14325;Hspa8_15481;Nsg2_18197;Asah1_11886	0.223368	0.377849	Manba_110173;Ctsd_13033;Grn_14824	-0.822027	0.693738	Arhgap45_70719	4.34431	0.0769532	Fabp5_16592;Atp13a2_74772;1600012H06Rik_67912;Tcn2_21452;Galc_14420;Arg1_11846;Gaa_14387;Gyg_27357;Gba_14466	0.673195	0.202366	Nhlrc3_212114;Cd74_16149	-0.440527	0.586147	Ctss_13040;Psmd1_70247;Hsp90aa1_15519	0.802455	0.262537	Hexa_15211;Arsa_11883;Psap_19156;Fuca2_66848	-0.832684	0.744116	Fasl_14103;Prdx6_11758
GOCC_PCG_PROTEIN_COMPLEX	-0.686859	0.478276		3.3515	0.0770063	Cbx7_52609;Pcgf6_71041	-0.787915	0.512872		-0.684481	0.462209		-0.764014	0.488317		-0.544816	0.29659		3.8423	0.0982163	Eed_13626;Asxl1_228790;Hdac2_15182;Yy1_22632	0.513894	0.255792	Rbbp4_19646	-0.940347	0.616273
GOCC_AGGRESOME	-0.706889	0.478276		3.35	0.0770063	Card14_170720;Edem1_192193	-0.773181	0.512872		-0.684239	0.462209		0.621542	0.260844	Bag3_29810	-0.53734	0.29659		1.29805	0.275083	Rangap1_19387;Cabin1_104248	1.72482	0.18656	Hdac6_15185;Prkcq_18761	0.344171	0.348078	Urb2_382038
GOBP_MONOUBIQUITINATED_PROTEIN_DEUBIQUITINATION	0.690187	0.259858	Taf12_66464	3.33493	0.0770063	Taf5l_102162;Tada3_101206	-0.712956	0.512872		0.665296	0.253448	Taf7_24074	-0.760938	0.488317		1.5732	0.154711	Usp22_216825	1.25148	0.275083	Supt3_109115;Asxl1_228790	0.607818	0.255792	Trrap_100683	1.42191	0.29266	Eny2_223527;Sgf29_75565
GOBP_NEUTROPHIL_MEDIATED_IMMUNITY	0.63736	0.259858	Itgb2_16414	3.03758	0.0770063	Stxbp3_20912;Wdr1_22388	-0.746802	0.512872		-0.696273	0.462209		0.649183	0.260844	Arg1_11846	-0.517509	0.29659		-0.998533	0.619201		-0.741465	0.500776		0.260163	0.348078	Irak4_266632
GOBP_PROTEIN_K63_LINKED_DEUBIQUITINATION	-0.749644	0.478276		3.03692	0.0770063	Stambp_70527;Abraxas1_70681	-0.737972	0.512872		-0.736964	0.462209		1.81973	0.213868	Usp50_75083;Babam1_68251	1.37913	0.154711	Tnfaip3_21929	-0.889105	0.619201		-0.733974	0.500776		-0.922979	0.616273
GOBP_REGULATION_OF_NECROTIC_CELL_DEATH	0.781071	0.259858	Casp8_12370	3.03192	0.0770063	Trp53_22059;Asah1_11886	-0.81956	0.512872		-0.706786	0.462209		-0.709624	0.488317		3.25086	0.0842053	Fadd_14082;Birc2_11797	-0.895429	0.619201		-0.800212	0.500776		-0.876837	0.616273
GOBP_PROTEIN_POLYMERIZATION	1.47541	0.259858	Haus2_66296;Plekhg2_101497;Vasp_22323;Arhgef7_54126;Camsap2_67886;Cyria_76820;Mkks_59030	2.93147	0.0770063	Coro1a_12721;Capzb_12345;Cotl1_72042;Pfn1_18643;Arpc2_76709;Clasp2_76499;Pstpip1_19200	0.169148	0.397684	Capg_12332;Fgf13_14168;Togaram1_328108;Arpc3_56378;Coro7_78885	-0.36164	0.580847	Chmp3_66700;Cdkn1b_12576;Trpv4_63873	-1.542	0.929978	Twf2_23999	1.26355	0.155354	Dmtn_13829;Msrb2_76467;Tubgcp4_51885;Psrc1_56742	-0.61232	0.667357	Tubgcp6_328580;Akap9_100986;Arfgef1_211673;Camsap1_227634;Hsp90aa1_15519	0.790535	0.283764	Slain1_105439;Nckap1_50884;Mapre3_100732;Bbs4_102774;Prkce_18754;Tubgcp3_259279	-1.70928	0.953946	Hip1r_29816;Chmp4b_75608
GOBP_REGULATION_OF_HEMATOPOIETIC_PROGENITOR_CELL_DIFFERENTIATION	2.2367	0.203272	Pus7_78697;Prkdc_19090	2.9275	0.0770063	Notch1_18128;Sos2_20663	0.395319	0.275272	Itch_16396	2.2237	0.200503	Mettl14_210529;Pdcd2_18567	-0.766889	0.488317		-0.577325	0.29659		1.27207	0.275083	Nfe2l2_18024;Cdk6_12571	-0.726446	0.500776		0.188591	0.348078	Osm_18413
GOBP_MITOTIC_CYTOKINESIS	1.04612	0.259858	Ttc19_72795;Ckap2_80986	2.87229	0.0770063	Stambp_70527;Vps4b_20479;Apc_11789	-0.129621	0.417261	Nup62_18226	1.10028	0.253448	Chmp3_66700;Nusap1_108907	-1.05897	0.697037		-0.712615	0.461395		0.243899	0.363619	Snx18_170625;Vps4a_116733	4.65416	0.0445691	Poldip2_67811;Arf1_11840;Chmp2b_68942;Bbs4_102774;Rhoc_11853;Rhob_11852	-0.42375	0.552539	Chmp4b_75608
GOBP_MAINTENANCE_OF_BLOOD_BRAIN_BARRIER	-0.71853	0.485553		3.36071	0.0789617	Actb_11461;Actg1_11465	-0.794779	0.520572		-0.674109	0.469541		-0.755869	0.496602		-0.556484	0.302023		2.36436	0.148757	Mfsd2a_76574;Slc12a2_20496;Itgb1_16412	-0.735009	0.508584		-0.863956	0.624404
GOBP_REGULATION_OF_HEXOKINASE_ACTIVITY	-0.412995	0.278779		3.34084	0.0789617	Bad_12015	-0.356763	0.300905		-0.432626	0.269762		-0.402095	0.284479		-0.283694	0.1654		-0.562209	0.363619		2.04996	0.161631	Cox11_69802	-0.558481	0.368094
GOBP_REGULATION_OF_CELLULAR_RESPONSE_TO_OSMOTIC_STRESS	-0.424239	0.278779		3.13607	0.0789617	Bad_12015	-0.447636	0.300905		-0.352283	0.269762		-0.417656	0.284479		-0.321766	0.1654		-0.556212	0.363619		1.73088	0.161631	Cln3_12752	-0.457129	0.368094
GOMF_NUCLEOSOMAL_DNA_BINDING	-0.707963	0.485553		3.09239	0.0789617	Actb_11461;Smarcc1_20588	1.76062	0.225112	Smarcd2_83796;Actl6a_56456	-0.651118	0.469541		-0.718174	0.496602		-0.519201	0.302023		1.29172	0.284735	Hdac2_15182;Rcc1_100088	1.89734	0.196433	Mta2_23942;Rbbp4_19646	-0.893872	0.624404
GOBP_LAMELLIPODIUM_ASSEMBLY	0.000910547	0.376867	Arhgef7_54126	3.0712	0.0789617	Capzb_12345;Arpc2_76709;Rac2_19354	1.50772	0.261608	Pik3r1_18708;Srgap2_14270;Pik3ca_18706	-0.991926	0.671539		0.84368	0.260844	Dnm2_13430;Twf2_23999	1.93814	0.154711	Dmtn_13829;Spata13_219140	0.242022	0.363619	Abi3_66610;Itgb1_16412	-0.203801	0.406398	Nckap1_50884	-1.27262	0.827106
GOBP_POSITIVE_REGULATION_OF_NLRP3_INFLAMMASOME_COMPLEX_ASSEMBLY	-0.467609	0.278779		3.06422	0.0789617	Dhx33_216877	-0.403239	0.300905		-0.389988	0.269762		4.34052	0.0957276	Usp50_75083;1810058I24Rik_67705	-0.278579	0.1654		1.30409	0.208367	Nek7_59125	-0.445469	0.283764		3.29607	0.118692	Atat1_73242;Ddx3x_13205
GOBP_POSITIVE_REGULATION_OF_ESTABLISHMENT_OF_PROTEIN_LOCALIZATION_TO_MITOCHONDRION	0.627798	0.259858	Ube2j2_140499	3.0611	0.0789617	Huwe1_59026;Rac2_19354	0.478786	0.278932	Prkaa1_105787	2.35389	0.213071	Leprot_230514;Pdcd5_56330	-0.741037	0.496602		-0.488977	0.302023		0.171048	0.352215	Srebf2_20788	1.66447	0.196433	Npepps_19155;Sh3glb1_54673	-0.919684	0.624404
GOBP_PROTEIN_K48_LINKED_DEUBIQUITINATION	-0.762241	0.485553		3.00587	0.0789617	Ubxn1_225896;Otub1_107260	0.465706	0.278932	Mindy3_66960	-0.729023	0.469541		0.560431	0.260844	Usp50_75083	1.51107	0.154711	Tnfaip3_21929	0.221937	0.352215	Usp5_22225	0.506892	0.260412	Park7_57320	-0.85905	0.624404
GOBP_NEGATIVE_REGULATION_OF_EXTRACELLULAR_MATRIX_ORGANIZATION	-0.457169	0.278779		2.96215	0.0789617	Notch1_18128	-0.419015	0.300905		-0.411241	0.269762		-0.444428	0.284479		-0.291766	0.1654		1.24261	0.208367	Tgfb1_21803	-0.472975	0.283764		-0.53556	0.368094
GOBP_LEUKOCYTE_DEGRANULATION	-0.00510726	0.376867	Itgb2_16414	2.94082	0.0789617	Coro1a_12721;Stxbp3_20912;Rac2_19354	-0.175167	0.421564	D6Wsu163e_28040	-0.968351	0.671539		-0.0981064	0.389109	Stx4a_20909	-0.760608	0.46525		1.00454	0.320705	Lat2_56743;Lyn_17096;Pik3cg_30955	-1.07512	0.720726		0.291302	0.366103	Lat_16797;Rasgrp1_19419
GOBP_CELL_CELL_ADHESION_INVOLVED_IN_GASTRULATION	-0.448208	0.278779		2.93226	0.0789617	Wnk1_232341	-0.435337	0.300905		5.30086	0.13832	Il1rn_16181;Klf4_16600	-0.433893	0.284479		-0.325743	0.1654		-0.525744	0.363619		-0.451067	0.283764		-0.464573	0.368094
GOCC_SCHAFFER_COLLATERAL_CA1_SYNAPSE	-1.12559	0.694772		2.93125	0.0789617	Actb_11461;Actg1_11465;Capzb_12345	-1.06188	0.732064		-0.965341	0.67614		-0.138787	0.395602	Fbxl20_72194	0.644867	0.184689	Shank1_243961	1.02487	0.320705	Lrrc4_192198;Fyn_14360;Itgb1_16412	-1.13203	0.725351		-0.568541	0.564447	Ntng2_171171
GOBP_SECONDARY_HEART_FIELD_SPECIFICATION	-0.422137	0.278779		2.93105	0.0789617	Axin2_12006	-0.422494	0.300905		-0.383654	0.269762		-0.422613	0.284479		-0.32341	0.1654		-0.454075	0.363619		-0.446426	0.283764		1.89577	0.224809	Rbpj_19664
GOBP_NEGATIVE_REGULATION_OF_PRODUCTION_OF_MIRNAS_INVOLVED_IN_GENE_SILENCING_BY_MIRNA	-0.37693	0.278779		2.93105	0.0789617	Trp53_22059	-0.42744	0.300905		-0.392064	0.269762		-0.38632	0.284479		-0.269843	0.1654		1.42454	0.208367	Tgfb1_21803	4.1242	0.0825376	Zc3h12a_230738;Tnf_21926	-0.47866	0.368094
GOBP_NEGATIVE_REGULATION_OF_MITOTIC_CELL_CYCLE_PHASE_TRANSITION	4.29176	0.0606214	Prkdc_19090;E2f7_52679;Ints3_229543;Zfp36l2_12193;Ccnb1_268697;Foxo4_54601;Trex1_22040;Chek2_50883;Rad17_19356	2.92771	0.0789617	Ctdsp1_227292;Rbl2_19651;Trp53_22059;Abraxas1_70681;Apc_11789	2.06022	0.213485	Brd7_26992;Dync1li1_235661;Rad21_19357;Syf2_68592;Cradd_12905;Fzr1_56371	1.83385	0.253448	Fbxo7_69754;Klf4_16600;Wee1_22390;Cdkn1b_12576;Clspn_269582	0.937057	0.265036	Jade1_269424;Zw10_26951;Babam1_68251;Kntc1_208628	0.543167	0.205898	Dusp1_19252;Rgcc_66214	-0.406581	0.599238	Spdl1_70385;Vps4a_116733;Pcid2_234069	2.78091	0.119473	Tex14_83560;Foxn3_71375;Plk3_12795;Cenpf_108000;Muc1_17829;Zwint_52696;Nae1_234664	0.1129	0.428871	Tpr_108989;Rint1_72772;Bcl2_12043;Aurkb_20877
GOMF_DYSTROGLYCAN_BINDING	-0.420903	0.278779		2.89942	0.0789617	Clasp2_76499	-0.411222	0.300905		-0.383772	0.269762		-0.441654	0.284479		-0.325549	0.1654		-0.533326	0.363619		-0.442107	0.283764		1.8536	0.224809	Plec_18810
GOCC_RNA_POLYMERASE_II_HOLOENZYME	1.04483	0.259858	Taf12_66464;Recql5_170472	2.87309	0.0789617	Rtf1_76246;Taf5l_102162;Tada3_101206	-0.200793	0.421564	Rprd1b_70470	0.93893	0.253448	Polr2b_231329;Taf7_24074	4.78273	0.0769532	Leo1_235497;Ccnh_66671;Ercc3_13872;Polr2e_66420;Wdr61_66317;Gtf2b_229906	-0.729022	0.46525		0.207746	0.363619	Supt3_109115;Taf11_68776	1.77938	0.228247	Gtf2a2_235459;Trrap_100683;Taf1_270627	0.436908	0.366103	Polr2i_69920;Polr2l_66491
GOBP_MAINTENANCE_OF_APICAL_BASAL_CELL_POLARITY	-0.44762	0.278779		2.86918	0.0789617	Wdr1_22388	-0.421211	0.300905		-0.424225	0.269762		1.94938	0.182376	Pdzd11_72621	-0.265923	0.1654		-0.548467	0.363619		1.8196	0.161631	Lin7c_22343	-0.499219	0.368094
GOBP_REGULATION_OF_NON_MOTILE_CILIUM_ASSEMBLY	2.0058	0.178627	Wrap73_59002	2.84049	0.0789617	Map4_17758	-0.446426	0.300905		-0.375873	0.269762		1.67342	0.182376	Dnm2_13430	-0.318201	0.1654		-0.528611	0.363619		2.16549	0.161631	Bbs4_102774	-0.527615	0.368094
GOBP_POSITIVE_REGULATION_OF_TRANSCRIPTION_FROM_RNA_POLYMERASE_II_PROMOTER_IN_RESPONSE_TO_ENDOPLASMIC_RETICULUM_STRESS	-0.391133	0.278779		2.84049	0.0789617	Trp53_22059	-0.386501	0.300905		-0.428879	0.269762		-0.421183	0.284479		-0.334914	0.1654		1.39207	0.208367	Mbtps2_270669	1.93932	0.161631	Atf4_11911	-0.548202	0.368094
GOBP_REGULATION_OF_CELLULAR_CARBOHYDRATE_CATABOLIC_PROCESS	-0.393003	0.278779		2.8399	0.0789617	Trp53_22059	-0.438892	0.300905		-0.367392	0.269762		-0.427431	0.284479		-0.29712	0.1654		-0.514979	0.363619		1.7055	0.161631	Ppp1r3b_244416	-0.537221	0.368094
GOBP_AMINO_SUGAR_CATABOLIC_PROCESS	-0.383273	0.278779		2.83982	0.0789617	Mgat1_17308	-0.468722	0.300905		2.22297	0.187426	Amdhd2_245847	-0.437093	0.284479		-0.314387	0.1654		-0.512809	0.363619		-0.476041	0.283764		1.63963	0.224809	Gnpda1_26384
GOBP_EMBRYO_DEVELOPMENT_ENDING_IN_BIRTH_OR_EGG_HATCHING	2.30595	0.189183	Spint2_20733;Prkdc_19090;Ski_20481;Ube2b_22210;Fxn_14297;E2f7_52679;Ece1_230857;Epas1_13819;Klf2_16598;Ccnb1_268697;Lif_16878;Phf6_70998;Sf3b6_66055;Tgfbr2_21813;Vasp_22323;Casp8_12370;Cops2_12848	2.8324	0.0789617	Fkbp8_14232;Etl4_208618;Rtf1_76246;Sec24b_99683;Abi1_11308;Myh9_17886;Pfn1_18643;Trp53_22059;Mgat1_17308;Apba3_57267;Notch1_18128;Ythdc1_231386;Axin2_12006	0.184078	0.4271	Ift172_67661;Gata3_14462;Actl6a_56456;Heg1_77446;Syf2_68592;Trim28_21849;Arl13b_68146;Brd2_14312;Skil_20482;Maff_17133;Asf1b_66929;Gins4_109145	1.43483	0.253448	Bcl10_12042;Kdm2b_30841;Klf4_16600;Traf6_22034;Rnf220_66743;Supt6_20926;Tapt1_231225;Tent5c_74645;Akt1_11651;Lias_79464;Slc35e2_320541;Tet1_52463;Nsdhl_18194;Psph_100678	-1.14541	0.83613	Cited2_17684;Mks1_380718;Rdh10_98711;Sfrp2_20319;Ift140_106633;Flvcr1_226844;Hinfp_102423	-1.06729	0.788722	Ada_11486;Kbtbd8_243574;Usp22_216825	-0.777503	0.758718	Npat_244879;Prickle1_106042;Eif4a3_192170;Bcl2l1_12048;Gna12_14673;Pelo_105083;Sbds_66711;Akirin2_433693;Chd7_320790;Cmip_74440;Itgb1_16412;Tgfb1_21803;Eomes_13813	0.582889	0.331979	Dhx35_71715;Bcl2l11_12125;Mthfr_17769;Ocrl_320634;Plcd3_72469;Cir1_66935;Rtn4_68585;Cenpu_71876;Myc_17869;Acsl4_50790;Gins1_69270;Bbs4_102774;Fosl1_14283	-0.328888	0.627919	Nxn_18230;Plod3_26433;Ncapg2_76044;Rbpj_19664;Als2_74018;Junb_16477;Itpk1_217837;Rara_19401;Tcof1_21453;Armc5_233912;Polr1b_20017;Nolc1_70769;Nsun2_28114;Zeb1_21417
GOBP_CARDIAC_SEPTUM_MORPHOGENESIS	-0.0493118	0.376867	Tgfbr2_21813	2.82803	0.0789617	Nsd2_107823;Trp53_22059;Notch1_18128	-1.07399	0.727552		-0.998105	0.671539		0.975191	0.260844	Cited2_17684;Mks1_380718	-0.759574	0.46525		0.259249	0.363619	Smad7_17131;Chd7_320790	-0.167085	0.406398	Eng_13805	0.286761	0.366103	Rbpj_19664;Zfpm1_22761
GOBP_PROTEIN_MONO_ADP_RIBOSYLATION	-0.449815	0.278779		2.81252	0.0789617	Parp14_547253	-0.47622	0.300905		2.2072	0.187426	Parp3_235587	2.1932	0.182376	Parp8_52552	-0.269843	0.1654		-0.519703	0.363619		-0.451067	0.283764		-0.562819	0.368094
GOBP_POSITIVE_REGULATION_OF_ENDOTHELIAL_CELL_DIFFERENTIATION	-0.403306	0.278779		2.80963	0.0789617	Notch1_18128	-0.440161	0.300905		-0.373875	0.269762		-0.40799	0.284479		-0.314387	0.1654		-0.564505	0.363619		-0.424097	0.283764		-0.523419	0.368094
GOBP_CELL_JUNCTION_ORGANIZATION	-1.91508	0.975941	Camk2b_12323;Pdlim5_56376;Actn2_11472;Arhgef7_54126	2.77416	0.0789617	Actb_11461;Actg1_11465;Adgrl3_319387;Cfl1_12631;Flna_192176;Hspa8_15481;Tanc1_66860;Pfn1_18643;Clasp2_76499;Pip5k1c_18717;Wdr1_22388;Actn1_109711;Apc_11789	-0.929391	0.816543	Fgf13_14168;Heg1_77446;Ldb1_16825;Pik3r1_18708;Slk_20874;Cxadr_13052;Abhd17b_226016;Arf4_11843	-0.866877	0.758553	Arc_11838;Cntnap1_53321;Rab29_226422;Cript_56724;Trpv4_63873;Vps35_65114;Cdh24_239096	-3.01521	0.999726	Synpo_104027	-0.141036	0.473321	Dmtn_13829;Cacnb1_12295;Homer1_26556;Shank1_243961;Slc9a1_20544	-0.764033	0.760372	Palm_18483;Nphp4_260305;Itga6_16403;Mtmr2_77116;Smad7_17131;Lrrc4_192198;Rap1b_215449;Mtss1_211401;Eef2k_13631;Fyn_14360;Zdhhc15_108672;Abi3_66610;Tgfb1_21803	-0.0900419	0.508584	Poldip2_67811;Sorbs1_20411;Arf1_11840;Pick1_18693;Hdac6_15185;Tnf_21926;Cln3_12752;L1cam_16728;Rhoc_11853;Abhd17c_70178;Ctnna1_12385	0.658612	0.353839	Unc13a_382018;Plxnd1_67784;Ntng2_171171;Adgrl1_330814;Als2_74018;Bcl2_12043;Dock10_210293;Ptprs_19280;Cntnap2_66797;Plec_18810;Sema4d_20354;Thy1_21838;Ube3a_22215;F2r_14062;Sdf4_20318;Camk1_52163;Nedd4_17999;Sh3bp1_20401
GOCC_PRP19_COMPLEX	-0.479009	0.278779		2.75615	0.0789617	Hspa8_15481	2.00026	0.184563	Syf2_68592	2.32399	0.187426	Cwc15_66070	-0.421828	0.284479		-0.344155	0.1654		-0.50426	0.363619		1.81611	0.161631	Bcas2_68183	-0.487127	0.368094
GOBP_NEGATIVE_REGULATION_OF_PROTEASOMAL_UBIQUITIN_DEPENDENT_PROTEIN_CATABOLIC_PROCESS	0.670771	0.259858	Map1a_17754	2.75145	0.0789617	Smarcc1_20588;Ubxn1_225896	-0.796624	0.520572		-0.676361	0.469541		0.588274	0.260844	Mtm1_17772	-0.502494	0.302023		-0.979198	0.627739		0.564968	0.260412	Park7_57320	-0.961041	0.624404
GOBP_ANATOMICAL_STRUCTURE_FORMATION_INVOLVED_IN_MORPHOGENESIS	0.559733	0.339301	Spint2_20733;Prkdc_19090;Ski_20481;Nfkb2_18034;Itgb2_16414;E2f7_52679;Epas1_13819;Klf2_16598;Mboat7_77582;Foxo4_54601;Slc12a6_107723;Actn2_11472;Aamp_227290;Akap13_75547;Prkx_19108;Sf3b6_66055;Tgfbr2_21813;Vasp_22323;Casp8_12370	2.73393	0.0789617	Egr2_13654;Csrp1_13007;Actg1_11465;Casp9_12371;Pak4_70584;Flna_192176;Knl1_76464;Rtf1_76246;Sec24b_99683;Tanc1_66860;Abi1_11308;Myh9_17886;Pfn1_18643;Trp53_22059;Clasp2_76499;Wdr1_22388;Actn1_109711;Notch1_18128;Axin2_12006	-1.22475	0.861513	Ift172_67661;Gata3_14462;Shc1_20416;Actl6a_56456;Foxj2_60611;Htatip2_53415;Jak1_16451;Ldb1_16825;Sirt1_93759;Brd2_14312;Skil_20482;Ramp1_51801;Grn_14824;Pik3ca_18706	-0.159739	0.564224	Bcl10_12042;Cntnap1_53321;Wnt2b_22414;Kdm2b_30841;B4galt1_14595;Klf4_16600;Mmp15_17388;Traf6_22034;Nr4a1_15370;Supt6_20926;Zfp219_69890;Akt1_11651;Tbc1d20_67231;Lias_79464;Tet1_52463	-1.62633	0.939498	Cited2_17684;Leo1_235497;Mks1_380718;Cxcl10_15945;Rdh10_98711;Sfrp2_20319;Tbxa2r_21390;Hdac5_15184;E2f2_242705;Gpx1_14775;Gba_14466	0.377813	0.32208	Ada_11486;Dusp1_19252;Dusp5_240672;Kbtbd8_243574;Synj2bp_24071;Rgcc_66214;Yjefn3_234365;Tnnt3_21957;Prkar1a_19084;Tnfaip3_21929	-1.56977	0.935511	Kdm6b_216850;Prickle1_106042;Klhl6_239743;Capn3_12335;Gtf2i_14886;Mtmr2_77116;Nfe2l2_18024;Hk2_15277;Pik3cg_30955;Prcp_72461;Slc12a2_20496;Xbp1_22433;Hdac2_15182;Itgb1_16412;Tgfb1_21803;Tmf1_232286;Ets2_23872;Wars2_70560;Eomes_13813	-0.638643	0.723335	Eng_13805;Bcl2l11_12125;Jun_16476;Mthfr_17769;Plcd3_72469;Rtn4_68585;Zc3h12a_230738;Relt_320100;Cxcr4_12767;Spred1_114715;Tnf_21926;Bbs4_102774;Lemd2_224640;Bcl3_12051;Nus1_52014;Rhob_11852	-1.3097	0.90759	Fasl_14103;Plxnd1_67784;Shb_230126;Rbpj_19664;Zfpm1_22761;Mcam_84004;Sh2d2a_27371;Junb_16477;Plec_18810;Ppargc1b_170826;Tgm2_21817;Fkbp1a_14225;Thy1_21838;Rara_19401;Tcof1_21453;Armc5_233912;Polr1b_20017;Camk1_52163;Nolc1_70769
GOBP_FACIAL_NERVE_MORPHOGENESIS	-0.37806	0.278779		2.70375	0.0789617	Egr2_13654	-0.480166	0.300905		-0.396283	0.269762		-0.393349	0.284479		-0.333	0.1654		-0.52796	0.363619		-0.463519	0.283764		-0.509696	0.368094
GOBP_REGULATION_OF_PROTEIN_LIPIDATION	-0.398068	0.278779		2.67966	0.0789617	Ulk1_22241	-0.4307	0.300905		4.48088	0.13832	Dbi_13167;Rabl3_67657	1.96244	0.182376	Gba_14466	-0.314171	0.1654		1.40639	0.208367	Atg101_68118	-0.437159	0.283764		-0.495971	0.368094
GOBP_VASCULAR_ASSOCIATED_SMOOTH_MUSCLE_CELL_DEVELOPMENT	-0.378171	0.278779		2.67847	0.0789617	Notch1_18128	-0.444842	0.300905		2.11775	0.187426	Sgcb_24051	-0.39681	0.284479		-0.256838	0.1654		-0.514919	0.363619		1.90448	0.161631	Eng_13805	-0.531647	0.368094
GOBP_NEGATIVE_REGULATION_OF_TELOMERASE_ACTIVITY	-0.420211	0.278779		2.65383	0.0789617	Trp53_22059	-0.433908	0.300905		2.51748	0.187426	Parp3_235587	-0.41452	0.284479		-0.323855	0.1654		-0.522558	0.363619		-0.433569	0.283764		-0.494416	0.368094
GOBP_CHROMATIN_REMODELING_AT_CENTROMERE	-0.454291	0.278779		2.65378	0.0789617	Hjurp_381280	-0.460647	0.300905		2.25584	0.187426	Itgb3bp_67733	-0.395304	0.284479		-0.312301	0.1654		-0.550717	0.363619		-0.478115	0.283764		-0.489068	0.368094
GOBP_NEGATIVE_REGULATION_OF_HEMATOPOIETIC_PROGENITOR_CELL_DIFFERENTIATION	-0.436818	0.278779		2.6308	0.0789617	Notch1_18128	-0.449379	0.300905		2.08956	0.187426	Mettl14_210529	-0.394392	0.284479		-0.315156	0.1654		1.34768	0.208367	Nfe2l2_18024	-0.472854	0.283764		-0.524905	0.368094
GOBP_REGULATION_OF_CELL_CELL_ADHESION_MEDIATED_BY_INTEGRIN	-0.354045	0.278779		2.63002	0.0789617	Wnk1_232341	-0.4498	0.300905		-0.352283	0.269762		-0.383677	0.284479		2.78042	0.0913884	Ada_11486	-0.525438	0.363619		-0.463735	0.283764		-0.550879	0.368094
GOMF_ADENYL_NUCLEOTIDE_EXCHANGE_FACTOR_ACTIVITY	-0.409522	0.278779		2.6297	0.0789617	Pfn1_18643	-0.417785	0.300905		-0.4032	0.269762		2.0784	0.182376	Bag3_29810	-0.302522	0.1654		1.39981	0.208367	Sil1_81500	-0.441648	0.283764		-0.446513	0.368094
GOBP_NEGATIVE_REGULATION_OF_EPIDERMIS_DEVELOPMENT	-0.403306	0.278779		2.6297	0.0789617	Notch1_18128	-0.490555	0.300905		-0.414375	0.269762		-0.407964	0.284479		-0.321784	0.1654		-0.493221	0.363619		-0.416233	0.283764		-0.538394	0.368094
GOMF_DIACYLGLYCEROL_KINASE_ACTIVITY	3.90653	0.0884082	Dgkz_104418;Dgkh_380921	2.62965	0.0789617	Dgka_13139	-0.511212	0.300905		-0.398045	0.269762		-0.369562	0.284479		-0.295747	0.1654		-0.518727	0.363619		-0.403334	0.283764		-0.54162	0.368094
GOBP_VESICLE_MEDIATED_TRANSPORT	-0.794335	0.769152	Rnf215_71673;Rab33b_19338;4933434E20Rik_99650;Itgb2_16414;Rhog_56212;Brsk2_75770;Pdlim7_67399;Blzf1_66352;Trex1_22040;Actn2_11472;Nsg1_18196;Tgfbr2_21813;Slamf1_27218;Plin3_66905;Rab3d_19340;Arcn1_213827;Surf4_20932;Vav1_22324	2.62265	0.0789617	Abca13_268379;Actb_11461;Actg1_11465;Coro1a_12721;Cap1_12331;Cnn2_12798;Elmo2_140579;Flna_192176;Hspa8_15481;Nsg2_18197;Rab10_19325;Sec24b_99683;Myh9_17886;Clasp2_76499;Pip5k1c_18717;Stxbp3_20912;Notch1_18128;Rac2_19354;Vps4b_20479;Pstpip1_19200;Tmem175_72392;Arhgap17_70497;Clta_12757	1.62744	0.274975	Bloc1s6_18457;Elmo3_234683;Rsc1a1_69994;Bicd2_76895;Abl2_11352;Ap2b1_71770;Arfrp1_76688;Atg14_100504663;Cbarp_100503659;Clcn3_12725;Dtx3l_209200;Golt1b_66964;Hps1_192236;Prkaa1_105787;Rph3al_380714;Sec23a_20334;Slc66a2_66943;Stx6_58244;Copb2_50797;Csnk1g1_214897;D6Wsu163e_28040;Inppl1_16332;Lman2_66890;Trappc10_216131;Trim27_19720;Tmem167b_67495;Coro7_78885;Ramp1_51801;Reps1_19707;Pik3ca_18706;Ar…	-0.506751	0.677916	Arc_11838;Ehd4_98878;Tmed1_17083;Rab29_226422;Chmp3_66700;Stard3nl_76205;Ap2m1_11773;Rnf157_217340;Stx12_100226;Tbc1d14_100855;Vti1b_53612;Vps26b_69091;Leprot_230514;Ubxn6_66530;Tbc1d20_67231;Vps35_65114;Rab5b_19344;Trappc5_66682	-0.3096	0.599283	Acsl3_74205;Mppe1_225651;Stx4a_20909;Txlna_109658;Snx17_266781;Lgals3_16854;Snap47_67826;Atp13a2_74772;Dnm2_13430;Sgsm2_97761;Rab2a_59021;Fbxl20_72194;Zw10_26951;Ankrd13d_68423;Adora2a_11540;Rab4a_19341;Kif1b_16561;Vamp4_53330;Washc4_319277;Gabarapl2_93739;Mtm1_17772	0.475474	0.29659	Dmtn_13829;Ankrd50_99696;Ap1s2_108012;Rufy1_216724;Stx2_13852;Synj2bp_24071;Tbc1d8b_245638;Fcgrt_14132;Exoc3_211446;Yipf5_67180;Snx19_102607;Vps36_70160;Ap3m2_64933	3.38264	0.0825868	Xkr6_219149;Mfsd2a_76574;Tnk2_51789;Ankrd27_245886;Ifng_15978;Rab11b_19326;Lat2_56743;Uevld_54122;Map2k2_26396;Mical3_194401;Stx11_74732;Abca1_11303;Cope_59042;Gga3_260302;Lyn_17096;Mon1a_72825;Rhobtb2_246710;Dnajc5_13002;Mtmr2_77116;Zfyve16_218441;Bace1_23821;Sft2d1_106489;Leprotl1_68192;Pacsin2_23970;Ube2o_217342;Atad1_67979;Rap1b_215449;Arl8b_67166;Bcl2l1_12048;Pik3cg_30955;Vps16_80743;Eef2k_1…	1.09462	0.260412	Myo18a_360013;Mtmr9_210376;Mvb12a_73711;Rab1a_19324;Vps39_269338;Ap5z1_231855;Canx_12330;Arf1_11840;Ociad1_68095;Pick1_18693;Sytl3_83672;Chmp2b_68942;Golga4_54214;Hook2_170833;Pear1_73182;Stx5a_56389;Tnf_21926;Bmp2k_140780;Cln3_12752;Gnai3_14679;Vps45_22365;Cmtm6_67213;Rab5c_19345;Vps26c_13185;Prkce_18754;Sar1a_20224;Rhob_11852;Fnbp1_14269;Lin7c_22343	-0.162602	0.577655	Unc13a_382018;Myo5a_17918;Ap3m1_55946;Lat_16797;Gprasp1_67298;P2rx7_18439;Stx1a_20907;Hip1r_29816;Scamp2_24044;Napa_108124;Tbc1d10b_68449;Yif1b_77254;Als2_74018;Atl3_109168;Enpp1_18605;Rint1_72772;Rasgrp1_19419;Igf2r_16004;Ldlr_16835;Tgm2_21817;Gcc2_70297;Ube3a_22215;Chmp4b_75608;Irf8_15900;Rara_19401;Sdf4_20318;Ankrd13b_268445;Ezr_22350;Ncf2_17970;Nedd4_17999;Sh3bp1_20401;Vapa_30960
GOCC_NUCLEOTIDE_EXCISION_REPAIR_COMPLEX	-0.435852	0.278779		2.60643	0.0789617	Rad23b_19359	-0.42426	0.300905		-0.422932	0.269762		1.90751	0.182376	Ercc3_13872	-0.302728	0.1654		-0.534586	0.363619		-0.437108	0.283764		1.34141	0.224809	Cetn2_26370
GOMF_MDM2_MDM4_FAMILY_PROTEIN_BINDING	-0.398713	0.278779		2.60606	0.0789617	Trp53_22059	-0.398133	0.300905		-0.419947	0.269762		-0.416021	0.284479		-0.331252	0.1654		-0.490609	0.363619		-0.446804	0.283764		-0.512708	0.368094
GOCC_AUTOLYSOSOME	-0.430679	0.278779		2.60606	0.0789617	Ftl1_14325	-0.469756	0.300905		-0.401077	0.269762		-0.422949	0.284479		-0.302522	0.1654		-0.49083	0.363619		1.98784	0.161631	Cln3_12752	-0.471858	0.368094
GOBP_REGULATION_OF_THYMOCYTE_APOPTOTIC_PROCESS	-0.384793	0.278779		2.58336	0.0789617	Trp53_22059	-0.467471	0.300905		-0.403294	0.269762		-0.373983	0.284479		3.02813	0.0913884	Ada_11486	-0.518783	0.363619		-0.407661	0.283764		-0.523079	0.368094
GOBP_NEGATIVE_REGULATION_OF_GLIAL_CELL_PROLIFERATION	1.91648	0.178627	Ski_20481	2.58336	0.0789617	Notch1_18128	1.70483	0.184563	Rnf10_50849	-0.414501	0.269762		-0.408714	0.284479		-0.308751	0.1654		-0.51135	0.363619		-0.447934	0.283764		-0.507089	0.368094
GOBP_POSITIVE_REGULATION_OF_INFLAMMATORY_RESPONSE_TO_ANTIGENIC_STIMULUS	-0.400924	0.278779		2.58303	0.0789617	Kars_85305	-0.4403	0.300905		-0.426749	0.269762		-0.471853	0.284479		-0.278264	0.1654		-0.531721	0.363619		6.41217	0.0365797	Park7_57320;Lta_16992;Tnf_21926	-0.479707	0.368094
GOBP_DISTAL_TUBULE_DEVELOPMENT	-0.407866	0.278779		2.56043	0.0789617	Notch1_18128	-0.429434	0.300905		-0.433873	0.269762		-0.406609	0.284479		-0.26706	0.1654		-0.49018	0.363619		-0.426202	0.283764		-0.557171	0.368094
GOMF_ACYL_COA_DEHYDROGENASE_ACTIVITY	1.65693	0.178627	Acad8_66948	2.51706	0.0789617	Acadsb_66885	-0.453196	0.300905		2.07721	0.187426	Ivd_56357	2.0001	0.182376	Acad9_229211	-0.298827	0.1654		-0.503898	0.363619		-0.391497	0.283764		-0.497957	0.368094
GOCC_AMINOACYL_TRNA_SYNTHETASE_MULTIENZYME_COMPLEX	-0.425573	0.278779		2.49556	0.0789617	Kars_85305	-0.429434	0.300905		-0.419684	0.269762		-0.424245	0.284479		-0.289203	0.1654		1.44635	0.208367	Mars1_216443	-0.441648	0.283764		-0.511963	0.368094
GOCC_INTRINSIC_COMPONENT_OF_VACUOLAR_MEMBRANE	-0.422357	0.278779		2.49554	0.0789617	Tmem175_72392	1.72173	0.184563	Slc15a4_100561	-0.40032	0.269762		1.66992	0.182376	Atp13a2_74772	-0.275464	0.1654		1.36725	0.208367	Lrrc8a_241296	-0.428903	0.283764		-0.477523	0.368094
GOBP_INOSITOL_METABOLIC_PROCESS	-0.388141	0.278779		2.49554	0.0789617	Impa2_114663	-0.403324	0.300905		-0.403294	0.269762		-0.443156	0.284479		-0.329287	0.1654		-0.529857	0.363619		-0.441552	0.283764		1.39742	0.224809	Itpk1_217837
GOMF_PROTEIN_KINASE_B_BINDING	-0.404036	0.278779		2.47513	0.0789617	Bad_12015	-0.401434	0.300905		4.59964	0.13832	Bcl10_12042;Traf6_22034	-0.368877	0.284479		-0.316008	0.1654		-0.519764	0.363619		-0.446664	0.283764		1.76075	0.224809	Rara_19401
GOBP_NOTCH_SIGNALING_INVOLVED_IN_HEART_DEVELOPMENT	-0.395425	0.278779		2.47479	0.0789617	Notch1_18128	-0.400556	0.300905		-0.375112	0.269762		-0.458965	0.284479		-0.321784	0.1654		-0.545696	0.363619		1.66682	0.161631	Galnt11_231050	1.47143	0.224809	Rbpj_19664
GOBP_MITRAL_VALVE_DEVELOPMENT	-0.438356	0.278779		2.45448	0.0789617	Notch1_18128	-0.426982	0.300905		-0.4087	0.269762		-0.404607	0.284479		-0.291766	0.1654		-0.543307	0.363619		-0.404732	0.283764		1.61056	0.224809	Zfpm1_22761
GOBP_REGULATION_OF_CARDIAC_EPITHELIAL_TO_MESENCHYMAL_TRANSITION	2.0374	0.178627	Tgfbr2_21813	2.41598	0.0789617	Notch1_18128	-0.422632	0.300905		-0.437997	0.269762		-0.446795	0.284479		-0.281144	0.1654		1.43816	0.208367	Tgfb1_21803	1.92053	0.161631	Eng_13805	-0.519148	0.368094
GOBP_CRANIAL_NERVE_STRUCTURAL_ORGANIZATION	-0.421276	0.278779		2.34076	0.0789617	Egr2_13654	-0.427378	0.300905		-0.416	0.269762		-0.365877	0.284479		-0.308751	0.1654		-0.52796	0.363619		-0.462016	0.283764		-0.553874	0.368094
GOMF_POTASSIUM_ION_BINDING	-0.444818	0.278779		2.34076	0.0789617	Adprh_11544	-0.441671	0.300905		-0.389789	0.269762		-0.424079	0.284479		-0.322712	0.1654		1.38096	0.208367	Pdxk_216134	-0.444794	0.283764		-0.494772	0.368094
GOBP_PHAGOSOME_LYSOSOME_FUSION	-0.403668	0.278779		2.23829	0.0789617	Tmem175_72392	-0.441671	0.300905		-0.419947	0.269762		-0.409528	0.284479		-0.287079	0.1654		1.4488	0.208367	Arl8b_67166	1.68206	0.161631	Cln3_12752	-0.493145	0.368094
GOBP_REGULATION_OF_CELL_PROJECTION_ASSEMBLY	-0.175915	0.485215	Rhog_56212;Mphosph9_269702;Wrap73_59002	2.90805	0.0795885	Map4_17758;Capzb_12345;Pfn1_18643;Arpc2_76709;Rac2_19354;Apc_11789	0.158537	0.399823	Pik3r1_18708;Myo10_17909;Dzip1_66573;Pik3ca_18706	-0.0459048	0.446037	Tbc1d14_100855;Tapt1_231225;Tbc1d20_67231	0.252059	0.349997	Dnm2_13430;Ift140_106633;Twf2_23999;Cep120_225523	1.5786	0.154711	Dmtn_13829;Tbc1d15_66687;Cep97_74201;Fxr2_23879	-0.623388	0.645568	Palm_18483;Rhoq_104215;Abi3_66610;Evi5_14020	1.93354	0.23227	Vdac3_22335;Nckap1_50884;Def8_23854;Bbs4_102774;Cln3_12752;Ift88_21821;Tbc1d19_67249	-0.386838	0.623101	P2rx7_18439;Mns1_17427;Tbc1d10b_68449;Rabgap1_227800
GOBP_POSITIVE_REGULATION_OF_MACROAUTOPHAGY	-1.02366	0.698971		2.56671	0.0810216	Ulk1_22241;Wdr45_54636;Supt5_20924	-0.272865	0.432176	Sirt1_93759	-0.0535139	0.363396	Bnip3l_12177	0.774746	0.260844	Nod1_107607;Bag3_29810	-0.812239	0.473321		-0.548814	0.579251	Snx18_170625	0.595809	0.260412	Sh3glb1_54673;Gnai3_14679	2.55286	0.148728	Sting1_72512;Larp1_73158;Pip4k2c_117150;Sesn2_230784;Sesn3_75747
GOBP_VESICLE_DOCKING_INVOLVED_IN_EXOCYTOSIS	0.522507	0.262223	Rab3d_19340	3.24762	0.0812721	Rab10_19325;Stxbp3_20912	0.537028	0.278932	Bloc1s6_18457	0.674214	0.253448	Vti1b_53612	-0.759498	0.504637		-0.547659	0.307575		0.153074	0.352215	Rab8a_17274	-0.835983	0.516509		1.27928	0.311028	Unc13a_382018;Stx1a_20907
GOMF_ACTININ_BINDING	1.93415	0.221138	Pdlim5_56376;Pdlim7_67399	2.84781	0.0812721	Csrp1_13007;Pdlim2_213019	-0.821126	0.529196		-0.711059	0.477985		0.668363	0.265036	Adora2a_11540	-0.524837	0.307575		0.0707796	0.352215	Pdlim4_30794	-0.778469	0.516509		0.24113	0.358112	Rara_19401
GOBP_CARDIAC_MUSCLE_CELL_MEMBRANE_REPOLARIZATION	-0.672661	0.493672		2.80988	0.0812721	Flna_192176;Wdr1_22388	-0.817375	0.529196		-0.715535	0.477985		-0.751095	0.504637		-0.531037	0.307575		0.100364	0.352215	Akap9_100986	-0.775769	0.516509		-0.916879	0.63296
GOBP_BONE_DEVELOPMENT	0.497037	0.334253	Ski_20481;Akap13_75547;Tgfbr2_21813;Anxa6_11749	2.74024	0.0812721	Ift80_68259;Nsd2_107823;Insig2_72999;Abi1_11308;Trp53_22059;Axin2_12006	-0.28767	0.564065	Ift172_67661;Ctc1_68964;Inppl1_16332	-0.0225262	0.447205	Ptger4_19219;Trpv4_63873;Tapt1_231225	-0.187504	0.50959	Cited2_17684;Ebp_13595;Sfrp2_20319	-1.2702	0.832563		0.471143	0.389088	Por_18984;Mbtps2_270669;Gnas_14683;Insig1_231070;Sbds_66711;Asxl1_228790	-0.423787	0.553031	Eng_13805;Foxn3_71375;Chsy1_269941	0.0312214	0.487299	Zfpm1_22761;Ltbp3_16998;Sema4d_20354;Tgm2_21817;Rara_19401
GOBP_POSITIVE_REGULATION_OF_LAMELLIPODIUM_ORGANIZATION	0.660725	0.262223	Arhgef7_54126	2.70619	0.0812721	Arpc2_76709;Rac2_19354	1.68281	0.230332	Pik3r1_18708;Pik3ca_18706	-0.678513	0.477985		2.08071	0.227701	Dnm2_13430;Twf2_23999	-0.524837	0.307575		-1.00334	0.636985		0.429044	0.260412	Nckap1_50884	-0.964521	0.63296
GOBP_SPINDLE_ASSEMBLY	0.853878	0.259858	Haus2_66296;Wrap73_59002;Chek2_50883	2.60275	0.0812721	Flna_192176;Abraxas1_70681;Clasp2_76499;Vps4b_20479	0.0238046	0.405814	Stag2_20843;Togaram1_328108	-0.490011	0.548311	Chmp3_66700	-0.690138	0.592104	Pibf1_52023	2.1554	0.154711	Ccdc61_232933;Tubgcp4_51885;Cep97_74201	0.131901	0.410897	Tubgcp6_328580;Rcc1_100088;Nek7_59125	3.13686	0.104602	Poldip2_67811;Ccdc69_52570;Mapre3_100732;Chmp2b_68942;Spice1_212514;Tubgcp3_259279	1.46994	0.310169	Mybl2_17865;Bccip_66165;Tpr_108989;Chmp4b_75608;Aurkb_20877
GOBP_CHROMOSOME_SEGREGATION	1.30224	0.259858	Gem_14579;Ube2b_22210;Recql5_170472;Ska3_219114;Ccnb1_268697;Wrap73_59002;Dscc1_72107;Ncapd2_68298	2.68836	0.0823879	Knl1_76464;Pds5a_71521;Abraxas1_70681;Hjurp_381280;Smc5_226026;Vps4b_20479;Axin2_12006;Apc_11789	2.43259	0.143068	Katnb1_74187;Dync1li1_235661;Ncaph2_52683;Nup62_18226;Ppp2r1a_51792;Rad21_19357;Smc4_70099;Stag2_20843;Naa10_56292;Top3a_21975;Top3b_21976;Chtf8_214987	1.01264	0.254386	Cenpt_320394;Chmp3_66700;Ube2i_22196;Ehmt2_110147;Rmi2_223970;Nusap1_108907;Dlgap5_218977	2.14812	0.213868	Nek8_140859;Riok3_66878;Ciao2b_68523;Cdca2_108912;Nup37_69736;Pibf1_52023;Zw10_26951;Anapc4_52206;Ccne1_12447;Kntc1_208628	0.209285	0.332052	Anapc1_17222;Dusp1_19252;Psrc1_56742	0.996077	0.320705	Spdl1_70385;Wapl_218914;Ntmt1_66617;Ciao2a_68250;Ska1_66468;Arl8b_67166;Pum1_80912;Vps4a_116733;Pcid2_234069;Rcc1_100088;Top2b_21974	0.0946048	0.415484	Tex14_83560;Cenpf_108000;Chmp2b_68942;Sirt7_209011;Spice1_212514;Zwint_52696	0.508436	0.38086	Arl8a_68724;Kif18b_70218;Tpr_108989;Ncapg2_76044;Nuf2_66977;Spc24_67629;Chmp4b_75608;Aurkb_20877;Ddx3x_13205
GOBP_REGULATION_OF_GLIAL_CELL_DIFFERENTIATION	-0.0810905	0.390008	Lif_16878	2.76576	0.0838373	Egr2_13654;Wdr1_22388;Notch1_18128	-1.13289	0.74067		-1.07917	0.68464		-0.0929588	0.405011	Nr1d1_217166	-0.774922	0.477396		0.199185	0.37725	Hdac2_15182;Tgfb1_21803	-0.244407	0.421247	Cxcr4_12767	0.174298	0.37628	Ldlr_16835;Tnfrsf21_94185
GOBP_NEGATIVE_REGULATION_OF_ORGANELLE_ORGANIZATION	4.12973	0.061858	Fxn_14297;Ccnf_12449;Mid1_17318;Mphosph9_269702;Tnks2_74493;Ccnb1_268697;Adck1_72113;Ckap2_80986;Lif_16878;Rnf41_67588;Arhgef7_54126;Camsap2_67886;Ghitm_66092;Mkks_59030	2.54811	0.0838373	Coro1a_12721;Map4_17758;Capzb_12345;Huwe1_59026;Pfn1_18643;Trp53_22059;Clasp2_76499;Apc_11789	1.48268	0.274975	Katnb1_74187;Capg_12332;Dync1li1_235661;Fgf13_14168;Pik3r1_18708;Rad21_19357;Ctc1_68964;Naa10_56292;Pik3ca_18706	-0.345806	0.576821	Gmfb_63985;Stn1_108689;Ehmt2_110147;Akt1_11651	1.65407	0.260844	Mcm2_17216;Dnm2_13430;Tmem39a_67846;Psmd10_53380;Zw10_26951;Twf2_23999;Gpx1_14775;Kntc1_208628;Mtm1_17772	0.788235	0.202385	Dmtn_13829;Dusp1_19252;Cep97_74201;Shank1_243961	0.680205	0.342168	Spdl1_70385;Ankrd27_245886;Wapl_218914;Fez2_225020;Slc35f6_74919;Bcl2l1_12048;Arfgef1_211673;Camsap1_227634;Smg6_103677;Pcid2_234069	0.962759	0.260412	Tex14_83560;Lmna_16905;Pick1_18693;Cenpf_108000;Hdac6_15185;Bbs4_102774;Mul1_68350;Zwint_52696	-0.589086	0.706057	Rad1_19355;Tpr_108989;Hip1r_29816;Mpv17l_93734;Chmp4b_75608;Aurkb_20877
GOCC_SITE_OF_DOUBLE_STRAND_BREAK	2.536	0.127888	Pnkp_59047;Rnf8_58230;Aplf_72103;Ints3_229543	2.53845	0.0838373	Trp53_22059;Arpc2_76709;Smc5_226026	0.760628	0.278932	Arpc3_56378;Cgas_214763	-0.0584708	0.367609	Parp3_235587	-0.135436	0.405011	Helb_117599	-0.757837	0.477396		-0.543856	0.584627	Rnf168_70238	1.67854	0.236932	Lmna_16905;Shld2_75698;Sirt7_209011	1.12197	0.329857	Rif1_51869;Shld1_73747;Shld3_113002583
GOBP_NEGATIVE_REGULATION_OF_WNT_SIGNALING_PATHWAY	-0.39956	0.522171	Kremen1_84035;Ubac2_68889	2.6323	0.0845124	Ift80_68259;Tle4_21888;Notch1_18128;Axin2_12006;Apc_11789	-1.06657	0.795089	Egr1_13653	-1.5895	0.915873		0.409146	0.358734	Jade1_269424;Sfrp2_20319;Ankrd6_140577	-1.16153	0.748245		-0.3828	0.619201	Prickle1_106042;Nphp4_260305;Vgll4_232334	-1.69292	0.945506		-1.03942	0.770769	Nxn_18230;Siah2_20439
GOBP_POSITIVE_REGULATION_OF_PROTEIN_EXIT_FROM_ENDOPLASMIC_RETICULUM	-0.444819	0.287964		3.29728	0.0855452	Edem1_192193	-0.444842	0.309689		-0.432627	0.278313		-0.438796	0.294026		-0.318201	0.171055		-0.517922	0.37725		1.7648	0.173115	Sar1a_20224	-0.500224	0.38086
GOBP_MEIOTIC_SPINDLE_ORGANIZATION	-0.401414	0.287964		3.06423	0.0855452	Myh9_17886	1.86469	0.199421	Ppp2r1a_51792	-0.396788	0.278313		-0.433651	0.294026		-0.318949	0.171055		-0.534648	0.37725		-0.462017	0.293481		-0.510021	0.38086
GOMF_VINCULIN_BINDING	-0.421277	0.287964		2.99572	0.0855452	Actn1_109711	-0.44706	0.309689		-0.427255	0.278313		-0.440286	0.294026		-0.286796	0.171055		-0.525255	0.37725		1.70055	0.173115	Ctnna1_12385	-0.538173	0.38086
GOBP_CENTROMERIC_SISTER_CHROMATID_COHESION	-0.419973	0.287964		2.90005	0.0855452	Axin2_12006	3.80366	0.132654	Ppp2r1a_51792;Naa10_56292	-0.381935	0.278313		-0.423491	0.294026		-0.30103	0.171055		-0.562506	0.37725		-0.446231	0.293481		-0.564227	0.38086
GOCC_CLATHRIN_SCULPTED_VESICLE	-0.433887	0.287964		2.87102	0.0855452	Hspa8_15481	-0.451129	0.309689		-0.373072	0.278313		-0.465397	0.294026		-0.320154	0.171055		1.33005	0.223996	Dnajc5_13002	-0.442971	0.293481		-0.5603	0.38086
GOBP_CELLULAR_RESPONSE_TO_FOLLICLE_STIMULATING_HORMONE_STIMULUS	-0.408456	0.287964		2.86988	0.0855452	Notch1_18128	-0.482264	0.309689		-0.359373	0.278313		-0.431565	0.294026		-0.307487	0.171055		1.18799	0.223996	Por_18984	-0.429	0.293481		-0.521656	0.38086
GOMF_LYS63_SPECIFIC_DEUBIQUITINASE_ACTIVITY	-0.409522	0.287964		2.86928	0.0855452	Stambp_70527	-0.458982	0.309689		-0.40318	0.278313		-0.453188	0.294026		2.96132	0.0959635	Tnfaip3_21929	-0.568429	0.37725		-0.453248	0.293481		-0.500296	0.38086
GOCC_NPBAF_COMPLEX	-0.424073	0.287964		2.8405	0.0855452	Smarcc1_20588	1.64485	0.199421	Actl6a_56456	-0.410743	0.278313		1.87125	0.199403	Phf10_72057	-0.341524	0.171055		-0.544435	0.37725		-0.419342	0.293481		-0.534055	0.38086
GOBP_NEGATIVE_REGULATION_OF_HIPPO_SIGNALING	-0.427161	0.287964		2.81131	0.0855452	Map2k3_26397	-0.459504	0.309689		-0.415277	0.278313		-0.428429	0.294026		-0.285327	0.171055		1.61776	0.223996	Vgll4_232334	-0.460648	0.293481		-0.473691	0.38086
GOBP_REGULATION_OF_RETROGRADE_PROTEIN_TRANSPORT_ER_TO_CYTOSOL	3.6655	0.0971023	Brsk2_75770;Ubac2_68889	2.81124	0.0855452	Edem1_192193	-0.488288	0.309689		-0.420895	0.278313		-0.50097	0.294026		-0.325417	0.171055		-0.560134	0.37725		-0.517178	0.293481		1.40798	0.24111	Ube2j1_56228
GOBP_ER_OVERLOAD_RESPONSE	-0.419411	0.287964		2.75677	0.0855452	Trp53_22059	-0.494835	0.309689		-0.461975	0.278313		-0.433893	0.294026		-0.261607	0.171055		-0.526359	0.37725		1.91581	0.173115	Bcl2l11_12125	-0.552323	0.38086
GOBP_POSITIVE_REGULATION_OF_PRODUCTION_OF_MIRNAS_INVOLVED_IN_GENE_SILENCING_BY_MIRNA	-0.443259	0.287964		2.75618	0.0855452	Trp53_22059	-0.448069	0.309689		-0.414298	0.278313		-0.439995	0.294026		-0.298865	0.171055		3.35603	0.123102	Map2k2_26396;Tgfb1_21803	-0.470771	0.293481		-0.495855	0.38086
GOBP_MAST_CELL_MIGRATION	-0.457324	0.287964		2.75469	0.0855452	Rac2_19354	-0.402106	0.309689		-0.393333	0.278313		-0.425197	0.294026		-0.34052	0.171055		-0.576327	0.37725		-0.470492	0.293481		-0.546337	0.38086
GOBP_MONOSACCHARIDE_CATABOLIC_PROCESS	-0.733523	0.50117		2.75319	0.0855452	Trp53_22059;Bad_12015	-0.805258	0.536881		0.596303	0.254386	Nudt5_53893	0.593443	0.265036	Galt_14430	-0.515556	0.313367		0.133834	0.363619	Hk2_15277	-0.842248	0.524347		0.098535	0.360387	Dhdh_71755
GOBP_NEGATIVE_REGULATION_OF_OLIGODENDROCYTE_DIFFERENTIATION	-0.451418	0.287964		2.73023	0.0855452	Notch1_18128	-0.476117	0.309689		-0.440361	0.278313		-0.423863	0.294026		-0.29318	0.171055		-0.538501	0.37725		-0.487637	0.293481		-0.525735	0.38086
GOBP_FAT_SOLUBLE_VITAMIN_BIOSYNTHETIC_PROCESS	-0.441535	0.287964		2.70433	0.0855452	Cyp2r1_244209	1.76132	0.199421	Ubiad1_71707	-0.420994	0.278313		-0.405411	0.294026		-0.314151	0.171055		1.17893	0.223996	Ifng_15978	1.88544	0.173115	Tnf_21926	1.18997	0.24111	Gfi1_14581
GOBP_ENDOCARDIUM_DEVELOPMENT	-0.407867	0.287964		2.70433	0.0855452	Notch1_18128	-0.492874	0.309689		-0.444805	0.278313		-0.44788	0.294026		-0.365403	0.171055		-0.506968	0.37725		-0.421093	0.293481		1.22099	0.24111	Rbpj_19664
GOBP_DORSAL_VENTRAL_AXIS_SPECIFICATION	-0.458865	0.287964		2.70416	0.0855452	Axin2_12006	-0.479253	0.309689		-0.401276	0.278313		-0.460584	0.294026		-0.269843	0.171055		-0.571886	0.37725		-0.420916	0.293481		-0.5795	0.38086
GOBP_NUCLEAR_CHROMOSOME_SEGREGATION	0.929943	0.267663	Gem_14579;Ube2b_22210;Ccnb1_268697;Wrap73_59002;Dscc1_72107;Ncapd2_68298	2.68712	0.0855452	Knl1_76464;Pds5a_71521;Abraxas1_70681;Smc5_226026;Vps4b_20479;Axin2_12006;Apc_11789	2.41554	0.155673	Katnb1_74187;Dync1li1_235661;Ncaph2_52683;Nup62_18226;Ppp2r1a_51792;Rad21_19357;Smc4_70099;Stag2_20843;Naa10_56292;Chtf8_214987	0.442449	0.310276	Chmp3_66700;Ehmt2_110147;Rmi2_223970;Nusap1_108907;Dlgap5_218977	0.318056	0.367457	Pibf1_52023;Zw10_26951;Anapc4_52206;Ccne1_12447;Kntc1_208628	0.59819	0.245907	Anapc1_17222;Dusp1_19252;Psrc1_56742	-0.652531	0.700411	Spdl1_70385;Wapl_218914;Vps4a_116733;Pcid2_234069;Top2b_21974	0.591697	0.30201	Tex14_83560;Cenpf_108000;Chmp2b_68942;Sirt7_209011;Spice1_212514;Zwint_52696	0.187291	0.428871	Kif18b_70218;Tpr_108989;Ncapg2_76044;Nuf2_66977;Spc24_67629;Chmp4b_75608;Aurkb_20877
GOCC_PHOSPHOLIPID_TRANSLOCATING_ATPASE_COMPLEX	2.076	0.192375	Atp8b2_54667	2.67849	0.0855452	Atp8b4_241633	-0.464481	0.309689		-0.416001	0.278313		-0.487032	0.294026		-0.291768	0.171055		-0.523503	0.37725		4.26185	0.0871156	Atp11b_76295;Atp8a1_11980	-0.529462	0.38086
GOBP_ORGANELLE_DISASSEMBLY	0.094218	0.359598	Atg7_74244;Rnf41_67588	2.67064	0.0855452	Ulk1_22241;Huwe1_59026;Trp53_22059;Wdr45_54636	-0.0253504	0.411231	Atg14_100504663;Mcts1_68995	0.310207	0.332148	Bnip3l_12177;Fbxo7_69754	3.31706	0.112391	Atp13a2_74772;Cisd2_67006;Plaat3_225845;Gabarapl2_93739;Gba_14466;Retreg3_67998	-0.946363	0.632474		0.207725	0.414994	Hk2_15277;Pelo_105083;Srebf2_20788	2.94513	0.104602	Park7_57320;Plk3_12795;Hdac6_15185;Stx5a_56389;Mul1_68350;Denr_68184	0.172619	0.408337	Mrrf_67871;Sting1_72512;Camkk2_207565
GOBP_SYNAPSE_ORGANIZATION	-1.73673	0.947502	Camk2b_12323;Pdlim5_56376	2.65507	0.0855452	Actb_11461;Actg1_11465;Adgrl3_319387;Cfl1_12631;Flna_192176;Hspa8_15481;Tanc1_66860;Pfn1_18643;Actn1_109711	-1.44692	0.917544	Fgf13_14168;Abhd17b_226016;Arf4_11843	-0.32851	0.563126	Arc_11838;Cntnap1_53321;Rab29_226422;Cript_56724;Vps35_65114	-2.22199	0.988494	Synpo_104027	-0.160552	0.437828	Cacnb1_12295;Homer1_26556;Shank1_243961	-0.876254	0.778156	Palm_18483;Mtmr2_77116;Lrrc4_192198;Eef2k_13631;Fyn_14360;Zdhhc15_108672;Abi3_66610	0.111593	0.440449	Arf1_11840;Pick1_18693;Hdac6_15185;Tnf_21926;Cln3_12752;L1cam_16728;Abhd17c_70178	1.4025	0.329857	Unc13a_382018;Plxnd1_67784;Ntng2_171171;Adgrl1_330814;Als2_74018;Dock10_210293;Ptprs_19280;Sema4d_20354;Ube3a_22215;F2r_14062;Sdf4_20318;Camk1_52163;Nedd4_17999
GOBP_CELLULAR_SENESCENCE	-0.0594832	0.395182	Ulk3_71742	2.65387	0.0855452	Map2k3_26397;Trp53_22059;Smc5_226026	1.56234	0.274975	Sirt1_93759;Cgas_214763;Ypel3_66090	1.91661	0.253448	Mapk9_26420;Prmt6_99890;Cdkn1b_12576	-1.09257	0.720209		-0.789317	0.481669		0.17119	0.384017	Cdk6_12571;Abi3_66610	-1.14369	0.739135		-0.579072	0.583135	Rsl1d1_66409
GOBP_CELLULAR_RESPONSE_TO_INCREASED_OXYGEN_LEVELS	4.08265	0.0971023	Atg7_74244;Ccdc115_69668	2.65384	0.0855452	Atp6v0a2_21871	-0.434796	0.309689		-0.404692	0.278313		-0.480936	0.294026		2.81162	0.0959635	Atp6v1a_11964	-0.530784	0.37725		1.64747	0.173115	Atp6v1g1_66290	-0.562199	0.38086
GOBP_POSITIVE_REGULATION_OF_STRIATED_MUSCLE_CELL_APOPTOTIC_PROCESS	-0.406482	0.287964		2.65384	0.0855452	Trp53_22059	-0.497494	0.309689		-0.386465	0.278313		-0.471669	0.294026		-0.325332	0.171055		-0.561582	0.37725		-0.465654	0.293481		-0.50752	0.38086
GOCC_POSTSYNAPTIC_CYTOSOL	-0.460608	0.287964		2.6538	0.0855452	Hspa8_15481	-0.440301	0.309689		-0.394788	0.278313		-0.454991	0.294026		2.99445	0.0959635	Homer1_26556	1.1832	0.223996	Eif4a3_192170	-0.433965	0.293481		-0.495929	0.38086
GOMF_ADENYLATE_CYCLASE_BINDING	-0.470752	0.287964		2.6538	0.0855452	Cap1_12331	-0.466864	0.309689		-0.452967	0.278313		-0.44163	0.294026		-0.306437	0.171055		1.42025	0.223996	Calm2_12314	-0.448006	0.293481		-0.496673	0.38086
GOMF_ENZYME_REGULATOR_ACTIVITY	1.32987	0.259858	Ppme1_72590;Prpsap1_67763;Spint2_20733;Ski_20481;Prkar2b_19088;Ccnf_12449;Pygo2_68911;Rasgef1b_320292;Ccnb1_268697;Mob3a_208228;Errfi1_74155;Wrnip1_78903;Akap13_75547;Arhgap30_226652;Cish_12700;Plekhg2_101497;Rasgrp2_19395;Arhgef7_54126;Ccnj_240665;Ccnt1_12455;Vav1_22324;Agfg2_231801	2.64588	0.0855452	Casp9_12371;Arhgdib_11857;Gapdh_14433;Gpsm3_106512;Sla2_77799;Abi1_11308;Adprh_11544;Pik3r5_320207;Trp53_22059;Wnk1_232341;Bad_12015;Apba3_57267;Notch1_18128;Psmd2_21762;Rac2_19354;Sos2_20663;Myo9b_17925;Apc_11789;Arhgap17_70497	1.93945	0.243535	Rasa4_54153;Anxa5_11747;Arhgef12_69632;Crim1_50766;Dtx3l_209200;Dus2_66369;Eef1d_66656;Fgf13_14168;Hps1_192236;Map3k12_26404;Phactr2_215789;Pik3r1_18708;Ppp2r1a_51792;Rap1gds1_229877;Sec23a_20334;Sergef_27414;Strada_72149;Anp32e_66471;Ikbke_56489;Srgap2_14270;Ppp3r1_19058;Socs4_67296;Cd27_21940;Rgs1_50778;Pik3ca_18706;Arf4_11843;Fzr1_56371	0.0597308	0.495353	Bcl10_12042;Atp2a3_53313;Cwf19l1_72502;Gmfb_63985;Mmp15_17388;Ralgps1_241308;Cdkn1b_12576;Tbc1d14_100855;Ccng2_12452;Akt1_11651;Pdcd5_56330;Rpgr_19893;Tbc1d20_67231;Cks1b_54124;Rgs16_19734;Arhgap45_70719	1.37818	0.260844	Rcan3_53902;Stx4a_20909;Ccnh_66671;Cxcl10_15945;Lgals3_16854;Nod1_107607;Sfrp2_20319;Sgsm2_97761;Sipa1_20469;Mat2b_108645;Pik3r2_18709;Ppp1r9b_217124;Mob1a_232157;Anxa9_71790;Mob3b_214944;Ncf1_17969;Tbxa2r_21390;Ccne1_12447;Cd40lg_21947;Eif2b1_209354;Rgs12_71729;Gprc5b_64297;Ppp2r2a_71978	1.08565	0.186698	Socs5_56468;Tbc1d8b_245638;Birc2_11797;Fgd6_13998;Oaz2_18247;Rgcc_66214;Sh3bp5l_79566;Tbc1d15_66687;Nucb1_18220;Nprl2_56032;Prkar1a_19084;Spata13_219140	-0.214531	0.585687	Tnk2_51789;Ankrd27_245886;Ddost_13200;Map2k2_26396;Mon1a_72825;Prdx3_11757;Rangap1_19387;Capn3_12335;Psmd1_70247;Ube2o_217342;Ppp1r7_66385;Gna12_14673;Cabin1_104248;Dennd4a_102442;Eed_13626;Fyn_14360;Gnas_14683;Sipa1l2_244668;Arfgef1_211673;Calm2_12314;Evi5_14020;Hsp90aa1_15519;Igbp1_18518;Ppp2r1b_73699;Set_56086;Rcc1_100088	-0.231654	0.580692	Dis3_72662;Mtmr9_210376;Ppp1r3b_244416;Jun_16476;Ocrl_320634;Park7_57320;Pkig_18769;Ppp1r12c_232807;Dnmbp_71972;Spred1_114715;Def6_23853;Bmp2k_140780;Fbxo8_50753;Psap_19156;Spdya_70891;Prkce_18754;Tbc1d19_67249;Dock6_319899	1.15753	0.329857	Gdpgp1_269952;Tfpi_21788;Bccip_66165;Ppp1r15a_17872;Ncapg2_76044;Spry4_24066;Asap1_13196;Aup1_11993;Cst7_13011;Hexim1_192231;Iqgap3_404710;Mtmr12_268783;Simc1_319719;Syde1_71709;Tbc1d10b_68449;Als2_74018;Arhgap31_12549;Cpeb2_231207;Ppp1r11_76497;Dock10_210293;Syde2_214804;Trib1_211770;Rasgrp1_19419;Bod1l_665775;Thy1_21838;Ywhag_22628;Rabgap1_227800;Ddx3x_13205;Sesn2_230784;Vsir_74048;Ncf2_17970;S…
GOBP_REGULATION_OF_ORGANELLE_ASSEMBLY	-0.153398	0.49955	Mphosph9_269702;Wrap73_59002;Cep295_319675	2.62415	0.0855452	Lcp1_18826;Map4_17758;Ulk1_22241;Adprh_11544;Wdr45_54636;Vps4b_20479	0.636368	0.302063	Capg_12332;Nup62_18226;Prkaa1_105787;Mtmr3_74302;Dzip1_66573	1.62647	0.253448	Chmp3_66700;Mapk9_26420;Ehmt2_110147;Tbc1d14_100855;Tapt1_231225;Tbc1d20_67231	0.794274	0.271402	Dnm2_13430;Tmem39a_67846;Ift140_106633;Cep120_225523;Mtm1_17772	0.270061	0.313367	Tbc1d15_66687;Cep97_74201	-0.652301	0.662838	Fez2_225020;Snx18_170625;Abi3_66610;Evi5_14020	2.30619	0.161631	Vdac3_22335;Chmp2b_68942;Sh3glb1_54673;Tnf_21926;Bbs4_102774;Ift88_21821;Spice1_212514;Tbc1d19_67249	1.38316	0.329857	Tpr_108989;Asap1_13196;Mns1_17427;Tbc1d10b_68449;Chmp4b_75608;Rabgap1_227800;Pip4k2c_117150;Ezr_22350
GOMF_MYOSIN_HEAVY_CHAIN_BINDING	-0.426294	0.287964		2.60658	0.0855452	Coro1a_12721	-0.465602	0.309689		-0.359279	0.278313		-0.452604	0.294026		-0.358486	0.171055		-0.567061	0.37725		-0.386501	0.293481		1.47285	0.24111	Stx1a_20907
GOBP_PEPTIDYL_AMINO_ACID_MODIFICATION	1.16004	0.259858	Alg8_381903;Prkdc_19090;Uhmk1_16589;Matk_17179;Gpd1l_333433;Itgb2_16414;Taf12_66464;Brsk2_75770;Pygo2_68911;Ulk3_71742;Cnot7_18983;Errfi1_74155;Lif_16878;Dnajc24_99349;Prkx_19108;Tgfbr2_21813;Cnksr3_215748;Parp2_11546;Rps6ka4_56613;Chek2_50883;Rab3d_19340;Naa30_70646;Eef2kmt_70511	2.59742	0.0855452	Egr2_13654;Fkbp8_14232;Actb_11461;Kat14_228714;Nsd2_107823;Gapdh_14433;Nnat_18111;Parp14_547253;Rtf1_76246;Ulk1_22241;Abi1_11308;Map2k3_26397;Nfya_18044;Taf5l_102162;Trp53_22059;Wnk1_232341;Brd1_223770;Mgat1_17308;Smc5_226026;Tada3_101206	1.55074	0.274975	Msl2_77853;Osbp_76303;Gata3_14462;Shc1_20416;Abl2_11352;Actl6a_56456;Brd7_26992;Clock_12753;Dohh_102115;Jak1_16451;Ldb1_16825;Map3k12_26404;Ppp2r1a_51792;Prkaa1_105787;Sgk3_170755;Sirt1_93759;Thap7_69009;Trim28_21849;Zdhhc3_69035;Csnk1g1_214897;Ikbke_56489;Naa10_56292;Trim27_19720;Egr1_13653;Plod1_18822;Socs4_67296;Pik3ca_18706	1.27159	0.253448	Ehd4_98878;Ogfod1_270086;Aip_11632;Gcsh_68133;Mapk9_26420;Melk_17279;Ncoa7_211329;P4hb_18453;Prmt6_99890;Ube2i_22196;Wee1_22390;Ehmt2_110147;Supt6_20926;Araf_11836;Clspn_269582;Akt1_11651;Lias_79464;Mastl_67121;Dph3_105638;Meaf6_70088;Taf7_24074;Pbxip1_229534	1.00254	0.270615	Jade1_269424;Atp13a2_74772;Sfrp2_20319;Senp3_80886;Wdr61_66317;Tpgs1_110012;Rps6kb2_58988;Dph7_67228;Pibf1_52023;Zdhhc1_70796;Med24_23989;Ncf1_17969;Art3_109979;Hdac5_15184;Zdhhc18_503610;Crtc2_74343;Ilk_16202;Etfbkmt_320204;Sirt3_64384;N6amt1_67768;Ndufab1_70316;Gprc5b_64297;Gtf2b_229906	0.180658	0.407555	Dmtn_13829;Socs5_56468;Morf4l1_21761;Sh3bp5l_79566;Zdhhc4_72881;Usp22_216825;Sgk1_20393;Naa20_67877;Rlf_109263;Cd74_16149	1.82933	0.193105	Zdhhc23_332175;Tnk2_51789;Ifng_15978;Magt1_67075;Ddost_13200;Ern1_78943;Map2k2_26396;Supt3_109115;Ggcx_56316;Lyn_17096;Por_18984;Prdx3_11757;Rangap1_19387;Capn3_12335;Chchd4_72170;Dph2_67728;Ntmt1_66617;Smad7_17131;Tada2a_217031;Bend3_331623;Zfp451_98403;Wdr5_140858;Akap9_100986;Fyn_14360;Ing4_28019;Plcl2_224860;Vcpkmt_207965;Zdhhc15_108672;Abi3_66610;Calm2_12314;Hdac2_15182;Hpf1_72612;Hsp90aa1_1…	0.6725	0.325483	Cxxc1_74322;Mst1_15235;Sbk1_104175;Zdhhc24_70605;Park7_57320;Ppie_56031;Lmna_16905;Egln2_112406;Trrap_100683;Hdac6_15185;Tnfrsf18_21936;Muc1_17829;Spred1_114715;Tnf_21926;Kat8_67773;Metap1_75624;Mul1_68350;Galnt11_231050;Prkcq_18761;Sirt7_209011;Taf1_270627;Prkce_18754;Pagr1a_67278	2.18921	0.174028	Mettl22_239706;Morf4l2_56397;Plod3_26433;Prdx4_53381;Eny2_223527;Ncapg2_76044;Gfi1_14581;Stx1a_20907;Phf19_74016;Rif1_51869;Atat1_73242;Carm1_59035;Mast4_328329;Msl3_17692;Phf20l1_239510;Raf1_110157;Tec_21682;Vrk3_101568;Rassf2_215653;Sgf29_75565;Osm_18413;Bcl2_12043;Nedd9_18003;Sema4d_20354;Stk39_53416;B4galnt2_14422;Fkbp1a_14225;Thy1_21838;Jade3_382207;Mllt6_246198;Jmjd4_194952;Camkk2_207565;Au…
GOCC_CELL_DIVISION_SITE	-1.04662	0.707076		2.56661	0.0855452	Stambp_70527;Myh9_17886;Pstpip1_19200	-1.091	0.744764		-0.0189894	0.372224	Mastl_67121	-0.108452	0.408312	Dctn3_53598	0.547608	0.190658	Tubgcp4_51885	0.168359	0.384017	Tubgcp6_328580;Itgb1_16412	2.39872	0.13372	Plcd3_72469;Rhoc_11853;Rhob_11852;Tubgcp3_259279	-0.528554	0.583135	Septin11_52398
GOBP_REGULATION_OF_MITOPHAGY	1.75395	0.192375	Rnf41_67588	2.56081	0.0855452	Trp53_22059	-0.481672	0.309689		-0.432627	0.278313		-0.399717	0.294026		-0.329475	0.171055		-0.531149	0.37725		-0.482122	0.293481		-0.539358	0.38086
GOMF_PHOSPHATE_ION_BINDING	-0.427464	0.287964		2.49661	0.0855452	Mthfd2_17768	1.82274	0.199421	Pde2a_207728	-0.352151	0.278313		-0.441114	0.294026		-0.325743	0.171055		-0.517507	0.37725		-0.407748	0.293481		-0.561706	0.38086
GOCC_SCAR_COMPLEX	-0.442957	0.287964		2.49661	0.0855452	Abi1_11308	-0.428918	0.309689		-0.379465	0.278313		-0.411146	0.294026		-0.314388	0.171055		1.35718	0.223996	Abi3_66610	1.52054	0.173115	Nckap1_50884	-0.563341	0.38086
GOBP_REGULATION_OF_PROTEIN_DEUBIQUITINATION	-0.423237	0.287964		2.4959	0.0855452	Ubxn1_225896	1.59024	0.199421	Itch_16396	-0.381935	0.278313		-0.428328	0.294026		-0.318201	0.171055		-0.604745	0.37725		3.8529	0.0871156	Park7_57320;Zc3h12a_230738	-0.574164	0.38086
GOBP_CARDIAC_ATRIUM_DEVELOPMENT	-0.731994	0.50117		2.49437	0.0855452	Nsd2_107823;Notch1_18128	0.390215	0.283683	Heg1_77446	-0.729451	0.485011		0.475571	0.265036	Dand5_23863	-0.506049	0.313367		-0.962342	0.645568		0.462506	0.264416	Eng_13805	0.223727	0.360387	Zfpm1_22761
GOBP_POSITIVE_REGULATION_OF_PODOSOME_ASSEMBLY	-0.407735	0.287964		2.47546	0.0855452	Lcp1_18826	2.14825	0.199421	Capg_12332	2.12119	0.198273	Mapk9_26420	-0.461999	0.294026		-0.287081	0.171055		-0.546153	0.37725		1.48284	0.173115	Tnf_21926	1.28911	0.24111	Asap1_13196
GOBP_REGULATION_OF_APOPTOTIC_PROCESS_INVOLVED_IN_DEVELOPMENT	-0.446644	0.287964		2.45482	0.0855452	Notch1_18128	-0.42582	0.309689		-0.429419	0.278313		-0.422614	0.294026		-0.332666	0.171055		-0.524438	0.37725		-0.47349	0.293481		-0.547302	0.38086
GOCC_BETA_CATENIN_TCF_COMPLEX	1.89717	0.192375	Pygo2_68911	2.45449	0.0855452	Tle4_21888	1.59632	0.199421	Ldb1_16825	-0.452967	0.278313		1.79541	0.199403	Bcl9l_80288	-0.337516	0.171055		-0.547311	0.37725		-0.459313	0.293481		-0.52955	0.38086
GOBP_MAINTENANCE_OF_SISTER_CHROMATID_COHESION	1.74289	0.192375	Dscc1_72107	2.43488	0.0855452	Smc5_226026	1.7542	0.199421	Naa10_56292	-0.448909	0.278313		-0.339969	0.294026		-0.308753	0.171055		-0.498327	0.37725		-0.453261	0.293481		-0.492045	0.38086
GOMF_GAMMA_CATENIN_BINDING	-0.43354	0.287964		2.41397	0.0855452	Apc_11789	-0.509737	0.309689		-0.44121	0.278313		-0.405209	0.294026		-0.290844	0.171055		-0.546405	0.37725		1.73844	0.173115	Ctnna1_12385	-0.530571	0.38086
GOBP_POSITIVE_REGULATION_OF_ASTROCYTE_DIFFERENTIATION	2.07662	0.192375	Lif_16878	2.39683	0.0855452	Notch1_18128	-0.469829	0.309689		-0.395447	0.278313		-0.421284	0.294026		-0.344155	0.171055		-0.526923	0.37725		-0.440013	0.293481		-0.514638	0.38086
GOBP_NERVE_GROWTH_FACTOR_SIGNALING_PATHWAY	-0.433644	0.287964		2.3605	0.0855452	Coro1a_12721	-0.433667	0.309689		-0.415277	0.278313		-0.450223	0.294026		-0.303607	0.171055		-0.524438	0.37725		-0.465602	0.293481		-0.509358	0.38086
GOBP_UDP_N_ACETYLGLUCOSAMINE_METABOLIC_PROCESS	-0.440227	0.287964		2.35858	0.0855452	Mgat1_17308	-0.42571	0.309689		2.07872	0.198273	Amdhd2_245847	-0.459298	0.294026		-0.331253	0.171055		-0.565546	0.37725		-0.424958	0.293481		1.26601	0.24111	B4galnt2_14422
GOBP_NEGATIVE_REGULATION_OF_CELL_ADHESION_MEDIATED_BY_INTEGRIN	1.98762	0.192375	Acer2_230379	2.35858	0.0855452	Wnk1_232341	-0.439789	0.309689		-0.409881	0.278313		-0.433845	0.294026		-0.331253	0.171055		-0.550278	0.37725		1.89221	0.173115	Muc1_17829	-0.55441	0.38086
GOBP_FATTY_ACID_BETA_OXIDATION_USING_ACYL_COA_OXIDASE	-0.378541	0.287964		2.34235	0.0855452	Acox3_80911	-0.465602	0.309689		-0.426376	0.278313		1.89934	0.199403	Decr2_26378	2.89978	0.0959635	Acox1_11430	-0.544379	0.37725		-0.45214	0.293481		-0.564493	0.38086
GOBP_REGULATION_OF_HISTONE_UBIQUITINATION	-0.421052	0.287964		2.28986	0.0855452	Otub1_107260	1.63687	0.199421	Ube2n_93765	-0.394788	0.278313		-0.414521	0.294026		3.02776	0.0959635	Cdk9_107951	1.31044	0.223996	Ubr5_70790	2.0119	0.173115	Park7_57320	-0.531184	0.38086
GOBP_REGULATION_OF_MITOCHONDRIAL_FUSION	2.41612	0.192375	Adck1_72113	2.19278	0.0855452	Huwe1_59026	-0.494484	0.309689		-0.417637	0.278313		-0.416022	0.294026		-0.315157	0.171055		-0.510767	0.37725		1.8745	0.173115	Mul1_68350	-0.511603	0.38086
GOBP_NEGATIVE_REGULATION_OF_TYROSINE_PHOSPHORYLATION_OF_STAT_PROTEIN	-0.43068	0.287964		2.17746	0.0855452	Parp14_547253	1.88544	0.199421	Ppp2r1a_51792	-0.398164	0.278313		1.70647	0.199403	Pibf1_52023	-0.331253	0.171055		-0.537634	0.37725		-0.460601	0.293481		-0.544579	0.38086
GOBP_RESPONSE_TO_UV_C	-0.379547	0.287964		1.95423	0.0855452	Trp53_22059	-0.514298	0.309689		-0.454974	0.278313		-0.460619	0.294026		-0.354787	0.171055		1.35317	0.223996	Yy1_22632	1.45779	0.173115	Bcl3_12051	-0.526785	0.38086
GOBP_DOPAMINE_RECEPTOR_SIGNALING_PATHWAY	0.507859	0.262223	Nsg1_18196	2.82035	0.0862552	Flna_192176;Nsg2_18197	0.447363	0.284964	Gna11_14672	0.640699	0.254386	Vps35_65114	-0.781597	0.519011		-0.576415	0.31897		2.07971	0.165236	Palm_18483;Gnas_14683;Gng2_14702	0.308282	0.267829	Gnai3_14679	-0.950431	0.649703
GOBP_INNER_EAR_AUDITORY_RECEPTOR_CELL_DIFFERENTIATION	-0.787426	0.508718		2.79679	0.0862552	Sec24b_99683;Notch1_18128	-0.838114	0.544892		-0.749668	0.492251		-0.747334	0.519011		-0.557125	0.31897		-1.03509	0.654578		-0.781884	0.53245		1.22512	0.329857	Tprn_97031;Rbpj_19664
GOMF_PROTEIN_FOLDING_CHAPERONE	0.579823	0.262223	Pfdn2_18637	2.75344	0.0862552	Fkbp8_14232;Hspa8_15481	1.54932	0.246282	Dnajb1_81489;Cct4_12464	-0.687999	0.492251		-0.801335	0.519011		1.25844	0.154711	Cd74_16149	2.32026	0.165236	Cct3_12462;Hsp90aa1_15519;Cct7_12468	-0.849875	0.53245		-0.927187	0.649703
GOBP_ESTABLISHMENT_OF_PROTEIN_LOCALIZATION_TO_ENDOPLASMIC_RETICULUM	-0.79917	0.508718		2.68632	0.0862552	Rab10_19325;Edem1_192193	0.471568	0.284964	Srp9_27058	0.635246	0.254386	Sec61a2_57743	-0.755568	0.519011		-0.569913	0.31897		-1.01746	0.654578		0.432975	0.267829	Tram2_170829	1.14455	0.329857	Chmp4b_75608;Sec61a1_53421
GOBP_CYTOKINETIC_PROCESS	-0.760458	0.508718		2.66264	0.0862552	Myh9_17886;Vps4b_20479	0.394251	0.284964	Nup62_18226	0.633245	0.254386	Chmp3_66700	-0.81133	0.519011		-0.536061	0.31897		1.05352	0.317899	Snx18_170625;Vps4a_116733	1.59051	0.214692	Arf1_11840;Chmp2b_68942	2.30841	0.173304	Plec_18810;Chmp4b_75608;Aurkb_20877
GOBP_POSITIVE_REGULATION_OF_BMP_SIGNALING_PATHWAY	-0.748015	0.508718		2.56235	0.0862552	Fkbp8_14232;Notch1_18128	-0.772452	0.544892		-0.799715	0.492251		0.584501	0.266391	Ilk_16202	-0.607778	0.31897		1.07341	0.317899	Ube2o_217342;Pelo_105083	0.559875	0.267829	Eng_13805	0.209496	0.368094	Rbpj_19664
GOMF_KINASE_REGULATOR_ACTIVITY	1.85958	0.240732	Prkar2b_19088;Ccnf_12449;Ccnb1_268697;Mob3a_208228;Cish_12700;Ccnj_240665;Ccnt1_12455	2.55588	0.0873011	Sla2_77799;Abi1_11308;Pik3r5_320207;Wnk1_232341;Rac2_19354;Apc_11789	1.70108	0.274975	Dus2_66369;Fgf13_14168;Map3k12_26404;Pik3r1_18708;Strada_72149;Socs4_67296;Pik3ca_18706	0.974428	0.254386	Bcl10_12042;Gmfb_63985;Cdkn1b_12576;Ccng2_12452;Cks1b_54124	2.80521	0.16238	Ccnh_66671;Cxcl10_15945;Pik3r2_18709;Mob1a_232157;Mob3b_214944;Ccne1_12447;Cd40lg_21947;Gprc5b_64297	1.57421	0.154711	Socs5_56468;Rgcc_66214;Sh3bp5l_79566;Prkar1a_19084	-1.41544	0.916628	Map2k2_26396;Calm2_12314	-0.495617	0.574012	Pkig_18769;Spred1_114715;Spdya_70891	1.21196	0.329857	Bccip_66165;Ncapg2_76044;Spry4_24066;Hexim1_192231;Als2_74018;Trib1_211770;Ywhag_22628;Ddx3x_13205
GOCC_ENDOPEPTIDASE_COMPLEX	-1.09327	0.715663		2.75214	0.0885289	Casp9_12371;Rad23b_19359;Psmd2_21762	0.572	0.284964	Psmb5_19173;Cradd_12905	-1.08233	0.697899		0.728189	0.265036	Psmd10_53380;Psmc3_19182	-0.696914	0.489964		0.976693	0.320705	Psmc6_67089;Psmd1_70247;Psmd12_66997	-1.13993	0.748145		0.281485	0.389858	Psmb6_19175;Ube3a_22215
GOBP_SELECTIVE_AUTOPHAGY	-0.126423	0.403716	Rnf41_67588	2.57045	0.0885289	Ulk1_22241;Huwe1_59026;Trp53_22059	-0.255258	0.45386	Atg14_100504663	-1.07817	0.697899		1.78646	0.260844	Nod1_107607;Bag3_29810;Retreg3_67998	-0.815896	0.489964		-1.35782	0.857754		-0.251626	0.438192	Hdac6_15185	1.0468	0.329857	Sting1_72512;Aup1_11993;Sesn2_230784
GOCC_CELL_CORTEX_REGION	-0.752442	0.515568		2.82666	0.0921344	Clasp2_76499;Clta_12757	-0.784728	0.552603		-0.819968	0.49989		-0.789096	0.526385		-0.575924	0.324383		-1.00626	0.662838		-0.86955	0.540439		0.0914444	0.368705	Unc13a_382018
GOBP_REGULATION_OF_CALCIUM_ION_DEPENDENT_EXOCYTOSIS	-0.749352	0.515568		2.53265	0.0921344	Stxbp3_20912;Notch1_18128	1.54515	0.25706	Cbarp_100503659;Rph3al_380714	-0.770621	0.49989		-0.831597	0.526385		-0.584721	0.324383		0.0404034	0.37292	Rap1b_215449	-0.851872	0.540439		0.107	0.368705	Stx1a_20907
GOBP_FOLIC_ACID_METABOLIC_PROCESS	-0.451815	0.295594		3.06559	0.0925288	Mthfd2_17768	-0.507287	0.318683		1.86163	0.213479	Dhfr_13361	-0.436995	0.302292		-0.323998	0.175786		-0.533899	0.389088		-0.472574	0.302496		-0.512315	0.391764
GOBP_SINGLE_STRANDED_VIRAL_RNA_REPLICATION_VIA_DOUBLE_STRANDED_DNA_INTERMEDIATE	-0.430335	0.295594		2.96417	0.0925288	Apobec3_80287	1.57534	0.213485	Trim28_21849	-0.430446	0.285887		-0.477883	0.302292		-0.33624	0.175786		2.97859	0.123102	Morc2a_74522;Top2b_21974	-0.48096	0.302496		-0.554347	0.391764
GOBP_NON_LYTIC_VIRAL_RELEASE	-0.46505	0.295594		2.86967	0.0925288	Vps4b_20479	-0.453249	0.318683		1.89159	0.213479	Chmp3_66700	-0.462446	0.302292		-0.266726	0.175786		2.82441	0.123102	Arl8b_67166;Vps4a_116733	1.65588	0.18656	Chmp2b_68942	1.30549	0.260711	Chmp4b_75608
GOMF_SIGNALING_ADAPTOR_ACTIVITY	0.769588	0.262223	Trat1_77647;Akap13_75547	2.85658	0.0925288	Sla2_77799;Abi1_11308;Cd3g_12502	1.51663	0.274975	Shc1_20416;Nup62_18226;Pik3r1_18708	-0.154193	0.389803	Dedd2_67379	-1.10396	0.737547		1.6268	0.154711	Homer1_26556;Shank1_243961	0.148603	0.400706	Map2k2_26396;Crk_12928	-0.317455	0.448695	Sorbs1_20411	0.115119	0.393927	Pag1_94212;Lat_16797
GOBP_ESTABLISHMENT_OF_PLANAR_POLARITY_INVOLVED_IN_NEURAL_TUBE_CLOSURE	-0.404417	0.295594		2.81132	0.0925288	Sec24b_99683	-0.449061	0.318683		-0.460691	0.285887		2.01122	0.213868	Sfrp2_20319	-0.301031	0.175786		-0.547623	0.389088		-0.538522	0.302496		-0.603809	0.391764
GOCC_WNT_SIGNALOSOME	-0.374783	0.295594		2.78344	0.0925288	Apc_11789	-0.503526	0.318683		-0.439049	0.285887		-0.481218	0.302292		-0.29575	0.175786		-0.548872	0.389088		-0.465138	0.302496		-0.555925	0.391764
GOBP_PANCREATIC_JUICE_SECRETION	-0.381562	0.295594		2.78339	0.0925288	Wnk1_232341	-0.422082	0.318683		-0.424058	0.285887		-0.46512	0.302292		-0.315159	0.175786		1.05569	0.246523	Copa_12847	-0.494428	0.302496		1.25664	0.260711	Stk39_53416
GOBP_NEGATIVE_REGULATION_OF_MICROTUBULE_POLYMERIZATION_OR_DEPOLYMERIZATION	4.75764	0.0719182	Mid1_17318;Ckap2_80986;Arhgef7_54126;Camsap2_67886	2.77446	0.0925288	Clasp2_76499;Apc_11789	1.49229	0.262197	Katnb1_74187;Fgf13_14168	-0.77403	0.506539		-0.810985	0.533011		-0.565385	0.329948		0.0592524	0.37725	Camsap1_227634	0.41315	0.275151	Hdac6_15185	-0.978764	0.665771
GOBP_REGULATION_OF_SYNAPTIC_VESICLE_ENDOCYTOSIS	-0.417766	0.295594		2.7578	0.0925288	Abca13_268379	-0.461992	0.318683		1.9866	0.213479	Ap2m1_11773	1.84368	0.213868	Vamp4_53330	-0.325334	0.175786		-0.592759	0.389088		-0.52342	0.302496		-0.543605	0.391764
GOBP_NEUTROPHIL_DEGRANULATION	1.74709	0.20813	Itgb2_16414	2.75678	0.0925288	Stxbp3_20912	-0.518339	0.318683		-0.466611	0.285887		-0.480584	0.302292		-0.377315	0.175786		-0.601804	0.389088		-0.463548	0.302496		-0.553045	0.391764
GOMF_STRUCTURAL_CONSTITUENT_OF_MUSCLE	0.53571	0.267278	Actn2_11472	2.75599	0.0925288	Csrp1_13007;Tpm4_326618	-0.825052	0.559169		-0.789805	0.506539		-0.81723	0.533011		-0.562151	0.329948		0.109467	0.37725	Capn3_12335	-0.809185	0.547742		0.0832256	0.38086	Plec_18810
GOMF_SH3_DOMAIN_BINDING	0.0829313	0.376867	Errfi1_74155;Vasp_22323	2.75495	0.0925288	Casp9_12371;Elmo2_140579;Abi1_11308;Arhgap17_70497	0.700967	0.292792	Elmo3_234683;Inppl1_16332;Reps1_19707	0.160163	0.351343	Cntnap1_53321;Itgb1bp2_26549	0.831756	0.270615	Dnm2_13430;Ncf1_17969;Gpx1_14775	1.14955	0.161348	Rufy1_216724;Shank1_243961	0.634386	0.330685	Lyn_17096;Crk_12928;Plscr3_70310;Abi3_66610	0.647484	0.275151	Mvb12a_73711;Dtx1_14357;Lancl1_14768	1.3986	0.329857	Sh2d2a_27371;Hip1r_29816;Arhgap31_12549;Sh3bp2_24055;Sh3bp1_20401
GOBP_REGULATION_OF_OLIGODENDROCYTE_DIFFERENTIATION	-0.772615	0.522171		2.73347	0.0925288	Wdr1_22388;Notch1_18128	-0.90236	0.559169		-0.793594	0.506539		-0.771634	0.533011		-0.515842	0.329948		-0.0373837	0.37725	Hdac2_15182	0.393299	0.275151	Cxcr4_12767	0.0394342	0.38086	Tnfrsf21_94185
GOBP_POSITIVE_REGULATION_OF_SYSTEMIC_ARTERIAL_BLOOD_PRESSURE	-0.44198	0.295594		2.72972	0.0925288	Wnk1_232341	-0.447935	0.318683		-0.433875	0.285887		1.67521	0.213868	Avpr2_12000	-0.304908	0.175786		-0.550795	0.389088		-0.485233	0.302496		-0.495856	0.391764
GOBP_HISTONE_DEUBIQUITINATION	0.493464	0.267278	Taf12_66464	2.71023	0.0925288	Taf5l_102162;Tada3_101206	-0.821021	0.559169		0.54017	0.257973	Taf7_24074	0.580954	0.270615	Usp21_30941	1.21037	0.154711	Usp22_216825	2.15375	0.169277	Epop_103551;Supt3_109115;Asxl1_228790	0.306502	0.275151	Trrap_100683	1.01199	0.329857	Eny2_223527;Sgf29_75565
GOBP_DNA_TEMPLATED_TRANSCRIPTION_ELONGATION	3.63049	0.102316	Rnf8_58230;Eaf2_106389;Recql5_170472;Thoc5_107829;Ccnt1_12455	2.70267	0.0925288	Cbx7_52609;Rtf1_76246;Supt5_20924	1.57157	0.274975	Htatsf1_72459;Ldb1_16825;Supt4a_20922	0.7672	0.254386	Elp2_58523;Supt6_20926	3.28745	0.111278	Leo1_235497;Elob_67673;Ercc3_13872;Wdr61_66317;Ell2_192657	0.372239	0.198344	Cdk9_107951	0.0306677	0.400706	Rnf168_70238;Pcid2_234069	-1.07143	0.756247		2.41629	0.163603	Eny2_223527;Polr2i_69920;Hexim1_192231;Zmynd11_66505;Polr1e_64424
GOBP_MODIFICATION_OF_POSTSYNAPTIC_STRUCTURE	-0.411138	0.295594		2.67855	0.0925288	Pfn1_18643	-0.482385	0.318683		-0.424058	0.285887		1.88403	0.213868	Synpo_104027	-0.311338	0.175786		-0.581996	0.389088		-0.475949	0.302496		-0.546498	0.391764
GOMF_ANNEALING_ACTIVITY	-0.507565	0.295594		2.65526	0.0925288	Trp53_22059	1.53517	0.213485	Recql4_79456	-0.47429	0.285887		-0.529403	0.302292		-0.369513	0.175786		1.17967	0.246523	Eif4h_22384	-0.496101	0.302496		1.35762	0.260711	Ddx3x_13205
GOBP_PROTEIN_LOCALIZATION_TO_MITOCHONDRION	-0.701299	0.606415	Ube2j2_140499	2.64258	0.0925288	Immp2l_93757;Huwe1_59026;Tomm20_67952;Rac2_19354	-0.710292	0.661956	Prkaa1_105787	3.98772	0.13832	Aip_11632;Bnip3l_12177;Fbxo7_69754;Leprot_230514;Samm50_68653;Akt1_11651;Pdcd5_56330	0.0472805	0.395602	Timm44_21856;Bag3_29810	-1.04123	0.649956		1.77939	0.216114	Ndufa13_67184;Chchd4_72170;Timm50_66525;Hk2_15277;Hsp90aa1_15519;Srebf2_20788	0.596226	0.275151	Timm29_69773;Npepps_19155;Sh3glb1_54673	-1.0817	0.806938	Hspa4_15525
GOBP_PROTEIN_LOCALIZATION_TO_NON_MOTILE_CILIUM	-0.427272	0.295594		2.62969	0.0925288	Ift80_68259	4.35983	0.132654	Zdhhc3_69035;Arl13b_68146	-0.417619	0.285887		-0.53108	0.302292		-0.355514	0.175786		-0.578755	0.389088		1.75687	0.18656	Bbs4_102774	-0.493679	0.391764
GOBP_REGULATION_OF_PLASMA_MEMBRANE_ORGANIZATION	-0.423192	0.295594		2.6061	0.0925288	Myh9_17886	1.62203	0.213485	Plekhm2_69582	-0.431695	0.285887		1.77795	0.213868	Dnm2_13430	-0.310546	0.175786		-0.51356	0.389088		1.55254	0.18656	Sh3glb1_54673	3.52707	0.132558	Fasl_14103;Asap1_13196
GOBP_CELL_MIGRATION	-0.64633	0.732627	Camk2b_12323;Tnfrsf11a_21934;Itgb2_16414;Rhog_56212;Cpne3_70568;Dgkz_104418;Mboat7_77582;Foxo4_54601;Lrch1_380916;Aamp_227290;Prkx_19108;Rnf41_67588;Tgfbr2_21813;Anxa6_11749;Slamf1_27218;Arhgef7_54126;Il27ra_50931;Vav1_22324	2.57774	0.0925288	Actg1_11465;Adgrl3_319387;Coro1a_12721;Lcp1_18826;Pak4_70584;Arhgdib_11857;Cap1_12331;Cnn2_12798;Elmo2_140579;Flna_192176;Gpsm3_106512;Mrtfa_223701;Map2k3_26397;Myh9_17886;Pfn1_18643;Wnk1_232341;Clasp2_76499;Pip5k1c_18717;Wdr1_22388;Notch1_18128;Rac2_19354;Apc_11789	-0.768744	0.75924	Gata3_14462;Coro6_216961;Fgf13_14168;Ldb1_16825;Macir_52392;Pik3r1_18708;Sgk3_170755;Sirt1_93759;Slk_20874;Arl13b_68146;Cxadr_13052;Srgap2_14270;Abhd6_66082;Cnr2_12802;Grn_14824;Il16_16170;Glipr2_384009;Pik3ca_18706;Arf4_11843;Prag1_244418	-1.81977	0.964099	Arc_11838;Actn4_60595;B4galt1_14595;Klf4_16600;Ptger4_19219;Abcc1_17250;Nr4a1_15370;Tbccd1_70573;Trpv4_63873;Akt1_11651;Arid5b_71371;Pbxip1_229534	-1.32521	0.890427	Cited2_17684;Nr4a2_18227;Stx4a_20909;Cxcl10_15945;Lgals3_16854;Sfrp2_20319;Dnaaf4_67685;Ppp1r9b_217124;Tbxa2r_21390;Hdac5_15184;Ogdh_18293;Trp53inp1_60599;Ilk_16202;Gpx1_14775;Ccr9_12769;Gba_14466	0.856201	0.20583	Dmtn_13829;Ada_11486;Dusp1_19252;Fadd_14082;Plxna1_18844;Synj2bp_24071;Rgcc_66214;Selp_20344;Sgk1_20393;Spata13_219140;Tnfaip3_21929;Slc9a1_20544;Rap2a_76108;Cd74_16149	-1.36619	0.902784	Spdl1_70385;Ifng_15978;Adgrg3_54672;Barhl1_54422;Lyn_17096;Selenok_80795;Itga6_16403;Tbx21_57765;Crk_12928;Smad7_17131;Nfe2l2_18024;Gna12_14673;Pik3cg_30955;Fyn_14360;Prcp_72461;Rhoq_104215;Sbds_66711;Slc12a2_20496;Xbp1_22433;Abi3_66610;Arid2_77044;Itgb1_16412;Scarb1_20778;Tgfb1_21803;Rffl_67338;Top2b_21974	1.02556	0.267829	Eng_13805;Myo18a_360013;Jun_16476;Rab1a_19324;Rtn4_68585;Zc3h12a_230738;Lmna_16905;Myc_17869;Nckap1_50884;Hdac6_15185;Tnfrsf18_21936;Cxcr4_12767;Adipor1_72674;Spred1_114715;Tnf_21926;Bbs4_102774;Chst2_54371;Cln3_12752;L1cam_16728;Rhoc_11853;Atp8a1_11980;Ctnna1_12385;Nus1_52014;Prkcq_18761;Prkce_18754;Rarres2_71660;Rhob_11852;Mta2_23942	-1.21235	0.897658	Stat5a_20850;Plxnd1_67784;Mcam_84004;Mpp1_17524;Ntng2_171171;Patz1_56218;Syde1_71709;Tnfaip1_21927;Bcl2_12043;Dock10_210293;Jaml_270152;Nedd9_18003;Syde2_214804;Trib1_211770;Plec_18810;Sema4d_20354;Stk39_53416;Ptp4a3_19245;Thy1_21838;Crtam_54698;Irak4_266632;F2r_14062;Vsir_74048;Sema7a_20361;Sh3bp1_20401
GOBP_NEGATIVE_REGULATION_OF_PHOSPHATIDYLINOSITOL_3_KINASE_SIGNALING	-0.491705	0.295594		2.56158	0.0925288	Stambp_70527	-0.45267	0.318683		4.86709	0.13832	Inpp5e_64436;Pik3ip1_216505	-0.465537	0.302292		-0.310126	0.175786		-0.551201	0.389088		1.65865	0.18656	Nlrc3_268857	-0.556869	0.391764
GOBP_RESPONSE_TO_REDOX_STATE	-0.44122	0.295594		2.56083	0.0925288	Vasn_246154	1.73056	0.213485	Clock_12753	-0.444685	0.285887		-0.455855	0.302292		-0.297123	0.175786		-0.572821	0.389088		-0.474516	0.302496		-0.526513	0.391764
GOBP_INTRACELLULAR_TRANSPORT	1.06042	0.266422	Rab19_19331;Uhmk1_16589;Rnf215_71673;Ncbp3_66874;Sorcs2_81840;Ube2j2_140499;Itgb2_16414;Nutf2_68051;Brsk2_75770;Capn10_23830;Derl1_67819;Heatr3_234549;Map1a_17754;Actn2_11472;Rtp4_67775;Nsg1_18196;Akap13_75547;Ssr2_66256;Ubac2_68889;Syvn1_74126;Abcb10_56199;Mkks_59030;Thoc5_107829;Arcn1_213827;Pex6_224824;Surf4_20932;Abcg1_11307	2.55987	0.0925288	Egr2_13654;Coro1a_12721;Immp2l_93757;Lcp1_18826;Myo1f_17916;Flna_192176;Hspa8_15481;Nsg2_18197;Osbpl2_228983;Rab10_19325;Sec24b_99683;Huwe1_59026;Tomm20_67952;Trp53_22059;Bad_12015;Smg7_226517;Stxbp3_20912;Notch1_18128;Rac2_19354;Ythdc1_231386;Vps4b_20479;Edem1_192193;Clta_12757	2.65679	0.143068	Bloc1s6_18457;Ift172_67661;Osbp_76303;Bicd2_76895;Katnb1_74187;Ap2b1_71770;Arfrp1_76688;Atg14_100504663;Dtx3l_209200;Htatip2_53415;Nup62_18226;Pik3r1_18708;Prkaa1_105787;Rph3al_380714;Sec23a_20334;Slc66a2_66943;Srp9_27058;Strada_72149;Stx6_58244;Tnpo3_320938;Trim28_21849;Zdhhc3_69035;Copb2_50797;Lman2_66890;Myo10_17909;Trappc10_216131;Trim27_19720;Coro7_78885;Ramp1_51801;Grn_14824;Homer3_26558;Nc…	1.93588	0.253448	Ehd4_98878;Tmed1_17083;Rab29_226422;Actn4_60595;Aip_11632;Atp2a3_53313;Bnip3l_12177;Chmp3_66700;Fbxo7_69754;Nup54_269113;Ap2m1_11773;Rnf157_217340;Stx12_100226;Supt6_20926;Tbc1d14_100855;Vti1b_53612;Vps26b_69091;Leprot_230514;Samm50_68653;Ubxn6_66530;Akt1_11651;Pdcd5_56330;Rpgr_19893;Tbc1d20_67231;Vps35_65114;Rab5b_19344;Sec61a2_57743;Trappc5_66682;Rabl3_67657	1.26518	0.260844	Mppe1_225651;Nup160_59015;Stx4a_20909;Snx17_266781;Aftph_216549;Atp13a2_74772;Mtx2_53375;Sgsm2_97761;Rab2a_59021;Pik3r2_18709;Ift140_106633;Timm44_21856;Flvcr1_226844;Pex26_74043;Pmaip1_58801;Srsf3_20383;Tmem106b_71900;Zdhhc1_70796;Ncf1_17969;Zw10_26951;Hacl1_56794;Zdhhc18_503610;Vps37b_330192;Kif1b_16561;Vamp4_53330;Washc4_319277;Bag3_29810;Cep120_225523;Mtm1_17772	0.701075	0.25155	Dmtn_13829;Ankrd50_99696;Ap1s2_108012;Kif3c_16570;Stx2_13852;Synj2bp_24071;Ctdspl2_329506;Oaz2_18247;Zdhhc4_72881;Yipf5_67180;Vps36_70160;Slc9a1_20544;Ap3m2_64933;Cd74_16149	3.11042	0.105618	Zdhhc23_332175;Ankrd27_245886;Ifng_15978;Rab11b_19326;Uevld_54122;Ing1_26356;Map2k2_26396;Prickle1_106042;Stx11_74732;Abca1_11303;Cope_59042;Gga3_260302;Mon1a_72825;Ndufa13_67184;Rangap1_19387;Slc35f6_74919;Chchd4_72170;Mtmr2_77116;Timm50_66525;Zfyve16_218441;Mdfic_16543;Xpot_73192;Leprotl1_68192;Ube2o_217342;Hk2_15277;Arl8b_67166;Bcl2l1_12048;Ubr5_70790;E2f3_13557;Vps16_80743;Fyn_14360;Insig1_23…	4.22723	0.0445691	Bcl2l11_12125;Mvb12a_73711;Rab1a_19324;Timm29_69773;Tram2_170829;Vps39_269338;Zdhhc24_70605;Ap5z1_231855;Nup205_70699;Park7_57320;Pkig_18769;Zc3h12a_230738;Cry2_12953;Arf1_11840;Kif13b_16554;Lmna_16905;Pick1_18693;Plk3_12795;Hdac6_15185;Sytl3_83672;Chmp2b_68942;Npepps_19155;Hook2_170833;Stx5a_56389;Sh3glb1_54673;Bbs4_102774;Cln3_12752;Dnajc27_217378;Dusp16_70686;Mul1_68350;Vps45_22365;Bcl3_12051;…	1.25345	0.329857	Arl8a_68724;Hgsnat_52120;Myo5a_17918;Nup98_269966;Ap3m1_55946;Eny2_223527;Tpr_108989;Upf1_19704;Gprasp1_67298;Stx1a_20907;Hip1r_29816;Aup1_11993;Mpv17l_93734;Napa_108124;Tbc1d10b_68449;Yif1b_77254;Als2_74018;Atl3_109168;Rint1_72772;Rbm15b_109095;Hspa4_15525;Map1s_270058;Bcl2_12043;Myo19_66196;Rasgrp1_19419;Slc25a16_73132;Igf2r_16004;Ldlr_16835;Naca_17938;Gcc2_70297;Chmp4b_75608;Ywhag_22628;Bbs12_…
GOBP_POSITIVE_REGULATION_OF_B_CELL_ACTIVATION	-0.214417	0.41229	Hmces_232210	2.54929	0.0925288	Nsd2_107823;Sash3_74131;Bad_12015	0.780899	0.287161	Cd27_21940;Tnip2_231130	-1.09127	0.706213		-1.1395	0.737547		1.77364	0.154711	Ada_11486;Cd74_16149	1.52829	0.249315	Tbx21_57765;Xbp1_22433;Tgfb1_21803;Pcid2_234069	0.550998	0.270031	Shld2_75698;Exosc3_66362	1.63117	0.260655	Rif1_51869;Bcl2_12043;Shld1_73747;Shld3_113002583
GOBP_MAINTENANCE_OF_PROTEIN_LOCALIZATION_IN_ENDOPLASMIC_RETICULUM	-0.475576	0.295594		2.53948	0.0925288	Insig2_72999	-0.462338	0.318683		1.85397	0.213479	Tapt1_231225	-0.460719	0.302292		-0.337517	0.175786		1.24352	0.246523	Insig1_231070	-0.474449	0.302496		-0.555209	0.391764
GOBP_POSITIVE_REGULATION_OF_ORGANELLE_ORGANIZATION	2.30136	0.197869	Ube2b_22210;Pnkp_59047;Pfdn2_18637;Tnks2_74493;Wrap73_59002;Actn2_11472;Adck1_72113;Ddhd1_114874;Vasp_22323;Cep295_319675;Gpr65_14744;Surf4_20932;Ncapd2_68298	2.5185	0.0925288	Lcp1_18826;Ulk1_22241;Pfn1_18643;Trp53_22059;Arpc2_76709;Bad_12015;Wdr1_22388;Smc5_226026;Wdr45_54636;Vps4b_20479	1.4204	0.274975	Osbp_76303;Katnb1_74187;Capg_12332;Nup62_18226;Rad21_19357;Smc4_70099;Trim28_21849;Togaram1_328108;Trim27_19720;Cct4_12464;Grn_14824;Dzip1_66573	0.841483	0.269762	Fbxo7_69754;Mapk9_26420;Cdkn1b_12576;Trpv4_63873;Tapt1_231225;Pdcd5_56330;Vps35_65114;Nusap1_108907;Dlgap5_218977	-1.25905	0.883192	Synpo_104027;Pmaip1_58801;Anapc4_52206;Cep120_225523	-0.792014	0.749668	Rgcc_66214;Psrc1_56742	-0.196217	0.548309	Tnfsf10_22035;Bmf_171543;Morc2a_74522;Mtss1_211401;Akap9_100986;Naf1_234344;Snx18_170625;Cct3_12462;Gnl3_30877;Cct7_12468;Nek7_59125	0.945026	0.255792	Bcl2l11_12125;Park7_57320;Slain1_105439;Nckap1_50884;Sh3glb1_54673;Tnf_21926;Bbs4_102774;Mul1_68350;Rhoc_11853;Prkcq_18761;Prkce_18754	-0.679451	0.709342	Tpr_108989;P2rx7_18439;Hip1r_29816;Asap1_13196;Mns1_17427;Atl3_109168;Camkk2_207565;Aurkb_20877;Pip4k2c_117150
GOBP_LEUKOCYTE_AGGREGATION	-0.465113	0.295594		2.51717	0.0925288	Rac2_19354	-0.47249	0.318683		-0.461169	0.285887		-0.460313	0.302292		-0.351362	0.175786		-0.568341	0.389088		-0.485657	0.302496		1.17861	0.260711	Sema4d_20354
GOBP_POSITIVE_REGULATION_OF_B_CELL_DIFFERENTIATION	-0.363573	0.295594		2.51561	0.0925288	Bad_12015	1.97345	0.213485	Cd27_21940	-0.411995	0.285887		-0.508121	0.302292		-0.357674	0.175786		3.10965	0.123102	Xbp1_22433;Pcid2_234069	-0.47274	0.302496		-0.540608	0.391764
GOBP_VENTRICULAR_SEPTUM_MORPHOGENESIS	0.431564	0.267278	Tgfbr2_21813	2.51487	0.0925288	Nsd2_107823;Notch1_18128	-0.877964	0.559169		-0.76562	0.506539		0.527295	0.270615	Cited2_17684	-0.57318	0.329948		0.0621885	0.37725	Smad7_17131	-0.87282	0.547742		1.25269	0.329857	Rbpj_19664;Zfpm1_22761
GOBP_MITOCHONDRIAL_PROTEIN_PROCESSING	-0.466881	0.295594		2.49677	0.0925288	Immp2l_93757	-0.437874	0.318683		-0.398692	0.285887		-0.46361	0.302292		-0.297123	0.175786		-0.500267	0.389088		-0.434621	0.302496		-0.539132	0.391764
GOBP_POSITIVE_REGULATION_OF_ACTIN_FILAMENT_DEPOLYMERIZATION	1.8436	0.20813	Actn2_11472	2.47693	0.0925288	Wdr1_22388	-0.498895	0.318683		-0.41276	0.285887		-0.529773	0.302292		-0.336688	0.175786		-0.515833	0.389088		-0.479527	0.302496		-0.581797	0.391764
GOBP_HISTONE_H4_K20_METHYLATION	-0.448311	0.295594		2.47588	0.0925288	Nsd2_107823	-0.437827	0.318683		-0.468213	0.285887		-0.438376	0.302292		-0.337517	0.175786		1.41887	0.246523	Bend3_331623	-0.472973	0.302496		-0.547866	0.391764
GOBP_CELL_ADHESION_MOLECULE_PRODUCTION	-0.412892	0.295594		2.45449	0.0925288	Notch1_18128	-0.480605	0.318683		-0.511562	0.285887		-0.403312	0.302292		-0.365403	0.175786		-0.546621	0.389088		-0.478474	0.302496		-0.58468	0.391764
GOBP_MITOTIC_NUCLEAR_DIVISION	0.337825	0.367956	Ccnb1_268697;Wrap73_59002;Dscc1_72107;Chek2_50883;Ncapd2_68298	2.42871	0.0925288	Flna_192176;Pds5a_71521;Abraxas1_70681;Clasp2_76499;Smc5_226026;Vps4b_20479;Apc_11789	3.22946	0.132654	Katnb1_74187;Dync1li1_235661;Ncaph2_52683;Nup62_18226;Ppp2r1a_51792;Rad21_19357;Smc4_70099;Stag2_20843;Naa10_56292;Pkmyt1_268930;Togaram1_328108;Chtf8_214987	0.505115	0.328305	Chmp3_66700;Ube2i_22196;Cdkn1b_12576;Nusap1_108907;Dlgap5_218977	0.63662	0.291949	Ppp1r9b_217124;Cdca2_108912;Pibf1_52023;Zw10_26951;Anapc4_52206;Kntc1_208628	2.49611	0.134978	Anapc1_17222;Ccdc61_232933;Dusp1_19252;Rgcc_66214;Cep97_74201;Psrc1_56742	-0.758604	0.728423	Spdl1_70385;Vps4a_116733;Reep4_72549;Pcid2_234069;Rcc1_100088	1.60233	0.253713	Poldip2_67811;Tex14_83560;Cenpf_108000;Chmp2b_68942;Tnf_21926;Sirt7_209011;Spice1_212514;Zwint_52696	0.484075	0.368094	Mybl2_17865;Bccip_66165;Kif18b_70218;Tpr_108989;Ncapg2_76044;Nuf2_66977;Chmp4b_75608;Aurkb_20877
GOBP_PROGRAMMED_NECROTIC_CELL_DEATH	0.393179	0.267278	Casp8_12370	2.41387	0.0925288	Trp53_22059;Asah1_11886	-0.835975	0.559169		-0.698183	0.506539		-0.756307	0.533011		2.82377	0.0959635	Fadd_14082;Birc2_11797	-0.941451	0.670944		1.64951	0.228438	Tnf_21926;Mlkl_74568	1.15195	0.329857	Fasl_14103;Itpk1_217837
GOBP_PROTEIN_NITROSYLATION	-0.447802	0.295594		2.37803	0.0925288	Gapdh_14433	-0.454316	0.318683		1.96315	0.213479	Ncoa7_211329	-0.519409	0.302292		-0.337517	0.175786		-0.538614	0.389088		-0.492923	0.302496		-0.582688	0.391764
GOMF_RIBOSOMAL_LARGE_SUBUNIT_BINDING	-0.44226	0.295594		2.34238	0.0925288	Dhx33_216877	-0.467474	0.318683		-0.456127	0.285887		-0.451702	0.302292		-0.355514	0.175786		-0.619265	0.389088		-0.480605	0.302496		3.20881	0.132558	Mrrf_67871;Cpeb2_231207
GOBP_POSITIVE_REGULATION_OF_PSEUDOPODIUM_ASSEMBLY	-0.435206	0.295594		2.3408	0.0925288	Apc_11789	-0.473064	0.318683		-0.402978	0.285887		-0.439761	0.302292		-0.321784	0.175786		-0.554408	0.389088		-0.486854	0.302496		-0.562435	0.391764
GOBP_RIBONUCLEOSIDE_CATABOLIC_PROCESS	-0.465154	0.295594		2.34047	0.0925288	Apobec3_80287	-0.440852	0.318683		-0.447611	0.285887		1.83074	0.213868	Cdadc1_71891	2.86962	0.105583	Ada_11486	-0.553312	0.389088		-0.426245	0.302496		1.37354	0.260711	Adal_75894
GOBP_POSITIVE_REGULATION_OF_NECROTIC_CELL_DEATH	-0.398114	0.295594		2.32268	0.0925288	Trp53_22059	-0.480671	0.318683		-0.426174	0.285887		-0.414782	0.302292		-0.337517	0.175786		-0.54638	0.389088		-0.511189	0.302496		-0.541363	0.391764
GOBP_ENDOPLASMIC_RETICULUM_MANNOSE_TRIMMING	6.54864	0.0415147	Edem3_66967;Marchf6_223455;Syvn1_74126	2.30522	0.0925288	Edem1_192193	-0.457648	0.318683		-0.429405	0.285887		-0.424081	0.302292		-0.304908	0.175786		-0.591665	0.389088		-0.473908	0.302496		-0.551213	0.391764
GOMF_NEUROTRANSMITTER_RECEPTOR_REGULATOR_ACTIVITY	-0.497359	0.295594		2.28898	0.0925288	Lypd6b_71897	-0.521571	0.318683		-0.426174	0.285887		-0.432697	0.302292		-0.314171	0.175786		-0.545643	0.389088		-0.531542	0.302496		-0.539465	0.391764
GOMF_NITRIC_OXIDE_SYNTHASE_BINDING	-0.435313	0.295594		2.27301	0.0925288	Actb_11461	-0.509738	0.318683		-0.443135	0.285887		1.96898	0.213868	Dnm2_13430	2.83942	0.105583	Cd74_16149	-0.598695	0.389088		-0.439508	0.302496		-0.54698	0.391764
GOBP_REGULATION_OF_ATTACHMENT_OF_SPINDLE_MICROTUBULES_TO_KINETOCHORE	1.74128	0.20813	Ccnb1_268697	2.27211	0.0925288	Apc_11789	-0.476624	0.318683		-0.488609	0.285887		-0.427279	0.302292		-0.267063	0.175786		-0.593178	0.389088		-0.458891	0.302496		1.49893	0.260711	Aurkb_20877
GOMF_ATPASE_REGULATOR_ACTIVITY	2.10423	0.20813	Brsk2_75770	2.25641	0.0925288	Pfn1_18643	1.87223	0.213485	Katnb1_74187	-0.372556	0.285887		2.03674	0.213868	Bag3_29810	-0.299696	0.175786		1.34413	0.246523	Sil1_81500	-0.425584	0.302496		-0.537731	0.391764
GOBP_NEGATIVE_REGULATION_OF_ANOIKIS	-0.482096	0.295594		2.16354	0.0925288	Notch1_18128	1.6816	0.213485	Pik3ca_18706	-0.443893	0.285887		-0.426403	0.302292		-0.334918	0.175786		1.20016	0.246523	Itgb1_16412	-0.493141	0.302496		1.38757	0.260711	Bcl2_12043
GOBP_BONE_MINERALIZATION_INVOLVED_IN_BONE_MATURATION	-0.41109	0.295594		2.13147	0.0925288	Ift80_68259	-0.439876	0.318683		-0.370229	0.285887		-0.47255	0.302292		-0.302767	0.175786		-0.558853	0.389088		-0.496669	0.302496		-0.553124	0.391764
GOCC_LEADING_EDGE_MEMBRANE	-0.317266	0.551943	Rasgrp2_19395;Vasp_22323	2.6592	0.0928459	Cfl1_12631;Lcp1_18826;Clasp2_76499;Pip5k1c_18717;Apc_11789	-0.677495	0.619533	Clcn3_12725;Arf4_11843	-0.376512	0.518416	Trpv4_63873;Arhgap45_70719	1.36477	0.260844	Stx4a_20909;Dnm2_13430;Ppp1r9b_217124;Oprm1_18390;Adora2a_11540	-0.27948	0.446808	Spata13_219140	-1.119	0.815452	Pacsin2_23970;Itgb1_16412	0.0640664	0.417086	Mtmr9_210376;Nckap1_50884;Atf4_11911	1.46577	0.306654	Plxnd1_67784;Spry4_24066;Hip1r_29816;Slc39a6_106957;Cntnap2_66797;Thy1_21838;Ezr_22350
GOBP_CELL_CYCLE	1.95627	0.249644	Klhl21_242785;Ppme1_72590;Haus2_66296;Gem_14579;Prkdc_19090;Ube2b_22210;Uhmk1_16589;Rnf8_58230;Ttc19_72795;Blcap_53619;Brsk2_75770;Ccnf_12449;E2f7_52679;Ints3_229543;Marf1_223989;Recql5_170472;Ska3_219114;Tacc2_57752;Zfp36l2_12193;Ccnb1_268697;Foxo4_54601;Trex1_22040;Wrap73_59002;Ckap2_80986;Dscc1_72107;Lif_16878;Ccnj_240665;Chek2_50883;Cep295_319675;Thoc5_107829;Ccnt1_12455;Rad17_19356;Rad54b_62…	2.56374	0.0928459	Actb_11461;Cfl1_12631;Ctdsp1_227292;Kat14_228714;Pak4_70584;Stambp_70527;Flna_192176;Hspa8_15481;Knl1_76464;Map4_17758;Pds5a_71521;Rbl2_19651;Myh9_17886;Trp53_22059;Abraxas1_70681;Clasp2_76499;Hjurp_381280;Rnf167_70510;Smc5_226026;Tada3_101206;Vps4b_20479;Cinp_67236;Axin2_12006;Apc_11789;Clta_12757	1.66479	0.274975	Ctdnep1_67181;Gata3_14462;Katnb1_74187;Trp53i13_216964;Actl6a_56456;Brd7_26992;Clock_12753;Dync1li1_235661;Fanca_14087;Foxj2_60611;Ncaph2_52683;Nup62_18226;Ppp2r1a_51792;Rad21_19357;Rprd1b_70470;Sirt1_93759;Smc4_70099;Stag2_20843;Strada_72149;Syf2_68592;Ythdc2_240255;Ctc1_68964;Naa10_56292;Pkmyt1_268930;Skil_20482;Togaram1_328108;Top3a_21975;Mcts1_68995;Cep72_74470;Sertad1_55942;Chtf8_214987;Tpd5…	1.86873	0.253448	Mybl1_17864;Rhno1_72440;Ccndbp1_17151;Zbtb49_75079;Banp_53325;Cenpt_320394;Chmp3_66700;Fbxo7_69754;Klf4_16600;Lrrcc1_71710;Melk_17279;Tipin_66131;Ube2i_22196;Wee1_22390;Bach1_12013;Cdkn1b_12576;Ehmt2_110147;Nr4a1_15370;Clspn_269582;Ccng2_12452;Akt1_11651;Gadd45b_17873;Parp3_235587;Rmi2_223970;Pes1_64934;Mastl_67121;Cks1b_54124;Meaf6_70088;Nusap1_108907;Itgb3bp_67733;Ahr_11622;Dlgap5_218977	1.14522	0.265036	Cited2_17684;Jade1_269424;Mcm2_17216;Steap3_68428;Ccnh_66671;Dctn3_53598;Ercc3_13872;Btg3_12228;Ppm1d_53892;Dnm2_13430;Sipa1_20469;Btg2_12227;Ppp1r9b_217124;Cdca2_108912;Nup37_69736;Pibf1_52023;Psmd10_53380;Anapc16_52717;Hinfp_102423;Zw10_26951;Anapc4_52206;Babam1_68251;Ccne1_12447;Rpa1_68275;Trp53inp1_60599;Cspp1_211660;Ccpg1_72278;E2f2_242705;Rad51d_19364;Cep120_225523;Kntc1_208628	1.11366	0.175786	Anapc1_17222;Ccdc61_232933;Dusp1_19252;Ino80e_233875;Siah1a_20437;Birc2_11797;Dna2_327762;Lpin1_14245;Morf4l1_21761;Rgcc_66214;Tubgcp4_51885;Cep97_74201;Fbxl6_30840;Psrc1_56742;Cdk9_107951;Usp22_216825;Tnfaip3_21929	1.17361	0.320705	Spdl1_70385;Cgrrf1_68755;Ing1_26356;Mical3_194401;Npat_244879;Osgin2_209212;Tubgcp6_328580;Wapl_218914;Slc26a8_224661;Capn3_12335;Cdc25a_12530;E2f6_50496;Ecd_70601;Tbrg4_21379;Tfdp1_21781;Ntmt1_66617;Cdc34_216150;Epb41_269587;Ska1_66468;Tada2a_217031;Pim2_18715;Arl8b_67166;Bcl2l1_12048;Cdk6_12571;E2f3_13557;Wdr5_140858;Aatf_56321;Ing4_28019;Pelo_105083;Per2_18627;Pum1_80912;Runx3_12399;Sbds_66711…	1.55838	0.253713	Bcl2l11_12125;Jun_16476;Poldip2_67811;Tex14_83560;Brdt_114642;Arf1_11840;Foxn3_71375;Lmna_16905;Myc_17869;Plk3_12795;Cenpf_108000;Trrap_100683;Ccdc69_52570;Mapre3_100732;Chmp2b_68942;Muc1_17829;Gins1_69270;Sh3glb1_54673;Tnf_21926;Bbs4_102774;Fosl1_14283;Gnai3_14679;Rhoc_11853;Sirt7_209011;Spdya_70891;Spice1_212514;Taf1_270627;Zwint_52696;Nae1_234664;Prkce_18754;Cep44_382010;Pagr1a_67278;Rhob_1185…	2.36463	0.150536	Septin11_52398;Arl8a_68724;Rad1_19355;Exo1_26909;Gspt1_14852;Irf1_16362;Morf4l2_56397;Mybl2_17865;Bccip_66165;Kif18b_70218;Mapk6_50772;Pim3_223775;Ppp1r15a_17872;Tpr_108989;Ncapg2_76044;Lig1_16881;Cul5_75717;Rbm38_56190;Upf1_19704;Gfi1_14581;Rif1_51869;Tiprl_226591;Hexim1_192231;Iqgap3_404710;Mns1_17427;Nuf2_66977;Sik1_17691;Zmynd11_66505;Cul2_71745;Rassf2_215653;Rint1_72772;Sgf29_75565;Spc24_676…
GOBP_REGULATION_OF_CELL_ADHESION	0.084826	0.436521	Spint2_20733;Itgb2_16414;Lif_16878;Prkx_19108;Tgfbr2_21813;Slamf1_27218;Tespa1_67596;Arhgef7_54126;Acer2_230379;Il27ra_50931;Vav1_22324	2.55498	0.0928459	Actg1_11465;Akna_100182;Coro1a_12721;H2-Ob_15002;Sash3_74131;Arhgdib_11857;Flna_192176;Wnk1_232341;Arpc2_76709;Bad_12015;Clasp2_76499;Notch1_18128;Rac2_19354	0.687995	0.318683	Gata3_14462;Abl2_11352;Il7r_16197;Jak1_16451;Ldb1_16825;Pik3r1_18708;Ppp2r1a_51792;Rsu1_20163;Slk_20874;Itch_16396;Myo10_17909;Cd27_21940;Il1rl2_107527;Pik3ca_18706	-0.0248014	0.467195	Bcl10_12042;Il1rn_16181;Actn4_60595;Klf4_16600;P4hb_18453;Traf6_22034;Trpv4_63873;Rell2_225392;Akt1_11651;Ctla4_12477	0.118985	0.472373	Cited2_17684;Stx4a_20909;Lgals3_16854;Dnm2_13430;Plekha2_83436;Sfrp2_20319;Sipa1_20469;Arg1_11846;Adora2a_11540;Ilk_16202;Cd40lg_21947	2.17291	0.142503	Dmtn_13829;Ada_11486;Dusp1_19252;Fadd_14082;Plxna1_18844;Socs5_56468;Rgcc_66214;Selp_20344;Prkar1a_19084;Slc9a1_20544;Cd74_16149	-0.879982	0.804518	Ifng_15978;Lyn_17096;Selenok_80795;Tbx21_57765;Crk_12928;Smad7_17131;Cdk6_12571;Pik3cg_30955;Fyn_14360;Runx3_12399;Xbp1_22433;Slc7a1_11987;Tgfb1_21803	-0.212537	0.557435	H2-Aa_14960;Nkap_67050;Poldip2_67811;Zc3h12a_230738;Tnfrsf18_21936;Cxcr4_12767;Muc1_17829;Tnf_21926;Chst2_54371;Prkcq_18761;Prkce_18754	0.893929	0.342242	Icosl_50723;Irf1_16362;Nfkbid_243910;Plxnd1_67784;Pag1_94212;Spry4_24066;Lag3_16768;Bcl2_12043;Nedd9_18003;Rasgrp1_19419;Sema4d_20354;Tgm2_21817;B4galnt2_14422;Thy1_21838;Crtam_54698;Rara_19401;Tigit_100043314;Vsir_74048;Tnfrsf21_94185
GOBP_T_CELL_DIFFERENTIATION_IN_THYMUS	1.89823	0.259858	Prkdc_19090;Zfp36l2_12193;Tespa1_67596	2.50686	0.0942904	Trp53_22059;Cd3g_12502;Sos2_20663	2.39214	0.170969	Gata3_14462;Il7r_16197;Ncaph2_52683;Cd3d_12500	-0.117597	0.395082	Rabl3_67657	-0.184233	0.431067	Gba_14466	3.25751	0.0959635	Ada_11486;Fadd_14082;Cd74_16149	-0.653763	0.620093	Cdk6_12571	-0.230511	0.452322	Nkap_67050	0.839336	0.329857	Bcl2_12043;Rasgrp1_19419;Zeb1_21417
GOBP_PROTEIN_LOCALIZATION_TO_ORGANELLE	0.0125376	0.470143	Klhl21_242785;Rnf215_71673;Rab33b_19338;Ube2j2_140499;Nutf2_68051;Heatr3_234549;Map1a_17754;Mid1_17318;Tnks2_74493;Wrap73_59002;Lif_16878;Ubac2_68889;Pex6_224824	2.49184	0.0949119	Ift80_68259;Immp2l_93757;Flna_192176;Hspa8_15481;Insig2_72999;Knl1_76464;Rab10_19325;Huwe1_59026;Tomm20_67952;Trp53_22059;Notch1_18128;Rac2_19354;Smc5_226026;Edem1_192193;Apc_11789	1.8181	0.25706	Bloc1s6_18457;Ctdnep1_67181;Bicd2_76895;Arfrp1_76688;Dtx3l_209200;Nup62_18226;Pik3r1_18708;Prkaa1_105787;Rad21_19357;Srp9_27058;Tnpo3_320938;Trim28_21849;Zdhhc3_69035;Arl13b_68146;Cep72_74470;Cct4_12464;Abhd17b_226016;Dzip1_66573;Nupl1_71844;Arf4_11843;Cntln_338349	1.48123	0.253448	Rab29_226422;Aip_11632;Banp_53325;Bnip3l_12177;Fbxo7_69754;Nup54_269113;Cript_56724;Lztfl1_93730;Tapt1_231225;Inpp5e_64436;Leprot_230514;Samm50_68653;Akt1_11651;Pdcd5_56330;Parp3_235587;Vps35_65114;Sec61a2_57743	0.564268	0.347809	Atp13a2_74772;Pik3r2_18709;Ift140_106633;Ppp1r9b_217124;Timm44_21856;Pex26_74043;Pibf1_52023;Polr1a_20019;Zw10_26951;Hacl1_56794;Rpa1_68275;Vps37b_330192;Bag3_29810;Gabarapl2_93739;Kntc1_208628	-1.08873	0.813806	Mfhas1_52065;Tnfaip3_21929;Vps36_70160;Ccdc14_239839	2.96127	0.125411	Spdl1_70385;Ifng_15978;Ing1_26356;Prickle1_106042;Wapl_218914;Gga3_260302;Mon1a_72825;Ndufa13_67184;Rangap1_19387;Chchd4_72170;Nphp4_260305;Timm50_66525;Zfyve16_218441;Mdfic_16543;Pacsin2_23970;Hk2_15277;Ubr5_70790;E2f3_13557;Fyn_14360;Insig1_231070;Kpna1_16646;Vps13a_271564;Vps4a_116733;Zdhhc15_108672;Cct3_12462;Hsp90aa1_15519;Tgfb1_21803;Ciz1_68379;Rab8a_17274;Gnl3_30877;Srebf2_20788;Cct7_12468	0.741558	0.293481	Timm29_69773;Tram2_170829;Park7_57320;Pkig_18769;Rtn4_68585;Zc3h12a_230738;Cry2_12953;Lmna_16905;Mapre3_100732;Npepps_19155;Sh3glb1_54673;Bbs4_102774;Lemd2_224640;Abhd17c_70178;Bcl3_12051;Ctnna1_12385;Mcm9_71567	-0.163442	0.553593	Nup98_269966;Ap3m1_55946;Ppp1r15a_17872;Tpr_108989;Emc4_68032;Aup1_11993;Sgf29_75565;Hspa4_15525;Gcc2_70297;Chmp4b_75608;Tor1aip1_208263;Aurkb_20877;Ddx3x_13205;Sesn2_230784;Ezr_22350;Nedd4_17999;Nolc1_70769;Sec61a1_53421;Vapa_30960
GOMF_ADENYL_NUCLEOTIDE_BINDING	2.99784	0.102316	Prkdc_19090;Ube2b_22210;Uhmk1_16589;Camk2b_12323;Cars_27267;Pnkp_59047;Matk_17179;Prkar2b_19088;Ube2j2_140499;Abcf3_27406;Brsk2_75770;Dgkz_104418;Pfkfb3_170768;Recql5_170472;Ulk3_71742;Ctps_51797;Ddx41_72935;Trex1_22040;Ube2q2_109161;Acsl5_433256;Adck1_72113;Wrnip1_78903;Dgkh_380921;Prkx_19108;Tgfbr2_21813;Atp8b2_54667;Rps6ka4_56613;Chd1l_68058;Chek2_50883;Abcb10_56199;Mkks_59030;Pex6_224824;Rad1…	2.54631	0.0949183	Abca13_268379;Actb_11461;Actg1_11465;Myo1f_17916;Pak4_70584;Acbd6_72482;Dhx33_216877;Grk6_26385;Hspa8_15481;Kars_85305;Stk17b_98267;Ulk1_22241;Map2k3_26397;Myh9_17886;Pfn1_18643;Wnk1_232341;Dgka_13139;Pip5k1c_18717;Atp8b4_241633;Myo9b_17925;Smc5_226026;Ksr2_333050;Vps4b_20479	1.51373	0.274975	Ddx49_234374;Prps2_110639;Twnk_226153;Abl2_11352;Clcn3_12725;Dync1li1_235661;Jak1_16451;Lmtk3_381983;Map3k12_26404;Nme3_79059;Prkaa1_105787;Recql4_79456;Sgk3_170755;Slk_20874;Smc4_70099;Strada_72149;Ube2n_93765;Ythdc2_240255;Csnk1g1_214897;Dck_13178;Ikbke_56489;Myo10_17909;Pkmyt1_268930;Tor2a_30933;Pde2a_207728;Cct4_12464;Palm3_74337;Cgas_214763;Oas3_246727;Acaca_107476;Pik3ca_18706;Prag1_244418	0.0111319	0.49989	Ehd4_98878;Srr_27364;Chka_12660;Dbi_13167;Atp2a3_53313;Mapk9_26420;Melk_17279;Uba6_231380;Ube2i_22196;Wee1_22390;Abcc1_17250;Trpv4_63873;Araf_11836;Ntpcr_66566;Akt1_11651;Mmab_77697;Idnk_75731;Ddx47_67755;Mastl_67121;Dars2_226539;Chst12_59031	0.591585	0.325744	Acsl3_74205;Mcm2_17216;Ercc3_13872;Nek8_140859;Nod1_107607;Atp13a2_74772;Riok3_66878;Abcc5_27416;Rps6kb2_58988;Timm44_21856;Helb_117599;Ip6k1_27399;Pnpla8_67452;Hacl1_56794;Mtrex_72198;Ilk_16202;Psmc3_19182;Twf2_23999;Kif1b_16561;N4bp2_333789;Oplah_75475;Rad51d_19364;Bag3_29810;Ddx42_72047;Dguok_27369;Acad9_229211	0.930881	0.198108	Spata5_57815;Abcb9_56325;Cmpk2_22169;Irak2_108960;Kif3c_16570;Dna2_327762;Gatc_384281;Nme4_56520;Cdk9_107951;Sgk1_20393;Prkar1a_19084;Atp6v1a_11964;Ube2e3_22193;Sik2_235344;Tk2_57813	2.44609	0.136395	Psmc6_67089;Tnk2_51789;Ddx20_53975;Bms1_213895;Afg1l_215951;Ern1_78943;Map2k2_26396;Msh3_17686;Polq_77782;Abca1_11303;Lyn_17096;Mars1_216443;Ndufa13_67184;Morc2a_74522;Eif4a1_13681;Cdc34_216150;Ube2o_217342;Eif4a3_192170;Pim2_18715;Atad1_67979;Hk2_15277;Abcf1_224742;Cdk6_12571;Fam20b_215015;Pik3cg_30955;Ddx46_212880;Eef2k_13631;Fyn_14360;Pdxk_216134;Runx3_12399;Trit1_66966;Vps4a_116733;Acot7_7002…	0.0222375	0.500776	Dhx35_71715;Myo18a_360013;Ercc6l2_76251;Pank3_211347;Dhx29_218629;Sbk1_104175;Tex14_83560;Kif13b_16554;Plk3_12795;Skiv2l_108077;Srpk3_56504;Acsl4_50790;Coasy_71743;Atp11b_76295;Bmp2k_140780;Dhx15_13204;Atp8a1_11980;Ddx27_228889;Mcm9_71567;Mlkl_74568;Nlrc3_268857;Pdk1_228026;Prkcq_18761;Taf1_270627;Prkce_18754	1.67496	0.29266	Abcb8_74610;Myo5a_17918;Ak2_11637;Rfc4_106344;Kif18b_70218;Mapk6_50772;Pim3_223775;Ddx59_67997;Lig1_16881;Sting1_72512;Upf1_19704;Cars2_71941;P2rx7_18439;Mast4_328329;Raf1_110157;Shpk_74637;Sik1_17691;Tec_21682;Vrk3_101568;Ddx23_74351;Enpp1_18605;Gars_353172;Hspa4_15525;Trib1_211770;Myo19_66196;Sars2_71984;Stk39_53416;Mdn1_100019;Itpk1_217837;Map3k2_26405;Irak4_266632;Camkk2_207565;Aurkb_20877;Dd…
GOBP_MUSCLE_CELL_DEVELOPMENT	1.58365	0.259858	Ski_20481;Pdlim5_56376;Actn2_11472;Akap13_75547;Parp2_11546	2.46762	0.0949183	Csrp1_13007;Actg1_11465;Wdr1_22388;Actn1_109711;Notch1_18128	-0.478791	0.623248	Cxadr_13052;Fbxo22_71999	0.31373	0.337258	Cntnap1_53321;Actn4_60595;Sgcb_24051	-1.1347	0.787194	Gpx1_14775	1.36952	0.154711	Tnnt3_21957;Prkar1a_19084;Homer1_26556	-0.660159	0.659743	Capn3_12335;Itgb1_16412;Yy1_22632	-0.57256	0.613246	Eng_13805;Lmna_16905	-1.02093	0.801601	Bcl2_12043;Plec_18810
GOCC_IMMUNOLOGICAL_SYNAPSE	-0.775807	0.529576		2.85412	0.0978459	Coro1a_12721;Myh9_17886	-0.760087	0.565858		0.560482	0.257973	Bcl10_12042	0.440057	0.275865	Lgals3_16854	1.30241	0.154711	Prkar1a_19084	-0.0308885	0.385421	Alcam_11658	0.381752	0.275151	Prkcq_18761	2.35415	0.183104	Lat_16797;Crtam_54698;Ezr_22350
GOBP_POSITIVE_REGULATION_OF_GLIAL_CELL_DIFFERENTIATION	0.591906	0.267278	Lif_16878	2.71097	0.0978459	Egr2_13654;Notch1_18128	-0.915928	0.565858		-0.790279	0.513152		-0.831852	0.540056		-0.543906	0.334601		1.07104	0.320705	Hdac2_15182;Tgfb1_21803	0.427643	0.275151	Cxcr4_12767	-0.969474	0.673519
GOBP_GRANULOCYTE_ACTIVATION	0.400377	0.267278	Itgb2_16414	2.26824	0.0978459	Kars_85305;Stxbp3_20912	0.418245	0.292792	Grn_14824	-0.759992	0.513152		0.395801	0.275865	Stx4a_20909	-0.540569	0.334601		-0.988217	0.678026		0.397004	0.275151	Tnf_21926	-0.980143	0.673519
GOBP_RETICULOPHAGY	-0.486718	0.304596		2.78399	0.0995386	Ulk1_22241	-0.519427	0.329243		-0.459285	0.293846		1.67924	0.227831	Retreg3_67998	-0.310376	0.181403		-0.617083	0.400706		-0.45013	0.313481		1.25042	0.280456	Sting1_72512
GOBP_REGULATION_OF_INTEGRIN_MEDIATED_SIGNALING_PATHWAY	-0.469694	0.304596		2.72974	0.0995386	Flna_192176	-0.503601	0.329243		-0.468705	0.293846		-0.491712	0.311351		2.51695	0.112363	Dmtn_13829	-0.548125	0.400706		1.58568	0.199129	Ctnna1_12385	-0.597919	0.404631
GOBP_POSITIVE_REGULATION_OF_SUBSTRATE_ADHESION_DEPENDENT_CELL_SPREADING	0.444379	0.272347	Arhgef7_54126	2.67645	0.0995386	Flna_192176;Arpc2_76709	-0.842913	0.573296		0.695565	0.257973	P4hb_18453	1.46779	0.260844	Dnm2_13430;Ilk_16202	1.06147	0.154711	Dmtn_13829	-0.0969864	0.389088	Crk_12928	-0.856064	0.562565		-0.00063523	0.391764	Nedd9_18003
GOBP_SMALL_GTPASE_MEDIATED_SIGNAL_TRANSDUCTION	0.665493	0.319952	Kctd10_330171;Rab33b_19338;Rhog_56212;Rasgef1b_320292;Akap13_75547;Arhgap30_226652;Rasgrp2_19395;Gpr65_14744;Vav1_22324	2.62383	0.0995386	Cfl1_12631;Stambp_70527;Arhgdib_11857;Trp53_22059;Notch1_18128;Rac2_19354;Sos2_20663;Myo9b_17925;Ksr2_333050;Arhgap17_70497	-0.1386	0.520572	Rasa4_54153;Abl2_11352;Arhgef12_69632;Heg1_77446;Nup62_18226;Trim28_21849;Srgap2_14270;Prag1_244418	-1.52438	0.92768	Ralgps1_241308;Arhgap45_70719;Rabl3_67657	-1.00783	0.804104	Usp50_75083;Dnm2_13430;Sipa1_20469;Rab4a_19341;Ccdc125_76041	0.570586	0.259613	Rufy1_216724;Synj2bp_24071;Nucb1_18220;Spata13_219140;Rap2a_76108	0.375189	0.403513	Tnk2_51789;F2rl2_14064;Abca1_11303;Rhobtb2_246710;Crk_12928;Rap1b_215449;Gna12_14673;Pik3cg_30955;Dennd4a_102442;Rhoq_104215;Sipa1l2_244668;Arfgef1_211673;Itgb1_16412	0.193053	0.399368	Jun_16476;Park7_57320;Nckap1_50884;Dnmbp_71972;Def6_23853;Rhoc_11853;Fbxo8_50753;Rhob_11852;Dock6_319899	1.94447	0.204312	Rrad_56437;Nkiras1_69721;Lat_16797;Spry4_24066;Iqgap3_404710;Raf1_110157;Als2_74018;Arhgap31_12549;Tnfaip1_21927;Dock10_210293;Syde2_214804;Rasgrp1_19419;Tgm2_21817;Ppp2cb_19053;Siah2_20439;F2r_14062;Gpr55_227326;Sh3bp1_20401
GOBP_POSITIVE_REGULATION_OF_ORGAN_GROWTH	0.498735	0.272347	Parp2_11546	2.60847	0.0995386	Sash3_74131;Notch1_18128	-0.854647	0.573296		0.57299	0.257973	Akt1_11651	-0.848389	0.54701		-0.55405	0.339521		-0.990456	0.685732		-0.898744	0.562565		-0.0472199	0.391764	Rbpj_19664
GOBP_BASEMENT_MEMBRANE_ASSEMBLY	-0.461993	0.304596		2.53882	0.0995386	Clasp2_76499	-0.526834	0.329243		-0.454279	0.293846		-0.517808	0.311351		-0.325745	0.181403		-0.579243	0.400706		-0.483585	0.313481		3.18665	0.132558	Plod3_26433;Ntng2_171171
GOBP_CELL_SUBSTRATE_ADHESION	-0.194833	0.51586	Itgb2_16414;Actn2_11472;Prkx_19108;Arhgef7_54126;Acer2_230379	2.5337	0.0995386	Actg1_11465;Coro1a_12721;Flna_192176;Arpc2_76709;Clasp2_76499;Actn1_109711;Notch1_18128;Rac2_19354	-0.423658	0.612872	Ldb1_16825;Pik3r1_18708;Rsu1_20163;Slk_20874;Srgap2_14270	-0.88533	0.772543	Actn4_60595;P4hb_18453;Rell2_225392	-1.04394	0.828021	Dnm2_13430;Plekha2_83436;Ilk_16202	-0.467849	0.568905	Dmtn_13829;Slc9a1_20544	-1.59894	0.937029	Itga6_16403;Crk_12928;Cdk6_12571;Itgb1_16412	-0.00623346	0.462465	Bcl2l11_12125;Poldip2_67811;Rab1a_19324;Sorbs1_20411;L1cam_16728;Prkce_18754	-0.41567	0.636446	Akip1_57373;Zyx_22793;Ntng2_171171;Spry4_24066;Bcl2_12043;Nedd9_18003;Thy1_21838
GOBP_T_CELL_PROLIFERATION	0.8278	0.272347	Ctps_51797;Tgfbr2_21813;Slamf1_27218;Il27ra_50931	2.52949	0.0995386	Coro1a_12721;Sash3_74131;Trp53_22059;Rac2_19354;Sos2_20663	-1.26633	0.823847	Itch_16396	-0.36177	0.526782	Traf6_22034;Ctla4_12477	0.242859	0.395392	Lgals3_16854;Arg1_11846;Cd40lg_21947	0.431418	0.234035	Fadd_14082;Prkar1a_19084	-0.157953	0.504406	Selenok_80795;Pik3cg_30955;Fyn_14360;Slc7a1_11987	-1.21299	0.8215	Prkcq_18761	2.05158	0.209555	Icosl_50723;Irf1_16362;P2rx7_18439;Rasgrp1_19419;Crtam_54698;Armc5_233912;Vsir_74048;Tnfrsf21_94185
GOBP_POSITIVE_REGULATION_OF_LYMPHOCYTE_CHEMOTAXIS	-0.468248	0.304596		2.51677	0.0995386	Wnk1_232341	-0.515845	0.329243		-0.503569	0.293846		-0.471345	0.311351		-0.397644	0.181403		-0.579927	0.400706		-0.472975	0.313481		1.162	0.280456	Stk39_53416
GOMF_CHROMATIN_BINDING	-0.445782	0.652614	Rnf8_58230;Pygo2_68911;Foxo4_54601;Parp2_11546;Slc30a9_109108;Ccnt1_12455;Rad17_19356	2.50893	0.0995386	Egr2_13654;Actb_11461;Nsd2_107823;Rbl2_19651;Smarcc1_20588;Tle4_21888;Trp53_22059;Notch1_18128;Brd3_67382;Nap1l5_58243;Supt5_20924	3.68535	0.127031	Smarcd2_83796;Actl6a_56456;Clock_12753;Ldb1_16825;Ncaph2_52683;Nup62_18226;Prkaa1_105787;Rad21_19357;Sirt1_93759;Smc4_70099;Stag2_20843;Trim28_21849;Brd2_14312;Polr3g_67486;Skil_20482;Zfp445_235682;Egr1_13653;Zfp276_57247;Cgas_214763;Fos_14281	0.087233	0.468704	Actn4_60595;Dnajc2_22791;Klf4_16600;Prmt6_99890;Ehmt2_110147;Supt6_20926;Polr2b_231329;Thra_21833	-0.20973	0.565675	Cited2_17684;Ercc3_13872;Polr1a_20019;Hinfp_102423;Crtc2_74343;Nono_53610;Elk1_13712;Gtf2b_229906	-0.661493	0.673185	Morf4l1_21761;Aptx_66408;Cdk9_107951	2.77409	0.125411	Epop_103551;Kdm6b_216850;Ubtf_21429;Polq_77782;Morc2a_74522;Tada2a_217031;Cdyl_12593;Cabin1_104248;Eed_13626;Polr3a_218832;Prdm15_114604;Rnf168_70238;Tdrd3_219249;Asxl1_228790;Chd7_320790;Hdac2_15182;Hpf1_72612;Set_56086;Yy1_22632;Eomes_13813;Sin3b_20467;Rcc1_100088;Top2b_21974	0.53164	0.331979	Jun_16476;Nkap_67050;Zc3h12a_230738;Tfam_21780;Cenpf_108000;Atf4_11911;Lemd2_224640;Mcm9_71567;Sirt7_209011;Mta2_23942;Rbbp4_19646	0.0360452	0.502722	Exo1_26909;Nup98_269966;Eny2_223527;Tpr_108989;Rbpj_19664;Upf1_19704;Patz1_56218;Phf19_74016;Jdp2_81703;Mllt6_246198;Rara_19401;Noc2l_57741;Zeb1_21417
GOBP_VENTRICULAR_TRABECULA_MYOCARDIUM_MORPHOGENESIS	-0.438472	0.304596		2.49595	0.0995386	Notch1_18128	1.61674	0.229381	Heg1_77446	-0.424437	0.293846		-0.46372	0.311351		-0.297984	0.181403		1.20623	0.265319	Chd7_320790	1.78949	0.199129	Eng_13805	1.22872	0.280456	Rbpj_19664
GOBP_BIOLOGICAL_PROCESS_INVOLVED_IN_INTERACTION_WITH_SYMBIONT	-0.233142	0.428279	Ccnt1_12455	2.47638	0.0995386	Cfl1_12631;Gapdh_14433;Hspa8_15481	-0.321546	0.476186	Ythdc2_240255	-0.200896	0.403882	Tbc1d20_67231	1.54956	0.260844	Arg1_11846;Psmc3_19182;Gpx1_14775	0.471089	0.204526	Cdk9_107951	-0.00579654	0.412189	Taf11_68776;Eif2ak4_27103	0.589001	0.275151	Jun_16476;Zc3h12a_230738	0.860433	0.329857	Rrp1b_72462;Igf2r_16004;Vapa_30960
GOCC_XY_BODY	1.71827	0.223558	Ube2b_22210	2.47484	0.0995386	Smarcc1_20588	-0.479203	0.329243		-0.401435	0.293846		-0.446215	0.311351		2.53803	0.112363	Birc2_11797	1.13445	0.265319	Sin3b_20467	-0.528333	0.313481		1.20796	0.280456	Pbx4_80720
GOBP_ESTABLISHMENT_OF_LYMPHOCYTE_POLARITY	-0.430463	0.304596		2.47484	0.0995386	Myh9_17886	-0.454112	0.329243		-0.481074	0.293846		-0.531656	0.311351		-0.33099	0.181403		-0.574191	0.400706		-0.530426	0.313481		1.1088	0.280456	Crtam_54698
GOBP_MESENCHYMAL_CELL_DIFFERENTIATION	-0.816698	0.725792	Tgfbr2_21813;Anxa6_11749	2.46111	0.0995386	Akna_100182;Flna_192176;Vasn_246154;Clasp2_76499;Notch1_18128;Axin2_12006	-0.488188	0.619533	Gata3_14462;Trim28_21849;Glipr2_384009	-1.31303	0.866314	Tapt1_231225	0.148733	0.401464	Cited2_17684;Rdh10_98711;Sfrp2_20319;Bcl9l_80288	0.134834	0.343032	Kbtbd8_243574;Rgcc_66214	-0.698916	0.712454	Smad7_17131;Hdac2_15182;Tgfb1_21803;Eomes_13813	0.108191	0.440449	Eng_13805;Rtn4_68585;Adipor1_72674;Spred1_114715	0.749489	0.348078	Rbpj_19664;Bcl2_12043;Sema4d_20354;Tcof1_21453;Polr1b_20017;Nolc1_70769;Sema7a_20361
GOMF_HMG_BOX_DOMAIN_BINDING	-0.477022	0.304596		2.45451	0.0995386	Egr2_13654	1.49311	0.229381	Gata3_14462	-0.482108	0.293846		-0.512709	0.311351		-0.33267	0.181403		-0.580026	0.400706		-0.505095	0.313481		-0.600523	0.404631
GOBP_ACTIN_FILAMENT_BASED_MOVEMENT	-0.681325	0.617961	Gpd1l_333433	2.44751	0.0995386	Myo1f_17916;Flna_192176;Myh9_17886;Myo9b_17925	-0.0373566	0.446458	Fgf13_14168;Pik3ca_18706	-0.550659	0.59122	Actn4_60595	-1.37913	0.876868		-0.0203001	0.321039	Slc9a1_20544	-0.667202	0.637327	Sri_109552;Akap9_100986	-1.49244	0.893278		-0.573046	0.623258	Myo5a_17918;Myo19_66196
GOBP_POSITIVE_REGULATION_OF_CHROMOSOME_SEGREGATION	1.59634	0.223558	Ccnb1_268697	2.43458	0.0995386	Smc5_226026	-0.507613	0.329243		-0.470357	0.293846		-0.489508	0.311351		-0.366075	0.181403		-0.521627	0.400706		-0.497824	0.313481		1.18733	0.280456	Aurkb_20877
GOBP_LOCOMOTION	-0.448267	0.666573	Spint2_20733;Ski_20481;Ube2b_22210;Camk2b_12323;Tnfrsf11a_21934;Itgb2_16414;Rhog_56212;Cpne3_70568;Dgkz_104418;Ece1_230857;Mboat7_77582;Foxo4_54601;Lrch1_380916;Aamp_227290;Prkx_19108;Rnf41_67588;Tgfbr2_21813;Vasp_22323;Anxa6_11749;Slamf1_27218;Arhgef7_54126;Mkks_59030;Il27ra_50931;Vav1_22324	2.42099	0.0995386	Egr2_13654;Actb_11461;Actg1_11465;Adgrl3_319387;Cfl1_12631;Coro1a_12721;Lcp1_18826;Pak4_70584;Arhgdib_11857;Cap1_12331;Cnn2_12798;Elmo2_140579;Flna_192176;Gpsm3_106512;Mrtfa_223701;Map2k3_26397;Myh9_17886;Pfn1_18643;Wnk1_232341;Arpc2_76709;Clasp2_76499;Pip5k1c_18717;Wdr1_22388;Notch1_18128;Rac2_19354;Apc_11789	-0.659479	0.733309	Gata3_14462;Elmo3_234683;Abl2_11352;Coro6_216961;Fgf13_14168;Ldb1_16825;Macir_52392;Pik3r1_18708;Sgk3_170755;Sirt1_93759;Slk_20874;Arl13b_68146;Cxadr_13052;Srgap2_14270;Lsp1_16985;Abhd6_66082;Cnr2_12802;Arpc3_56378;Grn_14824;Dzip1_66573;Il16_16170;Ier2_15936;Glipr2_384009;Pik3ca_18706;Arf4_11843;Prag1_244418	-1.9363	0.980104	Arc_11838;Actn4_60595;B4galt1_14595;Fbxo7_69754;Klf4_16600;Ptger4_19219;Abcc1_17250;Nr4a1_15370;Tbccd1_70573;Trpv4_63873;Akt1_11651;Vps35_65114;Arid5b_71371;Pbxip1_229534;Phpt1_75454	-1.65801	0.948014	Cited2_17684;Nr4a2_18227;Stx4a_20909;Cxcl10_15945;Lgals3_16854;Sfrp2_20319;Tpgs1_110012;Dnaaf4_67685;Ppp1r9b_217124;Tbxa2r_21390;Hdac5_15184;Ogdh_18293;Trp53inp1_60599;Adora2a_11540;Ilk_16202;Ccdc125_76041;Gpx1_14775;Ccr9_12769;Gba_14466	0.630771	0.273433	Dmtn_13829;Ada_11486;Arrdc3_105171;Dusp1_19252;Fadd_14082;Plxna1_18844;Siah1a_20437;Synj2bp_24071;Rgcc_66214;Selp_20344;Sgk1_20393;Spata13_219140;Tnfaip3_21929;Slc9a1_20544;Rap2a_76108;Cd74_16149	-1.1346	0.890275	Spdl1_70385;Ifng_15978;Adgrg3_54672;Barhl1_54422;Fez2_225020;Lyn_17096;Slc26a8_224661;Ythdf1_228994;Nphp4_260305;Selenok_80795;Itga6_16403;Tbx21_57765;Crk_12928;Smad7_17131;Nfe2l2_18024;Cdk6_12571;Gna12_14673;Pik3cg_30955;Alcam_11658;Fyn_14360;Prcp_72461;Rhoq_104215;Sbds_66711;Slc12a2_20496;Vps13a_271564;Xbp1_22433;Abi3_66610;Arid2_77044;Itgb1_16412;Scarb1_20778;Tgfb1_21803;Tmf1_232286;Rffl_67338…	0.469251	0.348109	Eng_13805;Myo18a_360013;Jun_16476;Rab1a_19324;Rtn4_68585;Zc3h12a_230738;Lmna_16905;Myc_17869;Nckap1_50884;Hdac6_15185;Tnfrsf18_21936;Celf3_78784;Cxcr4_12767;Adipor1_72674;Spred1_114715;Tnf_21926;Bbs4_102774;Chst2_54371;Cln3_12752;Fosl1_14283;L1cam_16728;Rhoc_11853;Spef2_320277;Atp8a1_11980;Ctnna1_12385;Maco1_66146;Nus1_52014;Prkcq_18761;Prkce_18754;Rarres2_71660;Rhob_11852;Mta2_23942	-2.04867	0.986024	Stat5a_20850;Plxnd1_67784;Mcam_84004;Mpp1_17524;Ntng2_171171;Patz1_56218;Mns1_17427;Raf1_110157;Syde1_71709;Tnfaip1_21927;Bcl2_12043;Dock10_210293;Jaml_270152;Nedd9_18003;Syde2_214804;Trib1_211770;Plec_18810;Sema4d_20354;Stk39_53416;Ptp4a3_19245;Thy1_21838;Crtam_54698;Irak4_266632;F2r_14062;Vsir_74048;Sema7a_20361;Sh3bp1_20401
GOCC_NUCLEAR_PROTEIN_CONTAINING_COMPLEX	0.393045	0.391015	Prkdc_19090;Nutf2_68051;Taf12_66464;E2f7_52679;Eaf2_106389;Ints3_229543;Pygo2_68911;Recql5_170472;Snrpd1_20641;Yju2_72886;Ddx41_72935;Mphosph10_67973;Sf3b6_66055;Tespa1_67596;Ints6l_236790;Thoc5_107829;Ccnt1_12455;Cops2_12848;Med16_216154	2.41944	0.0995386	Actb_11461;Rad23b_19359;Kat14_228714;Cbx7_52609;Flna_192176;Hspa8_15481;Pcgf6_71041;Rtf1_76246;Smarcc1_20588;Tle4_21888;Nfya_18044;Taf5l_102162;Abraxas1_70681;Brd1_223770;Smg7_226517;Mxd1_17119;Med23_70208;Tada3_101206;Supt5_20924	4.01055	0.0856671	Msl2_77853;Bicd2_76895;Ptges3_56351;Smarcd2_83796;Actl6a_56456;Clock_12753;Fanca_14087;Htatsf1_72459;Ldb1_16825;Med7_66213;Nup62_18226;Rad21_19357;Rfx5_53970;Rprd1b_70470;Sirt1_93759;Stag2_20843;Syf2_68592;Tfip11_54723;Trim28_21849;U2af1l4_233073;Zcrb1_67197;Anp32e_66471;Bud13_215051;Ctc1_68964;Mxi1_17859;Polr3g_67486;Supt4a_20922;Wdr83_67836;Eloc_67923;Maff_17133;Gins4_109145;Fos_14281;Pop7_7409…	0.966661	0.269762	Cebpg_12611;Aar2_68295;Chmp3_66700;Cwf19l1_72502;Gcfc2_330361;Nup54_269113;Stn1_108689;Tipin_66131;Bach1_12013;Cwc15_66070;Elp2_58523;Snrnp70_20637;Supt6_20926;Zcchc8_70650;Frg1_14300;Gins2_272551;Polr2b_231329;Pes1_64934;Meaf6_70088;Taf7_24074	3.38325	0.0957276	Jade1_269424;Leo1_235497;Mcm2_17216;Nup160_59015;Polr3e_26939;Ccnh_66671;Elob_67673;Ercc3_13872;Lgals3_16854;Polr2e_66420;Senp3_80886;Wdr61_66317;Ccdc12_72654;Nup37_69736;Polr1a_20019;Anapc16_52717;Med24_23989;Anapc4_52206;Babam1_68251;Hdac5_15184;Mtrex_72198;Phf10_72057;Rpa1_68275;Nono_53610;Pola2_18969;Snrpf_69878;Bcl9l_80288;E2f2_242705;Rad51d_19364;Ell2_192657;Hnrnpm_76936;Gtf2b_229906	0.303954	0.366117	Anapc1_17222;Exosc7_66446;Ino80e_233875;Med6_69792;Cwc25_67480;Morf4l1_21761;Etv3_27049;Cdk9_107951;Usp22_216825;Srek1_218543	3.82661	0.0530111	Ddx20_53975;Snrnp35_76167;Cpsf2_51786;Kdm6b_216850;Msh3_17686;Supt3_109115;Rangap1_19387;Utp4_21771;E2f6_50496;Med27_68975;Tfdp1_21781;Rnmt_67897;Sympk_68188;Taf1a_21339;Xpot_73192;Smad7_17131;Tada2a_217031;Nfe2l2_18024;Nfil3_18030;Eif4a3_192170;Ankrd39_109346;Cdk6_12571;E2f3_13557;Wdr5_140858;Eed_13626;Ing4_28019;Kpna1_16646;Orc2_18393;Polr3a_218832;Psmd12_66997;Raly_19383;Runx3_12399;Swi5_72931…	3.25068	0.0987085	Dhx35_71715;Dis3_72662;Cxxc1_74322;Bcas2_68183;Brms1l_52592;Gtf2a2_235459;Hnrnpr_74326;Jun_16476;Aff4_93736;Nup205_70699;Ppie_56031;Myc_17869;Trrap_100683;Bcl7c_12055;Hdac6_15185;Chmp2b_68942;Med20_56771;Atf4_11911;Rbm41_237073;Gins1_69270;Prpf18_67229;U2af2_22185;Clns1a_12729;Dhx15_13204;Fosl1_14283;Hnrnph1_59013;Kat8_67773;Taf1_270627;Exosc3_66362;Lsm2_27756;Pagr1a_67278;Mta2_23942;Rbbp4_19646	2.27066	0.188676	Rad1_19355;Morf4l2_56397;Mybl2_17865;Nup98_269966;Eny2_223527;Bccip_66165;Tpr_108989;Lat_16797;Cebpz_12607;Polr2i_69920;Upf1_19704;Exosc4_109075;Hexim1_192231;Msl3_17692;Phf20l1_239510;Ddx23_74351;Sgf29_75565;Polr2l_66491;Adar_56417;Ints8_72656;Junb_16477;Ppargc1b_170826;Bod1l_665775;Bop1_12181;Cirbp_12696;Tsen2_381802;Chmp4b_75608;Jade3_382207;Polr1e_64424;Rara_19401;Noc2l_57741;Nol11_68979;Polr…
GOBP_MITOCHONDRION_ORGANIZATION	1.66245	0.259858	Nipsnap2_14467;Fxn_14297;Ttc19_72795;Ube2j2_140499;Epas1_13819;Atg7_74244;Ndufa5_68202;Adck1_72113;Ddhd1_114874;Rnf41_67588;Micos10_433771;Ghitm_66092	2.41545	0.0995386	Immp2l_93757;Ulk1_22241;Huwe1_59026;Tomm20_67952;Trp53_22059;Bad_12015;Mgme1_74528;Rac2_19354;Sdhaf1_68332;Wdr45_54636	-0.154456	0.520572	Coa3_52469;Atg14_100504663;Prkaa1_105787;Coa5_76178;Cxadr_13052;Immt_76614;Top3a_21975;Pde2a_207728	2.72701	0.14931	Cntnap1_53321;Rab29_226422;Aip_11632;Bnip3l_12177;Fbxo7_69754;Prmt6_99890;Rab5if_67388;Mtx1_17827;Leprot_230514;Samm50_68653;Akt1_11651;Pdcd5_56330;Vps35_65114;Cox7a2_12866	2.82113	0.128731	Atp13a2_74772;Mtx2_53375;Timm44_21856;Pmaip1_58801;Psmd10_53380;Cisd2_67006;Dmac2_66349;Gpx1_14775;Slc25a36_192287;Bag3_29810;Gabarapl2_93739;Mtm1_17772;Ndufab1_70316;Acad9_229211;Gba_14466	-0.447962	0.579319	Dna2_327762;Ndufb9_66218;Slc9a1_20544	2.8135	0.125411	Tnfsf10_22035;Afg1l_215951;Bmf_171543;Ndufa13_67184;Prdx3_11757;Slc35f6_74919;Apoo_68316;Chchd4_72170;Msto1_229524;Smim20_66278;Timm50_66525;Plscr3_70310;Hk2_15277;Bcl2l1_12048;Ndufa10_67273;Lyrm7_75530;Vps13a_271564;Coa8_68020;Cox10_70383;Hsp90aa1_15519;Srebf2_20788	2.07737	0.190671	Bcl2l11_12125;Poldip2_67811;Timm29_69773;Park7_57320;Uqcc2_67267;Tfam_21780;Ndufc1_66377;Lmna_16905;Myc_17869;Hdac6_15185;Npepps_19155;Sh3glb1_54673;Mul1_68350;Sirt7_209011	0.921128	0.337046	Ndufb6_230075;P2rx7_18439;Hip1r_29816;Mpv17l_93734;Ndufa9_66108;Tmem242_70544;Uqcc1_56046;Hspa4_15525;Bcl2_12043;Myo19_66196;Plec_18810;Ppp2cb_19053;Camkk2_207565;Sesn2_230784
GOBP_VACUOLE_ORGANIZATION	2.25849	0.22923	Rab19_19331;Rab33b_19338;Ulk3_71742;Atg7_74244;Trex1_22040;Ccdc115_69668	2.40614	0.0995386	Coro1a_12721;Ulk1_22241;Adprh_11544;Wdr45_54636;Tmem175_72392	1.05186	0.274975	Atg14_100504663;Hps1_192236;Mtmr3_74302;Grn_14824;Pacs2_217893	1.58804	0.253448	Chmp3_66700;Ehmt2_110147;Stx12_100226;Tbc1d14_100855;Vps35_65114	3.87699	0.0957276	Atp13a2_74772;Tmem39a_67846;Tmem106b_71900;Trp53inp1_60599;Gaa_14387;Bag3_29810;Gabarapl2_93739;Mtm1_17772;Gba_14466	-1.216	0.773303		2.661	0.125411	Abca1_11303;Acpp_56318;Fez2_225020;Arl8b_67166;Atg101_68118;Vps16_80743;Snx18_170625;Ubxn2a_217379;Vps4a_116733;Rab14_68365	1.88526	0.232696	Rab1a_19324;Chmp2b_68942;Hook2_170833;Sh3glb1_54673;Cln3_12752;Ift88_21821	0.404819	0.369857	Sting1_72512;P2rx7_18439;Atg16l2_73683;Chmp4b_75608;Pip4k2c_117150
GOCC_TRANS_GOLGI_NETWORK_TRANSPORT_VESICLE_MEMBRANE	-0.454294	0.304596		2.37706	0.0995386	Clta_12757	-0.521572	0.329243		-0.4496	0.293846		1.733	0.227831	Aftph_216549	-0.319497	0.181403		-0.596657	0.400706		-0.515972	0.313481		-0.600983	0.404631
GOBP_RESPONSE_TO_CYTOKINE	1.11458	0.271601	Tnfrsf11a_21934;Klf2_16598;Zfp36l2_12193;Cnot7_18983;Lrch1_380916;Nub1_53312;Trex1_22040;Trim25_217069;Rps6ka4_56613;Zfp36_22695;Casp8_12370;Il21r_60504;Mkks_59030;Il27ra_50931;Rel_19696	2.35038	0.0995386	Actg1_11465;Card14_170720;Coro1a_12721;Rad23b_19359;Gapdh_14433;Parp14_547253;Tle4_21888;Mynn_80732;Trp53_22059;Wnk1_232341;Bad_12015;Stxbp3_20912;Notch1_18128;Asah1_11886	1.34666	0.274975	Gata3_14462;Sigirr_24058;Ifnar1_15975;Ifnar2_15976;Il7r_16197;Jak1_16451;Sirt1_93759;Ythdc2_240255;Ikbke_56489;Skil_20482;Lsp1_16985;Pde2a_207728;Egr1_13653;Palm3_74337;Oas3_246727;Il1rl2_107527;Fos_14281;Tnip2_231130	-0.959112	0.799456	Il1rn_16181;Actn4_60595;Klf4_16600;P4hb_18453;Traf6_22034;Vps26b_69091;Akt1_11651;Arid5b_71371	-0.629372	0.707951	Mcm2_17216;Nr1d1_217166;Stx4a_20909;Cxcl10_15945;Avpr2_12000;Srsf3_20383;Arg1_11846;Ilk_16202;Ccr9_12769;Gba_14466	3.11578	0.0629276	Atic_108147;Dusp1_19252;Fadd_14082;Irak2_108960;Socs5_56468;Birc2_11797;Relb_19698;Selp_20344;Etv3_27049;Cdk9_107951;Tnfaip3_21929;Tyms_22171;Gch1_14528;Cd74_16149	0.00882783	0.48942	Ifng_15978;Ddost_13200;Ndufa13_67184;Rnmt_67897;Cdc34_216150;Smad7_17131;Nfe2l2_18024;Nfil3_18030;Hk2_15277;Bcl2l1_12048;Slc12a2_20496;Trim44_80985;Ubxn2a_217379;Xbp1_22433;Igbp1_18518;Mapkapk2_17164;Yy1_22632;Wbp1l_226178;Rffl_67338	1.09134	0.255398	Mthfr_17769;Tex14_83560;Agpat1_55979;Zc3h12a_230738;Myc_17869;Tnfrsf18_21936;Cxcr4_12767;Adipor1_72674;Tnf_21926;Traf1_22029;Bbs4_102774;Fosl1_14283;Mul1_68350;Oasl1_231655;Ugcg_22234;Vim_22352;Crlf2_57914	2.77465	0.132558	Irf1_16362;Stat5a_20850;Fasl_14103;Mybl2_17865;Nkiras1_69721;Tpr_108989;Zyx_22793;Srm_20810;Sting1_72512;Upf1_19704;Gfi1_14581;Spry4_24066;Rif1_51869;Ifngr2_15980;Shpk_74637;Trim56_384309;Osm_18413;Bcl2_12043;Adar_56417;Shfl_319278;Stk39_53416;Ptp4a3_19245;Irak4_266632;Ppp2cb_19053;Irf8_15900;Rara_19401;Mat2a_232087;Tnfrsf21_94185;Usp10_22224
GOBP_NEGATIVE_REGULATION_OF_GLUCOSE_IMPORT	-0.422044	0.304596		2.34082	0.0995386	Stxbp3_20912	-0.500577	0.329243		-0.443454	0.293846		-0.508186	0.311351		-0.294856	0.181403		-0.60444	0.400706		3.69162	0.0987085	Myc_17869;Tnf_21926	2.91601	0.132558	Enpp1_18605;Pea15a_18611
GOBP_BASE_CONVERSION_OR_SUBSTITUTION_EDITING	-0.449021	0.304596		2.34048	0.0995386	Apobec3_80287	-0.5047	0.329243		-0.407973	0.293846		-0.474328	0.311351		-0.33267	0.181403		-0.627346	0.400706		-0.493023	0.313481		1.26615	0.280456	Adar_56417
GOBP_REGULATION_OF_LYSOSOMAL_LUMEN_PH	1.5596	0.223558	Ccdc115_69668	2.32366	0.0995386	Tmem175_72392	1.57396	0.229381	Grn_14824	-0.417639	0.293846		1.67411	0.227831	Tmem106b_71900	-0.37388	0.181403		-0.578915	0.400706		1.53776	0.199129	Cln3_12752	-0.569888	0.404631
GOBP_CARDIAC_CHAMBER_FORMATION	-0.475815	0.304596		2.32303	0.0995386	Notch1_18128	-0.477215	0.329243		-0.440788	0.293846		-0.465163	0.311351		-0.371566	0.181403		-0.607067	0.400706		-0.512959	0.313481		-0.577915	0.404631
GOBP_RAC_PROTEIN_SIGNAL_TRANSDUCTION	0.380555	0.272347	Rhog_56212	2.31063	0.0995386	Rac2_19354;Arhgap17_70497	-0.834486	0.573296		-0.793322	0.519899		0.396192	0.277615	Dnm2_13430	-0.655167	0.339521		0.990413	0.320705	Crk_12928;Pik3cg_30955	0.391411	0.279063	Nckap1_50884	1.14242	0.329857	Als2_74018;Sh3bp1_20401
GOBP_RESPONSE_TO_INTERLEUKIN_7	-0.480421	0.304596		2.30618	0.0995386	Rad23b_19359	3.74162	0.132654	Il7r_16197;Lsp1_16985	1.67532	0.230215	P4hb_18453	-0.488264	0.311351		3.06559	0.112363	Atic_108147	-0.66091	0.400706		-0.490575	0.313481		-0.574984	0.404631
GOBP_REGULATION_OF_T_CELL_CHEMOTAXIS	-0.432512	0.304596		2.29112	0.0995386	Wnk1_232341	-0.477942	0.329243		-0.47701	0.293846		1.70038	0.227831	Cxcl10_15945	-0.358345	0.181403		-0.558925	0.400706		-0.477539	0.313481		1.24209	0.280456	Stk39_53416
GOBP_NEGATIVE_REGULATION_OF_FATTY_ACID_BIOSYNTHETIC_PROCESS	-0.453221	0.304596		2.28901	0.0995386	Insig2_72999	1.49286	0.229381	Sirt1_93759	-0.411687	0.293846		1.59187	0.227831	Pibf1_52023	-0.325549	0.181403		1.10136	0.265319	Insig1_231070	-0.483082	0.313481		-0.577594	0.404631
GOBP_POSITIVE_REGULATION_OF_LYMPHOCYTE_APOPTOTIC_PROCESS	-0.520073	0.304596		2.28839	0.0995386	Trp53_22059	-0.47595	0.329243		-0.518305	0.293846		-0.490583	0.311351		-0.323859	0.181403		-0.591891	0.400706		-0.515609	0.313481		1.25752	0.280456	P2rx7_18439
GOCC_RNA_POLYMERASE_II_TRANSCRIPTION_REPRESSOR_COMPLEX	-0.452583	0.304596		2.27213	0.0995386	Mxd1_17119	-0.490557	0.329243		-0.49606	0.293846		-0.449525	0.311351		2.58246	0.112363	Etv3_27049	1.27155	0.265319	Ddx20_53975	1.37814	0.199129	Myc_17869	-0.551524	0.404631
GOBP_REGULATION_OF_AUTOPHAGY_OF_MITOCHONDRION_IN_RESPONSE_TO_MITOCHONDRIAL_DEPOLARIZATION	-0.497917	0.304596		2.27213	0.0995386	Huwe1_59026	-0.447063	0.329243		-0.466828	0.293846		1.63433	0.227831	Gba_14466	-0.347077	0.181403		1.0931	0.265319	Hk2_15277	3.37616	0.0987085	Hdac6_15185;Mul1_68350	-0.565475	0.404631
GOBP_LEFT_RIGHT_AXIS_SPECIFICATION	-0.488612	0.304596		2.25555	0.0995386	Notch1_18128	5.24891	0.0699262	Ift172_67661;Pkd1l1_171395;Arl13b_68146	-0.446262	0.293846		1.81103	0.227831	Cited2_17684	-0.340521	0.181403		-0.61936	0.400706		-0.500464	0.313481		1.1995	0.280456	Mns1_17427
GOBP_EXTRACELLULAR_MATRIX_CONSTITUENT_SECRETION	-0.468248	0.304596		2.25462	0.0995386	Notch1_18128	-0.441651	0.329243		-0.446366	0.293846		-0.455743	0.311351		3.48101	0.112363	Rgcc_66214	-0.606506	0.400706		1.51237	0.199129	Eng_13805	-0.585743	0.404631
GOBP_CELLULAR_RESPONSE_TO_ANTIBIOTIC	-0.488148	0.304596		2.24012	0.0995386	Trp53_22059	-0.425537	0.329243		2.11899	0.230215	Cdkn1b_12576	-0.481701	0.311351		2.58265	0.112363	Slc9a1_20544	-0.540784	0.400706		-0.506682	0.313481		-0.578566	0.404631
GOBP_REGULATION_OF_RESPONSE_TO_OSMOTIC_STRESS	-0.463799	0.304596		2.23902	0.0995386	Bad_12015	-0.515443	0.329243		1.88503	0.230215	Trpv4_63873	-0.402999	0.311351		-0.30749	0.181403		-0.630228	0.400706		1.86208	0.199129	Cln3_12752	-0.554062	0.404631
GOMF_I_SMAD_BINDING	-0.439989	0.304596		2.22554	0.0995386	Axin2_12006	-0.506659	0.329243		-0.488597	0.293846		-0.48231	0.311351		-0.290846	0.181403		1.15812	0.265319	Smad7_17131	-0.544434	0.313481		-0.584741	0.404631
GOMF_PROTON_TRANSPORTING_ATP_SYNTHASE_ACTIVITY_ROTATIONAL_MECHANISM	-0.485295	0.304596		2.21034	0.0995386	Atp6v0c_11984	-0.539943	0.329243		-0.463578	0.293846		-0.489508	0.311351		2.60552	0.112363	Atp6v1a_11964	1.27155	0.265319	Atp5j2_57423	-0.444907	0.313481		-0.524581	0.404631
GOBP_HISTONE_H3_K36_METHYLATION	-0.445936	0.304596		2.19389	0.0995386	Nsd2_107823	-0.494838	0.329243		-0.451026	0.293846		-0.465063	0.311351		-0.343506	0.181403		-0.545151	0.400706		-0.500577	0.313481		-0.604457	0.404631
GOBP_SEQUESTERING_OF_METAL_ION	-0.49133	0.304596		2.19136	0.0995386	Ftl1_14325	-0.521691	0.329243		-0.458851	0.293846		-0.459389	0.311351		-0.333182	0.181403		1.35131	0.265319	Sri_109552	-0.486756	0.313481		-0.592638	0.404631
GOBP_PENTOSE_PHOSPHATE_SHUNT	-0.485178	0.304596		2.1611	0.0995386	Trp53_22059	-0.45692	0.329243		-0.437076	0.293846		1.56253	0.227831	H6pd_100198	-0.373034	0.181403		-0.58525	0.400706		-0.443176	0.313481		1.2347	0.280456	Shpk_74637
GOMF_MANNOSIDASE_ACTIVITY	1.51891	0.223558	Edem3_66967	2.12263	0.0995386	Edem1_192193	1.50689	0.229381	Manba_110173	-0.526697	0.293846		-0.477556	0.311351		-0.349353	0.181403		-0.596881	0.400706		-0.456337	0.313481		-0.572215	0.404631
GOBP_POSITIVE_THYMIC_T_CELL_SELECTION	-0.49301	0.304596		2.07807	0.0995386	Cd3g_12502	1.37211	0.229381	Cd3d_12500	-0.43905	0.293846		-0.457433	0.311351		2.41608	0.112363	Cd74_16149	-0.572037	0.400706		-0.479203	0.313481		-0.576671	0.404631
GOBP_HEART_VALVE_FORMATION	-0.459851	0.304596		2.05649	0.0995386	Notch1_18128	-0.465148	0.329243		-0.491312	0.293846		-0.446651	0.311351		-0.352154	0.181403		-0.603823	0.400706		-0.482709	0.313481		1.20518	0.280456	Zfpm1_22761
GOCC_CLATHRIN_COAT_OF_COATED_PIT	-0.449817	0.304596		2.04147	0.0995386	Clta_12757	1.50878	0.229381	Ap2b1_71770	2.0782	0.230215	Ap2m1_11773	-0.429458	0.311351		-0.319728	0.181403		-0.581	0.400706		-0.502719	0.313481		-0.568876	0.404631
GOBP_SPHINGOSINE_BIOSYNTHETIC_PROCESS	1.93959	0.223558	Acer2_230379	1.87291	0.0995386	Asah1_11886	-0.524762	0.329243		-0.435702	0.293846		1.68762	0.227831	Gba_14466	-0.322716	0.181403		-0.623583	0.400706		-0.479021	0.313481		1.07151	0.280456	Acer3_66190
GOBP_MACROMOLECULE_DEACYLATION	0.101588	0.395182	Ski_20481;Ppt2_54397	2.56341	0.100038	Kat14_228714;Flna_192176;Trp53_22059;Tada3_101206	0.536647	0.301061	Prkaa1_105787;Sirt1_93759;Abhd17b_226016	-0.600383	0.598505	Prmt6_99890	-0.0554113	0.413148	Hdac5_15184;Sirt3_64384	0.0271131	0.326482	Morf4l1_21761	1.68167	0.237761	Ifng_15978;Tada2a_217031;Wdr5_140858;Per2_18627;Hdac2_15182;Sin3b_20467	3.55945	0.0987085	Brms1l_52592;Hdac6_15185;Spred1_114715;Abhd17c_70178;Sirt7_209011;Mta2_23942;Rbbp4_19646	1.80658	0.24111	Morf4l2_56397;Ncapg2_76044;Mier3_218613;Jdp2_81703;Msl3_17692;Sgf29_75565
GOCC_ENDOSOME_MEMBRANE	0.165287	0.41229	Mtmr4_170749;Rnf144a_108089;Sorcs2_81840;Ece1_230857;Nsg1_18196;Anxa6_11749;Plin3_66905;Plekhf2_71801	2.72672	0.100191	H2-Ob_15002;Nsg2_18197;Rab10_19325;Sla2_77799;Atp6v0c_11984;Pip5k1c_18717;Atp6v0a2_21871;Vps4b_20479;Tmem175_72392;Clta_12757	1.21353	0.274975	Slc15a4_100561;Ap2b1_71770;Clcn3_12725;Dtx3l_209200;Plekhm2_69582;Itch_16396;Wdr83_67836;Abhd6_66082;Ctsd_13033;Abhd17b_226016;Mvb12b_72543;Vps29_56433	2.28458	0.190286	Arc_11838;Ehd4_98878;Chmp3_66700;Stard3nl_76205;Traf6_22034;Ap2m1_11773;Stx12_100226;Vti1b_53612;Litaf_56722;Leprot_230514;Ubxn6_66530;Vps35_65114;Rab5b_19344	1.14783	0.260844	Mmd_67468;Steap3_68428;Snx17_266781;Usp50_75083;Atp13a2_74772;Abcc5_27416;Tmem106b_71900;Zdhhc1_70796;Rab4a_19341;Vps37b_330192;Snx20_71607	1.62895	0.154711	Ndrg1_17988;Irak2_108960;Rufy1_216724;Fcgrt_14132;Snx19_102607;Vps36_70160;Rap2a_76108	2.82613	0.125411	Pdlim4_30794;Rab11b_19326;Slc39a14_213053;Uevld_54122;Gga3_260302;Rhobtb2_246710;Mtmr2_77116;Zfyve16_218441;Bace1_23821;Pacsin2_23970;Arl8b_67166;Vps16_80743;Snx18_170625;Vps13a_271564;Vps4a_116733;Ehd3_57440;Itgb1_16412;Rab14_68365;Vps33b_233405;Rab8a_17274;Rffl_67338	2.15449	0.193453	H2-Aa_14960;Mvb12a_73711;Ocrl_320634;Vps39_269338;Chmp2b_68942;Slc39a4_72027;Atp11b_76295;Cln3_12752;Plekhb2_226971;Vps45_22365;Abhd17c_70178;Cmtm6_67213;Rab5c_19345;Rhob_11852	-1.57478	0.946485	Arl8a_68724;Scamp2_24044;Igf2r_16004;Ldlr_16835;Chmp4b_75608;Irak4_266632
GOBP_MUSCLE_CELL_DIFFERENTIATION	0.222073	0.392362	Ski_20481;Pdlim5_56376;Foxo4_54601;Actn2_11472;Akap13_75547;Parp2_11546	2.28839	0.10045	Csrp1_13007;Actg1_11465;Mrtfa_223701;Tanc1_66860;Myh9_17886;Wdr1_22388;Actn1_109711;Notch1_18128	-0.912972	0.758613	Sirt1_93759;Cxadr_13052;Nfatc3_18021;Fbxo22_71999	0.396296	0.346685	Cntnap1_53321;Actn4_60595;Nln_75805;Sgcb_24051;Supt6_20926;Akt1_11651	-0.739752	0.700508	Cxcl10_15945;Tmem204_407831;Hdac5_15184;Gpx1_14775	1.40679	0.158065	Cdk9_107951;Tnnt3_21957;Prkar1a_19084;Homer1_26556;Slc9a1_20544	-0.873656	0.790217	Kdm6b_216850;Capn3_12335;Xbp1_22433;Itgb1_16412;Tgfb1_21803;Yy1_22632	-1.67905	0.948595	Eng_13805;Lmna_16905	0.254623	0.430795	Morf4l2_56397;Rbpj_19664;Rbm38_56190;Sik1_17691;Bcl2_12043;Plec_18810;Rara_19401;Camk1_52163;Zeb1_21417
GOMF_GTPASE_BINDING	0.347754	0.386012	Nutf2_68051;Errfi1_74155;Akap13_75547;Rnf41_67588;Cyria_76820	2.72994	0.100604	Lcp1_18826;Arhgdib_11857;Flna_192176;Ulk1_22241;Pfn1_18643;Myo9b_17925;Clta_12757	-0.0762543	0.469579	Bicd2_76895;Atg14_100504663;Rph3al_380714;Tnpo3_320938;Srgap2_14270	-1.15408	0.81579	Rab29_226422;Tbc1d20_67231	-1.2904	0.860862	Sgsm2_97761;Kntc1_208628	-0.216963	0.461356	Ndrg1_17988;Fgd6_13998	1.51488	0.296404	Ankrd27_245886;Mical3_194401;Abca1_11303;Gga3_260302;Rangap1_19387;Rabggtb_19352;Xpot_73192;Evi5_14020;Hsp90aa1_15519;Rab8a_17274;Rcc1_100088	0.443272	0.331979	Ocrl_320634;Nckap1_50884;Sytl3_83672;Golga4_54214;Sike1_66641;Lsm2_27756	1.13763	0.329857	Myo5a_17918;Ap3m1_55946;Iqgap3_404710;Raf1_110157;Als2_74018;Tnfaip1_21927;Strn3_94186;Gcc2_70297;Rabgap1_227800;Ncf2_17970
GOCC_NEURON_PROJECTION_TERMINUS	-1.41431	0.872403		2.6984	0.102808	Actb_11461;Actg1_11465;Hspa8_15481;Tanc1_66860	-0.85701	0.684702	Clcn3_12725	-1.48412	0.858422		-0.10226	0.414778	Tprgl_67808;Elk1_13712	0.935345	0.1654	Tspoap1_207777;Gch1_14528	-1.80255	0.960197		-0.815328	0.676822	Maco1_66146	-1.1345	0.826257	Unc13a_382018
GOBP_NEGATIVE_REGULATION_OF_PROTEIN_CONTAINING_COMPLEX_DISASSEMBLY	1.50131	0.259858	Mid1_17318;Ckap2_80986;Camsap2_67886	2.71121	0.10381	Capzb_12345;Clasp2_76499;Apc_11789	2.14704	0.18428	Katnb1_74187;Capg_12332;Fgf13_14168;Pik3ca_18706	-1.13196	0.726083		0.671605	0.277615	Tmem39a_67846;Twf2_23999	0.475786	0.210559	Dmtn_13829	0.131872	0.424095	Ubqln4_94232;Camsap1_227634	0.440754	0.283764	Hdac6_15185;Tnf_21926	-0.663728	0.63296	Scaf4_224432
GOBP_POSITIVE_REGULATION_OF_NEURON_DEATH	0.753105	0.269035	Itgb2_16414;Casp8_12370	2.65491	0.10381	Casp9_12371;Trp53_22059;Bad_12015	1.39145	0.274975	Egr1_13653;Grn_14824;Fos_14281	-1.09942	0.726083		-0.342302	0.451219	Elk1_13712	-0.857109	0.517305		1.43233	0.275083	Ifng_15978;Bace1_23821;Cdc34_216150;Fyn_14360	1.32005	0.253713	Bcl2l11_12125;Atf4_11911;Tnf_21926	0.0653128	0.415914	Fasl_14103;Mybl2_17865
GOBP_VESICLE_MEDIATED_TRANSPORT_BETWEEN_ENDOSOMAL_COMPARTMENTS	-0.870495	0.542683		2.82419	0.103869	Coro1a_12721;Flna_192176	0.323385	0.300905	Atg14_100504663	0.439331	0.262963	Chmp3_66700	-0.865071	0.553701		-0.582229	0.34441		1.91444	0.185157	Ankrd27_245886;Map2k2_26396;Mtmr2_77116	0.266279	0.283764	Hook2_170833	-0.00223052	0.391764	Ezr_22350
GOBP_MYOBLAST_FUSION	-0.733029	0.542683		2.3633	0.103869	Tanc1_66860;Myh9_17886	-0.866235	0.579657		-0.847543	0.526358		0.349633	0.277615	Cxcl10_15945	-0.556561	0.34441		-0.0989191	0.39735	Itgb1_16412	-0.79229	0.569335		-0.979793	0.687122
GOMF_PHOSPHATIDYLINOSITOL_PHOSPHATE_KINASE_ACTIVITY	-0.498735	0.312724		2.56051	0.106457	Pip5k1c_18717	1.45592	0.243535	Pik3ca_18706	-0.489526	0.301127		-0.497889	0.319612		-0.343508	0.186698		1.06953	0.275083	Pik3cg_30955	-0.512733	0.32231		0.998236	0.29266	Pip4k2c_117150
GOBP_ENDODERMAL_CELL_FATE_COMMITMENT	-0.468695	0.312724		2.53841	0.106457	Rtf1_76246	-0.534849	0.338158		-0.454155	0.301127		1.67523	0.242955	Leo1_235497	-0.33795	0.186698		1.20705	0.275083	Eomes_13813	-0.519674	0.32231		-0.582796	0.415914
GOBP_POSITIVE_REGULATION_OF_MEMBRANE_POTENTIAL	-0.474976	0.312724		2.53841	0.106457	Bad_12015	-0.535321	0.338158		1.59422	0.244192	Akt1_11651	-0.495693	0.319612		-0.35121	0.186698		-0.622176	0.412189		1.49084	0.212787	Myc_17869	-0.628974	0.415914
GOBP_POSITIVE_REGULATION_OF_MIRNA_TRANSCRIPTION	-0.865835	0.549678		2.53792	0.106457	Mrtfa_223701;Trp53_22059	2.49122	0.151875	Gata3_14462;Egr1_13653;Fos_14281	0.535254	0.262963	Klf4_16600	-0.846948	0.560854		-0.59593	0.34994		2.04841	0.193105	Tgfb1_21803;Gnl3_30877;Srebf2_20788	3.60852	0.0871156	Jun_16476;Myc_17869;Tnf_21926;Fosl1_14283	-1.03378	0.694164
GOBP_MODULATION_BY_HOST_OF_VIRAL_GENOME_REPLICATION	-0.511161	0.312724		2.51679	0.106457	Hspa8_15481	1.60396	0.243535	Ythdc2_240255	1.85051	0.244192	Tbc1d20_67231	-0.523561	0.319612		-0.300907	0.186698		1.08423	0.275083	Eif2ak4_27103	1.43445	0.212787	Zc3h12a_230738	1.06937	0.29266	Vapa_30960
GOBP_COPII_COATED_VESICLE_CARGO_LOADING	-0.471358	0.312724		2.4956	0.106457	Sec24b_99683	1.65887	0.243535	Sec23a_20334	1.50299	0.244192	Tbc1d20_67231	-0.454434	0.319612		-0.336305	0.186698		0.895224	0.275083	Insig1_231070	3.45495	0.0987085	Rab1a_19324;Sar1a_20224	-0.604748	0.415914
GOBP_POSITIVE_REGULATION_OF_AUTOPHAGY	-1.47872	0.87773		2.47486	0.106457	Ulk1_22241;Bad_12015;Wdr45_54636;Supt5_20924	0.59422	0.309787	Prkaa1_105787;Sirt1_93759;Trim27_19720	0.0973048	0.380753	Bnip3l_12177;Fbxo7_69754	0.689357	0.284479	Nod1_107607;Trp53inp1_60599;Bag3_29810	-0.0279081	0.336728	Nprl2_56032	-0.0269521	0.47931	Ifng_15978;Pim2_18715;Snx18_170625	2.53196	0.126402	Bcl2l11_12125;Park7_57320;Zc3h12a_230738;Plk3_12795;Sh3glb1_54673;Gnai3_14679	1.64753	0.260655	Sting1_72512;Larp1_73158;Camkk2_207565;Pip4k2c_117150;Sesn2_230784;Sesn3_75747
GOBP_POSITIVE_REGULATION_OF_NUCLEAR_TRANSCRIBED_MRNA_CATABOLIC_PROCESS_DEADENYLATION_DEPENDENT_DECAY	5.57111	0.0442976	Zfp36l2_12193;Cnot7_18983;Zfp36_22695	2.47486	0.106457	Tnrc6c_217351	-0.552158	0.338158		-0.436806	0.301127		-0.467925	0.319612		-0.390152	0.186698		-0.596049	0.412189		-0.441109	0.32231		-0.608418	0.415914
GOBP_ALCOHOL_BIOSYNTHETIC_PROCESS	1.3559	0.259858	Lpcat3_14792;Dhdds_67422;Acer2_230379;Abcg1_11307	2.46463	0.106457	Insig2_72999;Impa2_114663;Cyp2r1_244209;Asah1_11886	-0.85186	0.695965	Prkaa1_105787	0.852375	0.257973	Clcn2_12724;Dhfr_13361;Nsdhl_18194	1.37271	0.260844	Ebp_13595;H6pd_100198;Ip6k1_27399;Gba_14466	0.0419248	0.336728	Gch1_14528	0.964878	0.320705	Dhcr7_13360;Lss_16987;Por_18984;Mbtps2_270669;Insig1_231070	-0.200464	0.455222	Park7_57320;Nus1_52014	-0.601512	0.649703	Gfi1_14581;Acer3_66190
GOBP_COLLECTING_DUCT_DEVELOPMENT	-0.490712	0.312724		2.45452	0.106457	Notch1_18128	-0.465675	0.338158		-0.47567	0.301127		-0.530885	0.319612		-0.33752	0.186698		-0.584526	0.412189		-0.541172	0.32231		-0.577785	0.415914
GOBP_APICAL_PROTEIN_LOCALIZATION	-0.511056	0.312724		2.45452	0.106457	Actb_11461	1.40641	0.243535	Arf4_11843	-0.448189	0.301127		-0.454532	0.319612		-0.37598	0.186698		-0.630342	0.412189		-0.509028	0.32231		1.19704	0.29266	Napa_108124
GOCC_TRANSFERASE_COMPLEX_TRANSFERRING_PHOSPHORUS_CONTAINING_GROUPS	3.30864	0.102316	Prpsap1_67763;Prkdc_19090;Taf12_66464;Ccnf_12449;Recql5_170472;Ccnb1_268697;Cish_12700;Tgfbr2_21813;Ccnj_240665;Ccnt1_12455	2.44859	0.106457	Rtf1_76246;Sla2_77799;Ulk1_22241;Pik3r5_320207;Taf5l_102162;Tada3_101206	2.37687	0.159593	Prps2_110639;Atg14_100504663;Pik3r1_18708;Prkaa1_105787;Rprd1b_70470;Strada_72149;Polr3g_67486;Socs4_67296;Pik3ca_18706	0.293198	0.355298	Ccng2_12452;Polr2b_231329;Cks1b_54124;Taf7_24074	3.60895	0.0856971	Leo1_235497;Polr3e_26939;Ccnh_66671;Ercc3_13872;Polr2e_66420;Wdr61_66317;Pik3r2_18709;Polr1a_20019;Ccne1_12447;Pola2_18969;Gtf2b_229906	0.883363	0.198519	Socs5_56468;Cdk9_107951;Prkar1a_19084	0.85172	0.320705	Ern1_78943;Supt3_109115;Atg101_68118;Cdk6_12571;Pik3cg_30955;Polr3a_218832;Taf11_68776;Calm2_12314	-0.590058	0.627608	Gtf2a2_235459;Trrap_100683;Taf1_270627	0.241004	0.440579	Bccip_66165;Polr2i_69920;Polr2l_66491;Polr1e_64424;Polr1b_20017;Sesn2_230784
GOBP_REGULATION_OF_PROTEIN_K63_LINKED_UBIQUITINATION	-0.515244	0.312724		2.43495	0.106457	Otub1_107260	3.76453	0.132654	Ube2n_93765;Ube2v2_70620	-0.477097	0.301127		-0.498971	0.319612		2.35884	0.118008	Birc2_11797	0.994623	0.275083	Ubr5_70790	-0.477908	0.32231		1.12113	0.29266	Ddx3x_13205
GOCC_NBAF_COMPLEX	-0.469732	0.312724		2.43495	0.106457	Smarcc1_20588	-0.478118	0.338158		-0.426277	0.301127		-0.460575	0.319612		-0.323419	0.186698		-0.63323	0.412189		-0.528012	0.32231		-0.582297	0.415914
GOBP_REPLICATIVE_SENESCENCE	1.74417	0.240732	Chek2_50883	2.41608	0.106457	Trp53_22059	1.43468	0.243535	Ctc1_68964	-0.478996	0.301127		-0.509351	0.319612		-0.366959	0.186698		-0.600314	0.412189		-0.471892	0.32231		-0.633268	0.415914
GOBP_REGULATION_OF_PODOSOME_ASSEMBLY	-0.452634	0.312724		2.39588	0.106457	Lcp1_18826	1.60248	0.243535	Capg_12332	1.52724	0.244192	Mapk9_26420	-0.490722	0.319612		-0.35915	0.186698		-0.568544	0.412189		1.40729	0.212787	Tnf_21926	1.09038	0.29266	Asap1_13196
GOBP_REGULATION_OF_RELEASE_OF_CYTOCHROME_C_FROM_MITOCHONDRIA	1.62576	0.259858	Fxn_14297;Ghitm_66092	2.38321	0.106457	Trp53_22059;Bad_12015	-0.881372	0.586983		1.88626	0.253448	Akt1_11651;Pdcd5_56330	2.99945	0.129393	Pmaip1_58801;Psmd10_53380;Gpx1_14775	-0.574072	0.34994		2.81292	0.125411	Tnfsf10_22035;Bmf_171543;Plscr3_70310;Bcl2l1_12048	1.40953	0.253061	Bcl2l11_12125;Lmna_16905	-0.997159	0.694164
GOMF_PHOSPHATIDYLINOSITOL_3_PHOSPHATE_BINDING	-0.862277	0.549678		2.38111	0.106457	Tecpr1_70381;Wdr45_54636	-0.917663	0.586983		-0.806107	0.532737		0.387413	0.284479	Snx20_71607	1.06862	0.154711	Vps36_70160	-0.032837	0.400706	Zfyve1_217695	0.345287	0.2841	Plekha4_69217	-1.10532	0.694164
GOBP_NEGATIVE_REGULATION_OF_CELL_MIGRATION_INVOLVED_IN_SPROUTING_ANGIOGENESIS	-0.425374	0.312724		2.37742	0.106457	Notch1_18128	-0.528101	0.338158		1.6401	0.244192	Klf4_16600	3.6643	0.111278	Tbxa2r_21390;Hdac5_15184	-0.356451	0.186698		-0.641822	0.412189		1.5159	0.212787	Spred1_114715	-0.589258	0.415914
GOCC_NUCLEAR_UBIQUITIN_LIGASE_COMPLEX	-0.810996	0.549678		2.36602	0.106457	Cbx7_52609;Pcgf6_71041	0.183994	0.301061	Fzr1_56371	-0.840095	0.532737		1.59683	0.260844	Anapc16_52717;Anapc4_52206	0.849834	0.154711	Anapc1_17222	-0.0686603	0.400706	Ankrd39_109346	-0.895589	0.57632		-1.02073	0.694164
GOBP_ERYTHROCYTE_MATURATION	1.43105	0.240732	Klf2_16598	2.36058	0.106457	Brd1_223770	-0.502552	0.338158		-0.460281	0.301127		1.48282	0.242955	Flvcr1_226844	-0.355662	0.186698		-0.608076	0.412189		-0.521573	0.32231		-0.612415	0.415914
GOBP_EXTRACELLULAR_MATRIX_ASSEMBLY	0.384644	0.276375	Qsox1_104009	2.35413	0.106457	Clasp2_76499;Notch1_18128	-0.948294	0.586983		-0.811503	0.532737		-0.826818	0.560854		1.06509	0.154711	Rgcc_66214	-0.11288	0.400706	Tgfb1_21803	-0.82553	0.57632		3.14719	0.132558	Plod3_26433;Has3_15118;Ntng2_171171;Ltbp3_16998
GOBP_LIPID_PHOSPHORYLATION	4.48902	0.102316	Dgkz_104418;Dgkh_380921	2.34084	0.106457	Dgka_13139	-0.510728	0.338158		-0.465502	0.301127		-0.480439	0.319612		-0.315161	0.186698		-0.549853	0.412189		-0.500862	0.32231		-0.543238	0.415914
GOBP_LACTATE_METABOLIC_PROCESS	-0.497469	0.312724		2.3405	0.106457	Trp53_22059	1.47244	0.243535	Pnkd_56695	-0.455831	0.301127		-0.476597	0.319612		-0.390152	0.186698		1.04008	0.275083	Per2_18627	1.59998	0.212787	Park7_57320	-0.61415	0.415914
GOBP_PSEUDOPODIUM_ORGANIZATION	-0.529423	0.312724		2.32305	0.106457	Apc_11789	1.42756	0.243535	Srgap2_14270	-0.441609	0.301127		-0.512609	0.319612		-0.349355	0.186698		-0.613204	0.412189		-0.46374	0.32231		-0.56699	0.415914
GOBP_RESPONSE_TO_FUNGUS	-0.841231	0.549678		2.31457	0.106457	Gapdh_14433;Cotl1_72042	-0.810766	0.586983		0.501153	0.262963	Bcl10_12042	0.330082	0.284479	Arg1_11846	-0.589584	0.34994		-0.0445022	0.400706	Crk_12928	0.267094	0.2841	Rarres2_71660	-1.04373	0.694164
GOBP_FOCAL_ADHESION_ASSEMBLY	0.650021	0.272347	Actn2_11472;Arhgef7_54126	2.29611	0.106457	Actg1_11465;Clasp2_76499;Actn1_109711	0.396121	0.300905	Ldb1_16825;Slk_20874	-1.04335	0.729943		-1.1029	0.760965		1.67779	0.154711	Dmtn_13829;Slc9a1_20544	-1.61713	0.882303		0.482283	0.283764	Poldip2_67811;Sorbs1_20411	0.0899495	0.423401	Bcl2_12043;Thy1_21838
GOBP_POSITIVE_REGULATION_OF_EXOSOMAL_SECRETION	-0.503865	0.312724		2.28808	0.106457	Vps4b_20479	-0.515445	0.338158		-0.471227	0.301127		1.35875	0.242955	Atp13a2_74772	-0.311341	0.186698		2.78081	0.125411	Ifng_15978;Vps4a_116733	-0.483923	0.32231		-0.538945	0.415914
GOBP_REGULATION_OF_AUTOPHAGOSOME_MATURATION	-0.524824	0.312724		2.27306	0.106457	Tecpr1_70381	-0.528101	0.338158		-0.519388	0.301127		1.49578	0.242955	Tmem39a_67846	-0.357678	0.186698		1.09499	0.275083	Ubqln4_94232	1.65721	0.212787	Cln3_12752	-0.638282	0.415914
GOBP_NATURAL_KILLER_CELL_ACTIVATION_INVOLVED_IN_IMMUNE_RESPONSE	-0.4811	0.312724		2.27306	0.106457	Coro1a_12721	-0.517702	0.338158		-0.423223	0.301127		-0.444676	0.319612		-0.362577	0.186698		-0.60904	0.412189		-0.544219	0.32231		-0.578911	0.415914
GOBP_CARDIAC_LEFT_VENTRICLE_MORPHOGENESIS	1.66691	0.240732	Tgfbr2_21813	2.27154	0.106457	Notch1_18128	-0.529615	0.338158		-0.452719	0.301127		1.60119	0.242955	Sfrp2_20319	-0.327572	0.186698		-0.651967	0.412189		-0.506292	0.32231		1.07171	0.29266	Rbpj_19664
GOBP_CHEMOSENSORY_BEHAVIOR	-0.481641	0.312724		2.27122	0.106457	Lcn4_16821	-0.529643	0.338158		-0.474792	0.301127		-0.479182	0.319612		2.81165	0.118008	Shank1_243961	0.986334	0.275083	Chd7_320790	-0.558163	0.32231		-0.562446	0.415914
GOMF_ALKALI_METAL_ION_BINDING	-0.566913	0.312724		2.25557	0.106457	Adprh_11544	-0.493765	0.338158		-0.474838	0.301127		-0.475931	0.319612		-0.318953	0.186698		2.86251	0.125411	Capn3_12335;Pdxk_216134	-0.533932	0.32231		-0.61454	0.415914
GOBP_NEGATIVE_REGULATION_OF_MYOTUBE_DIFFERENTIATION	-0.510658	0.312724		2.25496	0.106457	Notch1_18128	-0.496181	0.338158		-0.435479	0.301127		1.65271	0.242955	Hdac5_15184	-0.321636	0.186698		1.22366	0.275083	Xbp1_22433	-0.498992	0.32231		-0.57974	0.415914
GOBP_REGULATION_OF_RESPONSE_TO_INTERFERON_GAMMA	-0.510658	0.312724		2.25444	0.106457	Parp14_547253	-0.517184	0.338158		-0.492982	0.301127		1.51032	0.242955	Arg1_11846	-0.34752	0.186698		-0.589377	0.412189		-0.516682	0.32231		-0.584257	0.415914
GOBP_MITOCHONDRIAL_DNA_REPLICATION	-0.508787	0.312724		2.24015	0.106457	Mgme1_74528	1.3916	0.243535	Twnk_226153	-0.457388	0.301127		-0.478103	0.319612		2.53804	0.118008	Dna2_327762	-0.58589	0.412189		-0.500678	0.32231		-0.596949	0.415914
GOMF_SMALL_MOLECULE_SENSOR_ACTIVITY	-0.492847	0.312724		2.22664	0.106457	Rad23b_19359	-0.508823	0.338158		1.82272	0.244192	Trpv4_63873	-0.532804	0.319612		-0.359857	0.186698		-0.541805	0.412189		3.75675	0.0987085	Park7_57320;Egln2_112406	-0.552532	0.415914
GOBP_TROPHOBLAST_CELL_MIGRATION	-0.504045	0.312724		2.20833	0.106457	Arhgdib_11857	-0.543037	0.338158		-0.478493	0.301127		-0.48694	0.319612		-0.376489	0.186698		-0.65906	0.412189		-0.487526	0.32231		1.09267	0.29266	Syde1_71709
GOBP_POSITIVE_REGULATION_OF_RUFFLE_ASSEMBLY	-0.491331	0.312724		2.20833	0.106457	Pfn1_18643	-0.514269	0.338158		-0.430332	0.301127		-0.485523	0.319612		-0.336864	0.186698		-0.671173	0.412189		1.56268	0.212787	Def8_23854	-0.559768	0.415914
GOBP_REGULATION_OF_EXTRACELLULAR_MATRIX_DISASSEMBLY	-0.480647	0.312724		2.20688	0.106457	Clasp2_76499	-0.50216	0.338158		-0.43669	0.301127		-0.487439	0.319612		-0.373035	0.186698		1.04088	0.275083	Tgfb1_21803	-0.507044	0.32231		-0.59377	0.415914
GOBP_REGULATION_OF_NUCLEAR_TRANSCRIBED_MRNA_POLY_A_TAIL_SHORTENING	3.30512	0.102316	Cnot7_18983;Zfp36_22695	2.19392	0.106457	Tnrc6c_217351	-0.497534	0.338158		-0.464453	0.301127		1.58415	0.242955	Btg2_12227	-0.364656	0.186698		-0.629606	0.412189		-0.564385	0.32231		-0.618583	0.415914
GOCC_COPII_VESICLE_COAT	-0.499892	0.312724		2.17761	0.106457	Sec24b_99683	1.42654	0.243535	Sec23a_20334	-0.476558	0.301127		-0.509914	0.319612		-0.332658	0.186698		-0.560832	0.412189		1.35011	0.212787	Sar1a_20224	-0.554521	0.415914
GOCC_CYTOSOLIC_REGION	-0.485484	0.312724		2.16168	0.106457	Hspa8_15481	-0.487725	0.338158		-0.450802	0.301127		-0.483659	0.319612		2.62899	0.118008	Homer1_26556	1.10941	0.275083	Eif4a3_192170	-0.543127	0.32231		-0.537205	0.415914
GOMF_LRR_DOMAIN_BINDING	-0.467612	0.312724		2.05247	0.106457	Mrtfa_223701	-0.502249	0.338158		-0.469805	0.301127		-0.432699	0.319612		-0.352912	0.186698		1.15294	0.275083	Aatf_56321	1.40707	0.212787	Atf4_11911	1.08492	0.29266	Jdp2_81703
GOMF_POTASSIUM_ION_LEAK_CHANNEL_ACTIVITY	-0.465626	0.312724		2.04951	0.106457	Tmem175_72392	-0.500221	0.338158		-0.455605	0.301127		1.65483	0.242955	Kcnk5_16529	-0.297059	0.186698		-0.621126	0.412189		-0.517855	0.32231		-0.598518	0.415914
GOMF_MUSCLE_ALPHA_ACTININ_BINDING	3.54401	0.102316	Pdlim5_56376;Pdlim7_67399	2.03846	0.106457	Pdlim2_213019	-0.491617	0.338158		-0.496061	0.301127		-0.481703	0.319612		-0.352339	0.186698		1.06135	0.275083	Pdlim4_30794	-0.528255	0.32231		-0.640164	0.415914
GOBP_TELOMERE_MAINTENANCE_VIA_RECOMBINATION	1.90434	0.240732	Tprkb_69786	2.00394	0.106457	Smc5_226026	-0.508823	0.338158		-0.422969	0.301127		1.72749	0.242955	Rad51d_19364	-0.362679	0.186698		-0.607627	0.412189		-0.508312	0.32231		-0.627161	0.415914
GOBP_POSITIVE_REGULATION_OF_KERATINOCYTE_DIFFERENTIATION	-0.512766	0.312724		1.98911	0.106457	Notch1_18128	-0.522416	0.338158		-0.491844	0.301127		-0.529405	0.319612		-0.376489	0.186698		-0.606904	0.412189		-0.502806	0.32231		-0.638445	0.415914
GOBP_IMMUNOLOGICAL_SYNAPSE_FORMATION	-0.521443	0.312724		1.8992	0.106457	Coro1a_12721	-0.496781	0.338158		-0.504543	0.301127		1.64618	0.242955	Lgals3_16854	-0.340522	0.186698		-0.588234	0.412189		-0.544287	0.32231		-0.658191	0.415914
GOBP_ATRIAL_SEPTUM_MORPHOGENESIS	-0.494796	0.312724		1.89542	0.106457	Nsd2_107823	-0.50528	0.338158		-0.433753	0.301127		-0.475796	0.319612		-0.384149	0.186698		-0.611954	0.412189		-0.454103	0.32231		1.05697	0.29266	Zfpm1_22761
GOBP_POSITIVE_REGULATION_OF_PROTEIN_CONTAINING_COMPLEX_ASSEMBLY	-1.13969	0.794314	Vasp_22323	2.46643	0.107362	Lcp1_18826;Dhx33_216877;Pfn1_18643;Trp53_22059;Arpc2_76709	-0.0276508	0.46594	Capg_12332;Crbn_58799;Togaram1_328108	-0.396262	0.552293	Mapk9_26420;Cdkn1b_12576	0.0568055	0.417407	Lgals3_16854;Usp50_75083;1810058I24Rik_67705	-0.374326	0.473321	Psrc1_56742	2.28812	0.166399	Psmc6_67089;Ifng_15978;Bmf_171543;Abca1_11303;Rap1b_215449;Akap9_100986;Hsp90aa1_15519;Tgfb1_21803;Nek7_59125	2.82636	0.11082	Bcl2l11_12125;Park7_57320;Slain1_105439;Nckap1_50884;Sh3glb1_54673;Tnf_21926;Rhoc_11853;Prkce_18754	-0.0733575	0.518432	Hip1r_29816;Asap1_13196;Atat1_73242;Ddx3x_13205
GOBP_REGULATION_OF_RAS_PROTEIN_SIGNAL_TRANSDUCTION	0.106066	0.396802	Kctd10_330171;Akap13_75547;Gpr65_14744	2.38463	0.107362	Stambp_70527;Arhgdib_11857;Notch1_18128;Myo9b_17925;Arhgap17_70497	1.12881	0.274975	Rasa4_54153;Abl2_11352;Heg1_77446;Nup62_18226;Prag1_244418	-0.391326	0.552293	Ralgps1_241308;Rabl3_67657	-0.546675	0.607438	Dnm2_13430;Ccdc125_76041	-1.19758	0.785226		1.15098	0.320705	F2rl2_14064;Abca1_11303;Crk_12928;Pik3cg_30955;Dennd4a_102442;Arfgef1_211673;Itgb1_16412	-1.26397	0.839016	Fbxo8_50753	2.51045	0.168821	Spry4_24066;Raf1_110157;Als2_74018;Tnfaip1_21927;Rasgrp1_19419;Ppp2cb_19053;F2r_14062;Gpr55_227326;Sh3bp1_20401
GOBP_RHYTHMIC_BEHAVIOR	-0.783101	0.556731		2.50628	0.109931	Egr2_13654;Trp53_22059	1.57729	0.274975	Bloc1s6_18457;Egr1_13653	-0.813413	0.539758		1.43064	0.260844	Nr1d1_217166;Adora2a_11540	-0.64335	0.355342		-1.03918	0.707634		-0.897062	0.58323		-1.0378	0.701244
GOBP_POSITIVE_REGULATION_OF_LEUKOCYTE_CHEMOTAXIS	-0.213829	0.450131	Slamf1_27218	2.45862	0.109931	Gpsm3_106512;Wnk1_232341;Rac2_19354	-1.23013	0.791738		-0.244216	0.425575	Trpv4_63873	-0.31216	0.464134	Cxcl10_15945	0.386641	0.217333	Cd74_16149	-1.43781	0.887499		-0.389693	0.488134	Rarres2_71660	-0.723926	0.649703	Stk39_53416
GOBP_CELL_CELL_SIGNALING_BY_WNT	-0.22353	0.548057	Ski_20481;Ube2b_22210;Pygo2_68911;Tnks2_74493;Kremen1_84035;Ubac2_68889	2.44291	0.109931	Ift80_68259;Grk6_26385;Rtf1_76246;Tle4_21888;Atp6v0c_11984;Wnk1_232341;Notch1_18128;Axin2_12006;Apc_11789	0.186588	0.411657	Ctdnep1_67181;Gata3_14462;Brd7_26992;Ldb1_16825;Ppp2r1a_51792;Prkaa1_105787;Csnk1g1_214897;Egr1_13653	-0.471354	0.633359	Wnt2b_22414;Klf4_16600;Rnf220_66743;Vps35_65114;Pbxip1_229534	2.02145	0.227831	Jade1_269424;Leo1_235497;Mks1_380718;Nr4a2_18227;Sfrp2_20319;Wdr61_66317;Ccne1_12447;Oprm1_18390;Ilk_16202;Bcl9l_80288;Ankrd6_140577;Gprc5b_64297	-1.40345	0.870089	Tnfaip3_21929	-0.842148	0.753943	Prickle1_106042;Nphp4_260305;Mdfic_16543;Vgll4_232334;Ubr5_70790;Kpna1_16646;Prdm15_114604;Tgfb1_21803	-2.48037	0.995593	Plekha4_69217	-1.89546	0.976702	Nxn_18230;Rbpj_19664;Siah2_20439;Ddx3x_13205
GOCC_TERTIARY_GRANULE_LUMEN	1.5356	0.259858	Qsox1_104009;Armc8_74125	2.36081	0.109931	Cnn2_12798;Asah1_11886	0.33621	0.309689	Ctsd_13033	-0.781945	0.539758		-0.814962	0.568188		-0.62757	0.355342		-0.0807268	0.409331	Ctss_13040	-0.946624	0.58323		-1.00769	0.701244
GOBP_ER_NUCLEUS_SIGNALING_PATHWAY	0.430795	0.278779	Lpcat3_14792	2.31284	0.109931	Insig2_72999;Trp53_22059	-0.88211	0.594051		-0.803637	0.539758		-0.816719	0.568188		-0.629141	0.355342		3.76195	0.0756522	Eif2a_229317;Mbtps2_270669;Nfe2l2_18024;Insig1_231070;Srebf2_20788	1.33121	0.253713	Bcl2l11_12125;Atf4_11911	-0.0410152	0.404989	Ppp1r15a_17872
GOBP_RESPONSE_TO_ANTIBIOTIC	0.351518	0.278779	Casp8_12370	2.23834	0.109931	Casp9_12371;Trp53_22059	0.238382	0.309689	Jak1_16451	1.85773	0.253448	Cdkn1b_12576;Ehmt2_110147	-0.857575	0.568188		1.1618	0.154711	Slc9a1_20544	-0.0934082	0.409331	Hsp90aa1_15519	-0.801785	0.58323		-0.0318592	0.404989	Ppp2cb_19053
GOBP_MEMBRANE_REPOLARIZATION	-0.843865	0.556731		2.14407	0.109931	Flna_192176;Wdr1_22388	-0.871876	0.594051		-0.833324	0.539758		-0.842065	0.568188		-0.574499	0.355342		-0.0979066	0.409331	Akap9_100986	-0.881268	0.58323		-1.00893	0.701244
[truncated: 9,471 more rows]

## Sheet: 3. REACTOME IL2_TC_Clusters
	Cluster_a			Cluster_b			Cluster_c			Cluster_d			Cluster_e			Cluster_f			Cluster_g			Cluster_h			Cluster_i
[truncated: 1,614 more rows]

## Sheet: 4. GO NAIVE to TCR24h
	Cluster_1			Cluster_2			Cluster_3			Cluster_4			Cluster_5			Cluster_6			Cluster_7			Cluster_8			Cluster_9			Cluster_10			Cluster_11
[truncated: 10,359 more rows]

[truncated: 3 more sheets: 5. REACTOME NAIVE to TCR24h, 6. GO TCR24h -> IL12, 7. REACTOME TCR24h -> IL-12]
