# Supplementary material for: IL-2 delivery to CD8+ T cells during infection requires MRTF/SRF-dependent gene expression and cytoskeletal dynamics
Source: Nat Commun. 2024 Sep 11;15:7956. doi: 10.1038/s41467-024-52230-8 (PMC11391060; doi:10.1038/s41467-024-52230-8)
Supplement: Supplementary file 7 — Source Data [file 41467_2024_52230_MOESM7_ESM.zip]

Archive with 5 entries (4 files):
- Zip source data files/
- Zip source data files/Source Data File 1.xlsx
- __MACOSX/Zip source data files/._Source Data File 1.xlsx
- Zip source data files/Source Data File 2.pdf
- __MACOSX/Zip source data files/._Source Data File 2.pdf
