# Supplementary material for: IL-2 delivery to CD8+ T cells during infection requires MRTF/SRF-dependent gene expression and cytoskeletal dynamics
Source: Nat Commun. 2024 Sep 11;15:7956. doi: 10.1038/s41467-024-52230-8 (PMC11391060; doi:10.1038/s41467-024-52230-8)
Supplement: Supplementary file 7 — Source Data [file 41467_2024_52230_MOESM7_ESM.zip › Zip source data files/Source Data File 1.xlsx]

## Sheet: Read me
	Source Data File 1:
	Contains all numerical values presented in each graph of the paper
	Document is split by Figures (main and Supplementary) with one sheet per Figure
	Each Figure contains all panels labelled as presented in the paper

## Sheet: Figure 1
		%OTI TamCre blood					%OTI SRFTamCre blood			Panel C right	%OTI TamCre spleen					%OTI SRFTamCre spleen
Panel C left	d4	0	0	0	0	0	0	0	0	SAR95	d4	0	0	0	0	0	0	0	0
SAR84	d6	8103.77	8855.87	7276.14	9678.44	2662.19	1673.72	5148.06	3861.26		d6	34458.8	32723.2	35189.4		11418.9	10261.4	10629
	d8	13266.9	27522.5	12602	8900	1784.94	502.507	2227.07	1509.6		d8	62401	49955.2	43875.8	35684.8	8485.09	7816.82	5259.08	5393.58
	d11	5404.7	13451.2	5447.95	4296.49	280.885	214.755	1013.57	324.264		d12	15000	16045	17045		5056	4956	3800
	d13	7552.8	4440.65	3540.01	8142.31	632.889	17.682	343.354	401.039
	d32	2708.58	7560.95	2604.74	2790.6	0	0	189.981	0
Panel D		OTI TamCre						OTI SRF TamCre
SAR92	%SLEC	54.7	62.6	58.2	58.7	52.5	50.8	19.9	31.2	19.1	28.8	24	24.5	12.5	15.9
	%MPEC	22	15	17.6	18.8	24.3	25.7	50.4	46.1	55.6	49.6	53	43.1	71.5	62.8
		OTI TamCre						OTI SRFTamCre
	SLEC counts	1911.89	5997.56	3650.91	2792.03	3449.37	3516.25	95.0587	278.992	100.947	164.486	265.076	52.5429	82.1278	115.097
	MPEC counts	768.951	1437.11	1104.06	894.212	1596.57	1778.89	240.752	412.228	293.855	283.281	585.376	92.4325	469.771	454.595
Panel E
SAR83	OTI TamCre %IFNg	OTI SRFTamCre %IFNg		OTI TamCre %TNFA	OTI SRFTamCre %TNFA		OTI TamCre MFI GranzB	OTI SRFTamCre MFI GranzB
DM002	38	64.7		53.2	58.4		1172	1003
	52.8	63		55.7	65.3		1097	986
	48.3	63.4		50.5	60.1		1003	814
	47.6	64.7		59.6	64.6		1003	816
	56.4	65.4		60.3	61.6		678	512
	63.1	70.1		62.8	70.9		580	530

## Sheet: Figure 2
	post transfer deletion blood
Panel C	%OTI TamCre									%OTI SRF TamCre									Blood day8	OTI TamCre														OTI SRF TamCre
SAR98/DM016/DM009	0	0	0	0	0	0	0	0	0	0	0	0	0	0	0	0	0		% Pre	18.5	24.6	28.7	48.3	35.3	30.4	32.2	36.4	38.2	30.6	46.8	42.6	40.8	50.1	3.85	15.7	3.16	0.704	5.36	3.62	4.3	3.53	3.15	4.18	5.68	6.13	4.83	7.31
	4	0	0	0	0	0	0	0	0	0	0	0	0		0	0	0		% Post	1.21	14.3	5.61	17.6	23.4	20	16.6	28.4	21.2	17.8	21	26.2	25.5	28.1	9.19	34.9	18.1	9.87	13.5	11.4	10.9	17.5	13.8	14.5	14.4	24.57	20.67	21.71
	6	8.65	11.7	8.57	7.9	14.5	6.57	10	12	8.64	13.9	1.49	9.71	17.22	7.8	11.88	14.25
	8	17	23.8	19.9	17.2	31	21.4	17.3	19.5	13.78	16.99	13.9	13.19	21.26	15.92	16.87	17.94
	15	3.84	1.17	1.63	6.29	6.11	5.08			3.25	0.83	1	5.43	4.61	3.39
	30	1.36	4.19	5.3	3.37					0.86	1.67	3.18	2.68
	45	1.73	0.612	2.05	0.934					1	0.44	1.57	0.65
Panel E
SAR103	%	OTI TamCre			OTISRF TamCre					cell counts	OTI TamCre				OTISRF TamCre						OTI TamCre day6				OTISRF post day6
	spleen	15.8	11.9	15.3	2.16	2.57	3.28	2.62		spleen	57113.4	53116.1	35618	107901	7835.05	8635.44	9785.5	18459.2		ILR2MFI	297	218	345	561	171	147	184	194
	blood	22.6	22.1	14.6	3.68	5.2	4.09	3.14		blood	6323.91	4610.69	1257.61	7349.03	1161.95	1058.52	233.266	1576.25
Panel F
SAR103	OTI TamCre MFI IL2Ra			OTISRF TamCre MFI IL2Ra
	297	345	561	171	147	184	194

## Sheet: Figure 3 
Panel B		blood cell counts	OT-WT				OTI-SAPKO
DMAU 003-2		d4	0	0	0	0	0	0	0
		d6	396.285	608.2	687.389	94.4955	655.971	1995.41	273.663	124.763
		d7	1039.38	2461	3781	1930.07	1324.28	2768.97	1970.11	2075.97
		d10	220.253	127.638	419.759	284.334	364.506	249.118	237.173	379.044
		d17	204.49	98.0203	589.817	293.977	356.955	476.129	287.78	334.226
Panel C			OTI-WT				OTI-SAPKO
DMAU 003-2		%SLEC	57.3	51	31.5	47.2	59.4	51.3	42.9	56.1
		% MPEC	31.6	16.8	27.7	33.6	26.9	7.06	18.4	25.8
			OTI-WT				OTI-SAPKO
		SLEC count	595.566	1255.11	1191.02	910.993	786.621	1420.48	845.177	1164.62
		MPEC count	328.445	413.448	1047.34	648.503	356.231	195.489	362.5	535.601
		blood cell counts	OT-I TamCre					OTI-MRTF TamCre
Panel F		d4	0	0	0	0	0	0	0	0	0	0
DMAU002-3		d6	1531	3102	3185	1174	3617	254	414	289	110	412
		d8	2174	2425	583	239	436	102	81	24	13	14
		d12	602	1105	685	335	470	35	50	46	22	42
			OT-TamCre															OT-I MRTF TamCre
Panel G left		%SLEC	63.1	54.9	48.3	46.3	51.9	59.7	54.5	59	53.1	54.6	45.5	51.9	34.7	42.2	24	22.6	19	28.2	31.2	35.2	25.1	29.8	11.1	38.9
		%MPEC	13.1	21.4	26.4	26.1	25.2	22.9	22.1	17.1	24.5	22	28.6	4.95	32.7	31.1	46.3	48.4	42.9	38.5	34.4	22.5	34.4	30.2	24.7	11.4
Panel G right			OT-TamCre															OT-I MRTF TamCre
		SLEC count	63.1	54.9	48.3	46.3	51.9	59.7	54.5	59	53.1	54.6	45.5	51.9	34.7	42.2	24	22.6	19	28.2	31.2	35.2	25.1	29.8	11.1	38.9
		MPEC count	13.1	21.4	26.4	26.1	25.2	22.9	22.1	17.1	24.5	22	28.6	4.95	32.7	31.1	46.3	48.4	42.9	38.5	34.4	22.5	34.4	30.2	24.7	11.4

## Sheet: Figure 4
Panel A left	% CD8 Tcells	OTI-WT TamCre			OTI-SRF TamCre			Panel A right	% CD8 Tcell	OT-I TamCre				OT-I SRF TamCre
SAR100	d1 input	1.58	1.05	1.01	3.42	0.653	0.895		d3	2.89	6.58	4.62	6.05	1.64	3.78	3.83	4.69
DMAU-003-5	d1	2.06	1.36	1.5	2.41	1.48	1.6		d4	12.9	18.8	19.6	15.3	4.56	5.83	7.55	5.12
	d2	1.6	1.6	1.57	1.45	1.58	1.62
	d3	5.94	6.34	6.5	6.04	6.04	6.3
		OTI-WT Tamcre				OTI-MRTF TamCre
Panel B	-LMD2	1.06				0.981
DMAU02-3	day2+LM	0.458	0.515	0.926	0.276	0.376	0.507	0.67	0.311
	day3+LM	2.13	1.95	2.93	2.34	1.93	1.98	2.98	2.46
	day4+LM	17.6	21.6	23.7	19.1	5.36	7.71	8.13	9.48
Panel C	% BRdU+	OTI-WT Tamcre				OTI-SRF TamCre
SAR91	d3	67.4	56.2	59.5		67.5	53	51
	d8	34.5	26.2	51.5	46.3	16.5	13.1	20.4	15.8
	% active caspase 3	OTI-WT Tamcre			OTI-SRF TamCre
	d3	69.5	51	57.8	68.4	47.2	56.1
	d8	95.8	96.8	98.2	95.8	97.8	98.5
Panel D top		OTI-TamCre			OTI-SRF Tamcre			Panel D bottom		OTI-TamCre			OTI-MRTF TamCre
DM016	0	250000	250000	250000	250000	250000	250000	cluster Exp10	0	4312	2558	3542	3010	3208	5935
	2	380000	400000	400000	200000	260000	230000		48	2659	1085	2849	4993	3820	9261
	3	1400000	1400000	1450050	1680000	1600000	1678000		72	5391	4856	6191	9065	12643	15235
		OTI-TamCre			OTI-SRF Tamcre			Panel E bottom		OTI-TamCre						OTI-MRTF TamCre
Panel E top	0	0	0	0	0	0	0	cluster 20	0	0.000305	0.069341	0.000379				0.000669	0.000669	0.000258
mRNA stability /240417	6h	20.038	22.038	20.038	21.8825	22.8906	23.8906		6	0.455401	0.423422	0.523232				0.465279	0.558424	0.514555
									24h	0.149225	0.042695	0.165697	0.125146	0.046917	0.159693	0.049724	0.168383	0.047435	0.044045	0.173459	0.044931
Panel F top		OTI-TamCre			OTI-SRF Tamcre			Panel F bottom		OTI-TamCre		OTI-MRTF TamCre
anti Il2 (JES6-1A12) experiment invitro DM22 (031016	24hr no stim	-18.1654	-20.8	-23.4346	-18.4948	-21.1293	-26.3984	psc 210716 (invitro mrtf)	24hr no stim	-13.8328	-14.7309	-16.2278	-13.5334
	24hr CD3/CD28	176.463	185.354	115.209	127.723	132.663	112.245		24hr CD3/CD28	90.9485	73.5847	116.096	113.701
	48hr CD3/CD28	53.6263	57.2488	63.1766	21.353	18.0598	29.2566		48hr CD3/CD28	31.0735	31.9716	33.4685	30.7741

## Sheet: Figure 5
Panel B		OTI- TamCre				OTI-MRTF TamCre
DMAU002-3
DMAU004-3 S4B6 rescue exp
	d3 %IRF4	53.4	54.7	57	38.9	24.6	28.3	28	15.5
	d4 %IRF4	19.9	27.6	20.1	23	3.13	5.13	3.61	4.75
	d3 %IL2Ra	48.5	64.8	73.9	53.9	30.7	39.8	47.5	40.4
	d4% IL2Ra	17.1	49.5	22.4	33.1	7.5	26.6	11.4	16.3
	d3 MFI pAKT	661	1453	1442	1131	245	661	473	387
	d4MFI pAKT	366	1253	2506	566	153	365	745	240
	d3 MFI pS6	3732	2335	2457	2197	1197	957	678	761
	d4 MFI pS6	3019	4675	3227	2218	975	1753	1167	934
	d3 MFI pStat5	4438	4449	4698		2213	1695	1646
	d4 MFI pStat5	2144	2175	2223		966	1056	1046

## Sheet: Figure 6 
Panel A
		OTI-WT			OTIMRTFKO			OTI-WT +Il12			OTIMRTFKO +IL12			OTI-WT +Il2			OTIMRTFKO+ IL-2
DMAU003-10 compiled	% OTI	9.69	10.4	2.06	2.07	4.62	1.35	7.34	7.09	4.09	2.52	3.83	2.41	9.04	6.11	4.36	8.4	3.86	3.34
	OTI cell counts	979	1431	500	209	637	147	1241	1338	778	426	722	458	5134	3733	1333	4771	2354	1020
Panel B
DMAU004-4 Il2 rescue		OTIWT igG	OTIMRTFKO IgG	OTIWT IL2S4b6	OTIMRTFKO IL2S4b6
	cell counts	364.64	211	867.55	585
	cell counts	520.83	334	137.07	119
	cell counts	402.26	256	918.25	637
	cell counts	62.26	0	168.74	120
	%IL2Ra	22.9	6.49	87.3	43.2
	%IL2Ra	33	8.24	80.6	29.7
	%IL2Ra	39.3	12	87.9	54.9
	%IL2Ra	36.8	9.09	83.9	48.1
	%pERK	24.7	12.8	26.5	24.7
	%pERK	25.2	13.5	23.9	20.2
	%pERK	25.7	13.6	26.9	18.5
	% pAKT	27.8	15.2	35.6	30.6
	% pAKT	27.7	16	30.9	27.3
	% pAKT	31.1	12.8	31	31.6
	%pS6	21.7	12.3	24.5	18.8
	%pS6	19.7	7.88	28.9	19.7
	%pS6	25.1	14.7	30	25.5
Panel C left
DMAU004-2
cell counts	Day6 OTI-WT IgG	Day6 OTI-WT IL2S4b6	Day7 OTI-WT IgG	Day7 OTI-WT IL2S4b6	Panel C right	Day6 OTI-SRFTamCre IgG	Day6 OTI-SRFTamCre IL2S4b6	Day7 OTI-SRFTamCre IgG	Day7 OTI-SRFTamCre IL2S4b6
	1977	480	8439	5062		736.508	604.811	1771.77	1852.48
	1014	97	1974	3858		348.039	154.685	424.975	3523.05
	746	1012	2047	10722		326.895	1016.3	554.774	4818.5
	1793	1014	4071	6376		646.855	549.039	961.442	2333.5
	75	3471	2217	36697		42.6587	2451.71	753.247	7892.52
	847	999	2609	12062		276.648	768.624	520.781	3883.35
	1048	510	5445	11380		864.625	565.907	945.946	3972.96
	556	255	2158	7401		777.559	312.469	736.264	2374.31
	39	252	672	13955		42.5111	316.94	196.59	2659.99
	101	170	1753	28636		95.7552	129.539	474.185	5569

## Sheet: Figure 7
PANEL A
cluster			OTI-WT TamCre								OTI- MRTF TamCre
		0	109	95	68.3	106	18.3	46.4	475	521	73.9	95	68.3	118	15.3	42.5	400	477
		24hr CD3/CD28	6996	5847	12074	11746	6085	8354	6541	10336	4504	6115	10625	9733	3203	8545	5150	8067
		24hr CD3/CD28+aIl2	2428	1787	2524						1791	3079	3087
		24h+6hT	11954	5228	3750						3000	2500	2154
		24h+6hT+aIL2	1757	980	822						1543	944	857
		24h+12hT	1301	1800	1700						636	639	640
		24h+12hT+aIL2	363	350	320						490	380	250
PANEL E left top	WT cell counts/image	KO cell counts/image	PANEL E right top	% of WT cells in cluster	% of KO cells in cluster	Panel E right	%WT with WT	%WT with KO	%KO with KO
	9	13		18.1818	31.8182		0	50	50
	6	11		23.5294	41.1765		35.2941	29.4118	35.2941
	4	4		37.5	12.5		0	42.8571	57.1429
	12	12		41.6667	16.6667		75	25	0
	12	6		27.7778	0		50	50	0
	13	7		30	20		0	50	50
	5	7		16.6667	33.3333		100	0	0
	5	4		44.4444	11.1111		100	0	0
	11	9		40	15		50	50	0
	8	2		20	10		67	33	0
	7	4		18.1818	9.09091		15.3846	23.0769	61.5385
	4	1		40	20		0	42.8571	57.1429
	5	2		71.4286	28.5714		55.5556	33.3333	11.1111
	7	6		7.69231	15.3846		33.3333	33.3333	33.3333
	8	9		29.4118	35.2941		88.8889	11.1111	0
	5	2		57.1429	14.2857		66.6667	33.3333	0
	12	14		19.2308	19.2308		80	20	0
	16	7		30.4348	8.69565		80	6.66667	13.3333
	4	4		25	0		52.6316	36.8421	10.5263
	6	3		33.3333	0		66.6667	33.3333	0
	4	8		41.6667	16.6667		50	50	0
	8	4		41.6667	16.6667		0	100	0
	5	7		41.6667	25		50	37.5	12.5
	9	11		15	15
	13	24		18.9189	8.10811

## Sheet: Figure 8
Panel E	b-actin/rps16	OT-I WT TamCre			OT-I MRTFKO TamCre					g-actin/rps16	OT-I WT TamCre			OT-I MRTFKO TamCre
cluster	0	1	1	1	0.20329	0.388775	0.55678			0	1	1	1	0.077425	0.14718	0.3528
	24h	1.23308	1.27153	2.10345	0.88189	0.613846	1.33168			24h	1.39169	1.62118	1.8228	0.054605	0.23298	0.54096
	24h+5hT	1.91139	1.71788	2.33618	0.57913	0.60444	1.2341			24h+5hT	0.818423	1.3134	2.71656	0.091932	0.06974	0.91728
	24h+5hTaIL2	1.67533	1.81613	2.10658	0.84941	0.615246	0.27552			24h+5hTaIL2	0.583214	1.0252	2.08152	0.056235	0.209	0.9996
Panel B	Sup Table
Panel C	Sup Table
Panel D	Sup Table

## Sheet: Figure 9
PANEL C
revisions		F actin MFI							G actin MFI
		WT naive	MRTFabKO naive	WT CD3/28	MRTFabKO CD3/CD28	WT CD3/28T	MRTFabKO CD3/CD28T		WT naive	MRTFabKO naive	MRTFabKO CD3/CD28	WT CD3/28T	MRTFabKO CD3/CD28T
		6390	4029	18883	10827	21113	9861		2601	1210	3465	9867	4281
		5721	4010	21132	11084	20629	10697		2719	1267	3320	9779	4336
		5768	3984	19543	10934	21341	10779		2780	1282	3197	10772	4204
		5615	3815	19000	11180	20922	10790		2473	1292	3579	9909	4260
PANEL E
Cluster/ Exp11 imaris cluster 02/03/21		cluster size		Distance to neighbour		MFI Phalloidin		Mean sphericity
		OTIWT	OTIMrtfab-/-	OTIWT	OTIMrtfab-/-	OTIWT	OTIMrtfab-/-	OTIWT	OTIMrtfab-/-
		72	27	4.341	5.849	683.2	121.9	0.578	0.5942
		67	41	5.031	5.478	825.9	119.9	0.5515	0.5847
		107	10	5.048	7.201	814.5	97.79	0.5487	0.623
		52	18	5.334	6.289	763	122.7	0.5829	0.5838
		94	26	5.09	6.31	699.4	183.7	0.5623	0.58
		98	25	5.027	5.472	622.8	115	0.5744	0.5831
		26	14	4.178	5.807	761.8	177.2	0.5752	0.5964
PANEL F left			0-5uM								5-10uM								more than 10uM
IL2 catch 010421		OTIWT	64.074	36.6236	41.526	41.1198	44.0331	16.8438	38.1071	41.0947	21.2423	19.3891	17.4819	13.5965	4.99348	13.427	32.5175	15.6764	14.6837	43.9873	40.9921	45.2798	50.9734	69.7292	29.3753	41.545
		OTIMrtfab-/-	65.9072	64.3915	100	38.0637	100	72.4875	57.1245	46.0933	5.3083	14.2522	0	14.5452	0	27.5125	28.1217	21.4341	28.7798	21.3563	0	47.3911	0	0	14.7538	32.4726
PANEL F right

[truncated: 7 more sheets: Figure S2, Figure S4, Figure S5, Figure S6, Figure S7, Figure S8, Figure S9]
